# Supplementary material for: High Expression of TIMELESS Predicts Poor Prognosis: A Potential Therapeutic Target for Skin Cutaneous Melanoma
Source: Front Surg. 2022 May 19;9:917776. doi: 10.3389/fsurg.2022.917776 (PMC9406824; doi:10.3389/fsurg.2022.917776)
Supplement: Supplementary file 1 [file Table_1_v1.xlsx]

## Sheet: Sheet 1
ONTOLOGY	ID	Description	GeneRatio	BgRatio	pvalue	p.adjust	qvalue	geneID	Count	zscore
BP	GO:0031424	keratinization	55/233	224/18670	4.28074e-56	8.89109e-53	8.45333e-53	TGM1/KRT31/CASP14/CNFN/PI3/TGM3/KRT17/KRT34/SPINK5/KRT85/KRT71/LCE2B/SPRR2G/KRT82/LCE3D/IVL/KLK5/KRT80/KRT1/SPRR1B/SPRR1A/KRT78/KRT75/KRT6C/KRT4/KRT9/LCE1D/KRT2/SFN/KRTAP11-1/SPRR4/PKP3/KRT6B/LCE3A/LCE3E/KRT5/LCE1E/KLK12/KRT16/LCE1A/KRT14/LCE2C/LCE2D/KRT77/LCE1B/SPRR2B/KRT35/LCE1C/SPRR2E/CDSN/KRT6A/LCE6A/LCE1F/SPRR2A/LCE3C	55	-7.14652
BP	GO:0030216	keratinocyte differentiation	60/233	305/18670	4.39987e-55	4.56927e-52	4.3443e-52	TGM1/KRT31/CASP14/CNFN/FOXN1/PI3/TGM3/OVOL2/KRT17/KRT34/SPINK5/KRT85/KRT71/LCE2B/SPRR2G/KRT82/LCE3D/IVL/KLK5/KRT80/KRT1/ACER1/SPRR1B/SPRR1A/KRT78/KRT75/KRT6C/KRT4/KRT9/LCE1D/KRT2/SFN/KRTAP11-1/SPRR4/PKP3/KRT6B/LCE3A/LCE3E/KRT5/LCE1E/KLK12/KRT16/LCE1A/KRT14/LCE2C/LCE2D/KRT77/LCE1B/SPRR2B/KRT35/LCE1C/SERPINB13/C1orf68/SPRR2E/CDSN/KRT6A/LCE6A/LCE1F/SPRR2A/LCE3C	60	-7.48777
BP	GO:0043588	skin development	66/233	419/18670	3.72034e-54	2.57572e-51	2.4489e-51	TGM1/KRT31/CASP14/CNFN/FOXN1/PI3/TGM3/OVOL2/KRT17/KRT34/ITGB4/SPINK5/KRT85/KRT71/FLG2/LCE2B/SPRR2G/KRT82/LCE3D/IVL/KLK5/KRT80/KRT1/ACER1/SPRR1B/SPRR1A/KRT78/KRT75/KRT6C/KRT4/KRT9/LCE1D/OVOL1/KRT2/SFN/ALOXE3/ALOX12B/KRTAP11-1/SPRR4/PKP3/KRT6B/LCE3A/LCE3E/KRT5/LCE1E/KLK12/KRT16/LCE1A/KRT14/LCE2C/LCE2D/KRT77/LCE1B/SPRR2B/KRT35/LCE1C/SERPINB13/C1orf68/SPRR2E/CDSN/KRT6A/LCE6A/LCE1F/SPRR2A/LCE3C/ASPRV1	66	-7.87786
BP	GO:0009913	epidermal cell differentiation	62/233	358/18670	2.25812e-53	1.17253e-50	1.1148e-50	SULT2B1/TGM1/KRT31/CASP14/CNFN/FOXN1/PI3/TGM3/OVOL2/KRT17/KRT34/SPINK5/KRT85/KRT71/LCE2B/SPRR2G/KRT82/LCE3D/IVL/KLK5/KRT80/KRT1/ACER1/SPRR1B/SPRR1A/KRT78/KRT75/KRT6C/KRT4/KRT9/LCE1D/OVOL1/KRT2/SFN/KRTAP11-1/SPRR4/PKP3/KRT6B/LCE3A/LCE3E/KRT5/LCE1E/KLK12/KRT16/LCE1A/KRT14/LCE2C/LCE2D/KRT77/LCE1B/SPRR2B/KRT35/LCE1C/SERPINB13/C1orf68/SPRR2E/CDSN/KRT6A/LCE6A/LCE1F/SPRR2A/LCE3C	62	-7.62001
BP	GO:0008544	epidermis development	66/233	464/18670	3.60903e-51	1.49919e-48	1.42538e-48	SULT2B1/TGM1/KRT31/CASP14/CNFN/FOXN1/PI3/TGM3/OVOL2/KRT17/KRT34/SPINK5/KRT85/KRT71/FLG2/LCE2B/SPRR2G/KRT82/LCE3D/IVL/KLK5/KRT80/KRT1/ACER1/KLK7/SPRR1B/SPRR1A/KRT78/KRT75/KRT6C/KRT4/KRT9/LCE1D/OVOL1/KRT2/SFN/CALML5/KRTAP11-1/SPRR4/PKP3/KRT6B/LCE3A/LCE3E/KRT5/LCE1E/KLK12/KRT16/LCE1A/KRT14/LCE2C/LCE2D/KRTDAP/KRT77/LCE1B/SPRR2B/KRT35/LCE1C/SERPINB13/C1orf68/SPRR2E/CDSN/KRT6A/LCE6A/LCE1F/SPRR2A/LCE3C	66	-7.87786
BP	GO:0070268	cornification	38/233	112/18670	1.03022e-44	3.56628e-42	3.39069e-42	TGM1/KRT31/CASP14/PI3/KRT17/KRT34/SPINK5/KRT85/KRT71/SPRR2G/KRT82/LCE3D/IVL/KLK5/KRT80/KRT1/SPRR1B/SPRR1A/KRT78/KRT75/KRT6C/KRT4/KRT9/KRT2/PKP3/KRT6B/KRT5/KLK12/KRT16/LCE1A/KRT14/KRT77/SPRR2B/KRT35/SPRR2E/CDSN/KRT6A/SPRR2A	38	-5.83997
BP	GO:0018149	peptide cross-linking	26/233	60/18670	3.67679e-34	1.09096e-31	1.03724e-31	TGM1/PI3/TGM3/LCE2B/LCE3D/IVL/KRT1/SPRR1B/SPRR1A/LCE1D/KRT2/SPRR4/LCE3A/LCE3E/LCE1E/LCE1A/LCE2C/LCE2D/LCE1B/SPRR2B/LCE1C/C1orf68/SPRR2E/LCE1F/SPRR2A/LCE3C	26	-5.09902
BP	GO:0006959	humoral immune response	31/233	356/18670	1.52127e-17	3.94961e-15	3.75515e-15	COL20A1/HRG/PI3/SLPI/HTN1/IGLL1/SPINK5/IL36RN/LCN2/PGLYRP3/PGLYRP4/DEFB1/RNASE7/KLK5/KRT1/KLK7/KRT6A/HTN3/IGKV4-1/IGLV1-47/IGLC3/IGHV1-24/IGHV4-61/IGHV1-69/IGKV1D-33/IGKV1-39/IGKV2D-28/IGKV1-12/IGKV2-28/IGKV2-40/IGLV2-8	31	-5.20855
BP	GO:0019730	antimicrobial humoral response	15/233	122/18670	3.33457e-11	7.69544e-09	7.31655e-09	HRG/PI3/SLPI/HTN1/SPINK5/IL36RN/LCN2/PGLYRP3/PGLYRP4/DEFB1/RNASE7/KLK5/KLK7/KRT6A/HTN3	15	-3.87298
BP	GO:0042742	defense response to bacterium	22/233	330/18670	1.82506e-10	3.79065e-08	3.60402e-08	SLPI/STATH/HTN1/IGLL1/SPINK5/LCN2/PGLYRP3/PGLYRP4/DEFB1/RNASE7/KLK5/WFDC12/KLK7/LCE3A/C10orf99/KRT6A/HTN3/IGLC3/IGHV1-24/IGHV4-61/IGHV1-69/LCE3C	22	-4.69042
BP	GO:0006956	complement activation	16/233	175/18670	6.51008e-10	1.22922e-07	1.1687e-07	COL20A1/IGLL1/KRT1/IGKV4-1/IGLV1-47/IGLC3/IGHV1-24/IGHV4-61/IGHV1-69/IGKV1D-33/IGKV1-39/IGKV2D-28/IGKV1-12/IGKV2-28/IGKV2-40/IGLV2-8	16	-3.5
BP	GO:0002920	regulation of humoral immune response	14/233	134/18670	1.36683e-09	2.36575e-07	2.24927e-07	SPINK5/KLK5/KLK7/IGKV4-1/IGLV1-47/IGLC3/IGHV1-69/IGKV1D-33/IGKV1-39/IGKV2D-28/IGKV1-12/IGKV2-28/IGKV2-40/IGLV2-8	14	-3.74166
BP	GO:0006958	complement activation, classical pathway	14/233	137/18670	1.83193e-09	2.92686e-07	2.78275e-07	IGLL1/IGKV4-1/IGLV1-47/IGLC3/IGHV1-24/IGHV4-61/IGHV1-69/IGKV1D-33/IGKV1-39/IGKV2D-28/IGKV1-12/IGKV2-28/IGKV2-40/IGLV2-8	14	-3.74166
BP	GO:0072376	protein activation cascade	16/233	198/18670	3.96421e-09	5.88119e-07	5.59163e-07	COL20A1/IGLL1/KRT1/IGKV4-1/IGLV1-47/IGLC3/IGHV1-24/IGHV4-61/IGHV1-69/IGKV1D-33/IGKV1-39/IGKV2D-28/IGKV1-12/IGKV2-28/IGKV2-40/IGLV2-8	16	-3.5
BP	GO:0002455	humoral immune response mediated by circulating immunoglobulin	14/233	150/18670	6.00655e-09	8.31707e-07	7.90757e-07	IGLL1/IGKV4-1/IGLV1-47/IGLC3/IGHV1-24/IGHV4-61/IGHV1-69/IGKV1D-33/IGKV1-39/IGKV2D-28/IGKV1-12/IGKV2-28/IGKV2-40/IGLV2-8	14	-3.74166
BP	GO:0033561	regulation of water loss via skin	7/233	26/18670	2.31607e-08	3.00655e-06	2.85852e-06	FLG2/KRT1/ACER1/SFN/ALOXE3/ALOX12B/KRT16	7	-2.64575
BP	GO:0002440	production of molecular mediator of immune response	17/233	286/18670	1.22672e-07	1.49876e-05	1.42497e-05	SPINK5/KLK5/KLK7/IGKV4-1/IGLV1-47/IGLV5-37/IGLV2-18/IGLV9-49/IGKV3D-15/IGKV1D-33/IGKV1-8/IGKV1-39/IGKV2D-28/IGKV1-12/IGKV2-28/IGKV2-40/IGLV2-8	17	-4.12311
BP	GO:0002377	immunoglobulin production	14/233	193/18670	1.47102e-07	1.69739e-05	1.61382e-05	IGKV4-1/IGLV1-47/IGLV5-37/IGLV2-18/IGLV9-49/IGKV3D-15/IGKV1D-33/IGKV1-8/IGKV1-39/IGKV2D-28/IGKV1-12/IGKV2-28/IGKV2-40/IGLV2-8	14	-3.74166
BP	GO:0050891	multicellular organismal water homeostasis	9/233	68/18670	1.63565e-07	1.78803e-05	1.69999e-05	SCNN1A/FLG2/KRT1/ACER1/SCNN1B/SFN/ALOXE3/ALOX12B/KRT16	9	-3
BP	GO:0030449	regulation of complement activation	11/233	115/18670	2.05696e-07	2.13615e-05	2.03098e-05	IGKV4-1/IGLV1-47/IGLC3/IGHV1-69/IGKV1D-33/IGKV1-39/IGKV2D-28/IGKV1-12/IGKV2-28/IGKV2-40/IGLV2-8	11	-3.31662
BP	GO:2000257	regulation of protein activation cascade	11/233	116/18670	2.24776e-07	2.22314e-05	2.11368e-05	IGKV4-1/IGLV1-47/IGLC3/IGHV1-69/IGKV1D-33/IGKV1-39/IGKV2D-28/IGKV1-12/IGKV2-28/IGKV2-40/IGLV2-8	11	-3.31662
BP	GO:0061436	establishment of skin barrier	6/233	23/18670	2.99411e-07	2.75663e-05	2.62091e-05	FLG2/KRT1/SFN/ALOXE3/ALOX12B/KRT16	6	-2.44949
BP	GO:0061844	antimicrobial humoral immune response mediated by antimicrobial peptide	9/233	73/18670	3.0526e-07	2.75663e-05	2.62091e-05	HRG/SPINK5/PGLYRP3/PGLYRP4/DEFB1/RNASE7/KLK5/KLK7/KRT6A	9	-3
BP	GO:0030104	water homeostasis	9/233	74/18670	3.43789e-07	2.97521e-05	2.82872e-05	SCNN1A/FLG2/KRT1/ACER1/SCNN1B/SFN/ALOXE3/ALOX12B/KRT16	9	-3
BP	GO:0006898	receptor-mediated endocytosis	17/233	316/18670	5.03368e-07	4.18198e-05	3.97608e-05	CACNG4/APOC3/ALB/SCGB3A2/LRP1B/SAA1/IGKV4-1/IGLV1-47/IGLC3/IGHV1-69/IGKV1D-33/IGKV1-39/IGKV2D-28/IGKV1-12/IGKV2-28/IGKV2-40/IGLV2-8	17	-3.15296
BP	GO:0016064	immunoglobulin mediated immune response	14/233	218/18670	6.50602e-07	5.19731e-05	4.94141e-05	IGLL1/IGKV4-1/IGLV1-47/IGLC3/IGHV1-24/IGHV4-61/IGHV1-69/IGKV1D-33/IGKV1-39/IGKV2D-28/IGKV1-12/IGKV2-28/IGKV2-40/IGLV2-8	14	-3.74166
BP	GO:0019724	B cell mediated immunity	14/233	221/18670	7.66745e-07	5.89826e-05	5.60785e-05	IGLL1/IGKV4-1/IGLV1-47/IGLC3/IGHV1-24/IGHV4-61/IGHV1-69/IGKV1D-33/IGKV1-39/IGKV2D-28/IGKV1-12/IGKV2-28/IGKV2-40/IGLV2-8	14	-3.74166
BP	GO:0031640	killing of cells of other organism	8/233	62/18670	9.8758e-07	7.07312e-05	6.72487e-05	HRG/HTN1/PGLYRP3/PGLYRP4/LCE3A/KRT6A/HTN3/LCE3C	8	-2.82843
BP	GO:0044364	disruption of cells of other organism	8/233	62/18670	9.8758e-07	7.07312e-05	6.72487e-05	HRG/HTN1/PGLYRP3/PGLYRP4/LCE3A/KRT6A/HTN3/LCE3C	8	-2.82843
BP	GO:0045682	regulation of epidermis development	9/233	85/18670	1.13713e-06	7.87274e-05	7.48512e-05	SULT2B1/FOXN1/OVOL2/KRT17/SPINK5/KRT2/SFN/SERPINB13/CDSN	9	-3
BP	GO:0002433	immune response-regulating cell surface receptor signaling pathway involved in phagocytosis	11/233	139/18670	1.38955e-06	9.01905e-05	8.57499e-05	IGKV4-1/IGLV1-47/IGLC3/IGHV1-69/IGKV1D-33/IGKV1-39/IGKV2D-28/IGKV1-12/IGKV2-28/IGKV2-40/IGLV2-8	11	-3.31662
BP	GO:0038096	Fc-gamma receptor signaling pathway involved in phagocytosis	11/233	139/18670	1.38955e-06	9.01905e-05	8.57499e-05	IGKV4-1/IGLV1-47/IGLC3/IGHV1-69/IGKV1D-33/IGKV1-39/IGKV2D-28/IGKV1-12/IGKV2-28/IGKV2-40/IGLV2-8	11	-3.31662
BP	GO:0038094	Fc-gamma receptor signaling pathway	11/233	142/18670	1.71587e-06	0.000107996	0.000102679	IGKV4-1/IGLV1-47/IGLC3/IGHV1-69/IGKV1D-33/IGKV1-39/IGKV2D-28/IGKV1-12/IGKV2-28/IGKV2-40/IGLV2-8	11	-3.31662
BP	GO:0002431	Fc receptor mediated stimulatory signaling pathway	11/233	145/18670	2.10768e-06	0.000128754	0.000122415	IGKV4-1/IGLV1-47/IGLC3/IGHV1-69/IGKV1D-33/IGKV1-39/IGKV2D-28/IGKV1-12/IGKV2-28/IGKV2-40/IGLV2-8	11	-3.31662
BP	GO:0045104	intermediate filament cytoskeleton organization	7/233	50/18670	2.72622e-06	0.000161782	0.000153816	KRT17/KRT71/KRT6C/KRT9/KRT2/KRT16/KRT14	7	-2.64575
BP	GO:0070613	regulation of protein processing	12/233	180/18670	2.82187e-06	0.000162806	0.00015479	IGKV4-1/IGLV1-47/IGLC3/IGHV1-69/IGKV1D-33/IGKV1-39/IGKV2D-28/IGKV1-12/IGKV2-28/CARD18/IGKV2-40/IGLV2-8	12	-3.4641
BP	GO:0045103	intermediate filament-based process	7/233	51/18670	3.12664e-06	0.00017302	0.000164501	KRT17/KRT71/KRT6C/KRT9/KRT2/KRT16/KRT14	7	-2.64575
BP	GO:1903317	regulation of protein maturation	12/233	182/18670	3.16551e-06	0.00017302	0.000164501	IGKV4-1/IGLV1-47/IGLC3/IGHV1-69/IGKV1D-33/IGKV1-39/IGKV2D-28/IGKV1-12/IGKV2-28/CARD18/IGKV2-40/IGLV2-8	12	-3.4641
BP	GO:0002526	acute inflammatory response	13/233	220/18670	4.13337e-06	0.000220129	0.00020929	SAA2/SAA1/IGKV4-1/IGLV1-47/IGLC3/IGHV1-69/IGKV1D-33/IGKV1-39/IGKV2D-28/IGKV1-12/IGKV2-28/IGKV2-40/IGLV2-8	13	-3.60555
BP	GO:0002673	regulation of acute inflammatory response	11/233	159/18670	5.1643e-06	0.000268156	0.000254954	IGKV4-1/IGLV1-47/IGLC3/IGHV1-69/IGKV1D-33/IGKV1-39/IGKV2D-28/IGKV1-12/IGKV2-28/IGKV2-40/IGLV2-8	11	-3.31662
BP	GO:0035821	modification of morphology or physiology of other organism	11/233	164/18670	6.95087e-06	0.000352121	0.000334784	HRG/SLPI/HTN1/HMGA2/PGLYRP3/PGLYRP4/RNASE7/LCE3A/KRT6A/HTN3/LCE3C	11	-2.7136
BP	GO:0045109	intermediate filament organization	5/233	23/18670	8.12251e-06	0.000395557	0.000376082	KRT17/KRT71/KRT9/KRT2/KRT14	5	-2.23607
BP	GO:0045684	positive regulation of epidermis development	6/233	39/18670	8.1892e-06	0.000395557	0.000376082	SULT2B1/FOXN1/OVOL2/KRT17/KRT2/SFN	6	-2.44949
BP	GO:0038095	Fc-epsilon receptor signaling pathway	11/233	169/18670	9.25422e-06	0.000436841	0.000415333	IGKV4-1/IGLV1-47/IGLC3/IGHV1-69/IGKV1D-33/IGKV1-39/IGKV2D-28/IGKV1-12/IGKV2-28/IGKV2-40/IGLV2-8	11	-3.31662
BP	GO:0050832	defense response to fungus	6/233	40/18670	9.53451e-06	0.000440071	0.000418403	HRG/HTN1/IL36RN/RNASE7/C10orf99/HTN3	6	-2.44949
BP	GO:0043616	keratinocyte proliferation	6/233	43/18670	1.46778e-05	0.000662735	0.000630104	TGM1/OVOL2/SLURP1/KLK8/KRT2/SFN	6	-2.44949
BP	GO:0019731	antibacterial humoral response	6/233	46/18670	2.18583e-05	0.000965952	0.000918392	SLPI/SPINK5/DEFB1/RNASE7/KLK5/KLK7	6	-2.44949
BP	GO:0050830	defense response to Gram-positive bacterium	8/233	101/18670	3.88937e-05	0.00168296	0.0016001	PGLYRP3/PGLYRP4/DEFB1/RNASE7/LCE3A/C10orf99/KRT6A/LCE3C	8	-2.82843
BP	GO:0009620	response to fungus	6/233	52/18670	4.46351e-05	0.00189198	0.00179883	HRG/HTN1/IL36RN/RNASE7/C10orf99/HTN3	6	-2.44949
BP	GO:0002697	regulation of immune effector process	17/233	458/18670	6.63286e-05	0.00275529	0.00261963	CRHR1/SPINK5/PGLYRP3/PGLYRP4/KLK5/KLK7/IGKV4-1/IGLV1-47/IGLC3/IGHV1-69/IGKV1D-33/IGKV1-39/IGKV2D-28/IGKV1-12/IGKV2-28/IGKV2-40/IGLV2-8	17	-4.12311
BP	GO:0016485	protein processing	14/233	328/18670	6.84218e-05	0.00278651	0.00264932	KLK6/IGKV4-1/IGLV1-47/IGLC3/IGHV1-69/IGKV1D-33/IGKV1-39/IGKV2D-28/IGKV1-12/IGKV2-28/ASPRV1/CARD18/IGKV2-40/IGLV2-8	14	-3.74166
BP	GO:0002449	lymphocyte mediated immunity	14/233	352/18670	0.000144099	0.00575565	0.00547227	IGLL1/IGKV4-1/IGLV1-47/IGLC3/IGHV1-24/IGHV4-61/IGHV1-69/IGKV1D-33/IGKV1-39/IGKV2D-28/IGKV1-12/IGKV2-28/IGKV2-40/IGLV2-8	14	-3.74166
BP	GO:0002460	adaptive immune response based on somatic recombination of immune receptors built from immunoglobulin superfamily domains	14/233	361/18670	0.000187147	0.00733404	0.00697294	IGLL1/IGKV4-1/IGLV1-47/IGLC3/IGHV1-24/IGHV4-61/IGHV1-69/IGKV1D-33/IGKV1-39/IGKV2D-28/IGKV1-12/IGKV2-28/IGKV2-40/IGLV2-8	14	-3.74166
BP	GO:0035878	nail development	3/233	10/18670	0.000215824	0.00830123	0.00789251	RSPO4/FOXN1/ITGB4	3	-0.57735
BP	GO:0038093	Fc receptor signaling pathway	11/233	241/18670	0.000231972	0.00869063	0.00826274	IGKV4-1/IGLV1-47/IGLC3/IGHV1-69/IGKV1D-33/IGKV1-39/IGKV2D-28/IGKV1-12/IGKV2-28/IGKV2-40/IGLV2-8	11	-3.31662
BP	GO:0006909	phagocytosis	14/233	369/18670	0.000234316	0.00869063	0.00826274	IGLL1/IGKV4-1/IGLV1-47/IGLC3/IGHV1-24/IGHV4-61/IGHV1-69/IGKV1D-33/IGKV1-39/IGKV2D-28/IGKV1-12/IGKV2-28/IGKV2-40/IGLV2-8	14	-3.74166
BP	GO:0036152	phosphatidylethanolamine acyl-chain remodeling	4/233	26/18670	0.000284789	0.0103773	0.00986637	PLA2G3/PLA2G5/PLA2G2F/PLA2G4E	4	-2
BP	GO:0010951	negative regulation of endopeptidase activity	11/233	250/18670	0.00031758	0.0113727	0.0108127	HRG/PI3/SLPI/SPINK5/SPINK7/WFDC12/SMR3B/WFDC5/SFN/SERPINB13/CARD18	11	-3.31662
BP	GO:0036151	phosphatidylcholine acyl-chain remodeling	4/233	27/18670	0.000331064	0.0116546	0.0110807	PLA2G3/PLA2G5/PLA2G2F/PLA2G4E	4	-2
BP	GO:0003334	keratinocyte development	3/233	12/18670	0.00038843	0.0132257	0.0125745	KRT2/SFN/CDSN	3	-1.73205
BP	GO:0031581	hemidesmosome assembly	3/233	12/18670	0.00038843	0.0132257	0.0125745	ITGB4/KRT5/KRT14	3	-1.73205
BP	GO:0048730	epidermis morphogenesis	4/233	29/18670	0.000439365	0.0147187	0.0139941	TGM3/KRT17/KRT71/FLG2	4	-2
BP	GO:0010466	negative regulation of peptidase activity	11/233	262/18670	0.00047187	0.0155567	0.0147908	HRG/PI3/SLPI/SPINK5/SPINK7/WFDC12/SMR3B/WFDC5/SFN/SERPINB13/CARD18	11	-3.31662
BP	GO:0051604	protein maturation	14/233	397/18670	0.000488692	0.0158596	0.0150787	KLK6/IGKV4-1/IGLV1-47/IGLC3/IGHV1-69/IGKV1D-33/IGKV1-39/IGKV2D-28/IGKV1-12/IGKV2-28/ASPRV1/CARD18/IGKV2-40/IGLV2-8	14	-3.74166
BP	GO:0034472	snRNA 3'-end processing	4/233	30/18670	0.000502032	0.0159418	0.0151569	SAGE1/CT45A1/CT45A3/CT45A10	4	2
BP	GO:0042303	molting cycle	7/233	112/18670	0.000514252	0.0159418	0.0151569	FOXN1/TGM3/KRT17/SPINK5/KRT71/KRT16/KRT14	7	-2.64575
BP	GO:0042633	hair cycle	7/233	112/18670	0.000514252	0.0159418	0.0151569	FOXN1/TGM3/KRT17/SPINK5/KRT71/KRT16/KRT14	7	-2.64575
BP	GO:0050900	leukocyte migration	16/233	499/18670	0.000557382	0.0170247	0.0161865	IGLL1/IL36RN/IL1F10/SAA1/C10orf99/IGKV4-1/IGLV1-47/IGLC3/IGHV1-69/IGKV1D-33/IGKV1-39/IGKV2D-28/IGKV1-12/IGKV2-28/IGKV2-40/IGLV2-8	16	-4
BP	GO:0010837	regulation of keratinocyte proliferation	4/233	33/18670	0.00072798	0.0219133	0.0208343	TGM1/OVOL2/SLURP1/SFN	4	-2
BP	GO:0002429	immune response-activating cell surface receptor signaling pathway	15/233	473/18670	0.000923712	0.0274079	0.0260584	IGLL1/MUCL1/IGKV4-1/IGLV1-47/IGLC3/IGHV1-24/IGHV4-61/IGHV1-69/IGKV1D-33/IGKV1-39/IGKV2D-28/IGKV1-12/IGKV2-28/IGKV2-40/IGLV2-8	15	-3.87298
BP	GO:0019372	lipoxygenase pathway	3/233	16/18670	0.000952906	0.0278759	0.0265034	PLA2G3/ALOXE3/ALOX12B	3	-1.73205
BP	GO:0045604	regulation of epidermal cell differentiation	5/233	61/18670	0.000977096	0.0281865	0.0267987	SULT2B1/OVOL2/SFN/SERPINB13/CDSN	5	-2.23607
BP	GO:0016180	snRNA processing	4/233	36/18670	0.00101773	0.0289566	0.0275309	SAGE1/CT45A1/CT45A3/CT45A10	4	2
BP	GO:0036149	phosphatidylinositol acyl-chain remodeling	3/233	17/18670	0.00114649	0.0313324	0.0297897	PLA2G5/PLA2G2F/PLA2G4E	3	-1.73205
BP	GO:0042268	regulation of cytolysis	3/233	17/18670	0.00114649	0.0313324	0.0297897	PGLYRP3/PGLYRP4/KRT6A	3	-1.73205
BP	GO:0051709	regulation of killing of cells of other organism	3/233	17/18670	0.00114649	0.0313324	0.0297897	PGLYRP3/PGLYRP4/KRT6A	3	-1.73205
BP	GO:0034754	cellular hormone metabolic process	7/233	129/18670	0.00118727	0.0320256	0.0304487	AFP/SULT1E1/AWAT2/CYP17A1/CYP11B1/CRABP1/HSD3B2	7	-1.13389
BP	GO:0001906	cell killing	8/233	168/18670	0.00125451	0.0334052	0.0317605	HRG/HTN1/PGLYRP3/PGLYRP4/LCE3A/KRT6A/HTN3/LCE3C	8	-2.82843
BP	GO:0006704	glucocorticoid biosynthetic process	3/233	18/18670	0.00136318	0.0353906	0.0336481	CYP17A1/CYP11B1/HSD3B2	3	-1.73205
BP	GO:0036148	phosphatidylglycerol acyl-chain remodeling	3/233	18/18670	0.00136318	0.0353906	0.0336481	PLA2G3/PLA2G5/PLA2G2F	3	-1.73205
BP	GO:0008207	C21-steroid hormone metabolic process	4/233	39/18670	0.00138018	0.0353906	0.0336481	AFP/CYP17A1/CYP11B1/HSD3B2	4	-2
BP	GO:0019835	cytolysis	4/233	40/18670	0.00151869	0.0384672	0.0365732	HRG/PGLYRP3/PGLYRP4/KRT6A	4	-2
BP	GO:0051797	regulation of hair follicle development	3/233	20/18670	0.00186972	0.0462312	0.0439549	FOXN1/KRT17/SPINK5	3	-1.73205
BP	GO:1900424	regulation of defense response to bacterium	3/233	20/18670	0.00186972	0.0462312	0.0439549	SPINK5/KLK5/KLK7	3	-1.73205
BP	GO:0036150	phosphatidylserine acyl-chain remodeling	3/233	21/18670	0.00216139	0.0528142	0.0502138	PLA2G5/PLA2G2F/PLA2G4E	3	-1.73205
BP	GO:0042445	hormone metabolic process	9/233	232/18670	0.00261495	0.063154	0.0600446	TG/AFP/SULT1E1/AWAT2/CYP17A1/CYP11B1/CRABP1/KLK6/HSD3B2	9	-1
BP	GO:0043628	ncRNA 3'-end processing	4/233	48/18670	0.00299176	0.0706123	0.0671356	SAGE1/CT45A1/CT45A3/CT45A10	4	2
BP	GO:0044764	multi-organism cellular process	4/233	48/18670	0.00299176	0.0706123	0.0671356	HRG/PGLYRP3/PGLYRP4/KRT6A	4	-2
BP	GO:0006690	icosanoid metabolic process	6/233	114/18670	0.00308281	0.0719439	0.0684016	PLA2G3/PLA2G5/GGT6/CYP4F22/ALOXE3/ALOX12B	6	-2.44949
BP	GO:0045606	positive regulation of epidermal cell differentiation	3/233	24/18670	0.00319987	0.073846	0.0702101	SULT2B1/OVOL2/SFN	3	-1.73205
BP	GO:0008211	glucocorticoid metabolic process	3/233	25/18670	0.00360304	0.0813425	0.0773375	CYP17A1/CYP11B1/HSD3B2	3	-1.73205
BP	GO:0031069	hair follicle morphogenesis	3/233	25/18670	0.00360304	0.0813425	0.0773375	TGM3/KRT17/KRT71	3	-1.73205
BP	GO:0006910	phagocytosis, recognition	5/233	84/18670	0.00402451	0.0898807	0.0854553	IGLL1/IGLC3/IGHV1-24/IGHV4-61/IGHV1-69	5	-2.23607
BP	GO:0001942	hair follicle development	5/233	86/18670	0.00445004	0.0983269	0.0934857	FOXN1/TGM3/KRT17/SPINK5/KRT71	5	-2.23607
CC	GO:0001533	cornified envelope	30/250	65/19717	4.24944e-40	9.51874e-38	9.12511e-38	TGM1/CNFN/PI3/FLG2/LCE2B/SPRR2G/LCE3D/IVL/KRT1/SPRR1B/SPRR1A/LCE1D/KRT2/SPRR4/PKP3/LCE3A/LCE3E/LCE1E/LCE1A/LCE2C/LCE2D/LCE1B/SPRR2B/LCE1C/C1orf68/SPRR2E/CDSN/LCE1F/SPRR2A/LCE3C	30	-5.47723
CC	GO:0005882	intermediate filament	23/250	214/19717	4.51088e-15	5.05219e-13	4.84326e-13	KRT31/CASP14/KRT17/KRT34/KRT85/KRT71/KRT82/KRT80/KRT1/KRT78/KRT75/KRT6C/KRT4/KRT9/KRT2/KRTAP11-1/KRT6B/KRT5/KRT16/KRT14/KRT77/KRT35/KRT6A	23	-4.3788
CC	GO:0019814	immunoglobulin complex	20/250	159/19717	1.41676e-14	1.05785e-12	1.01411e-12	IGLL1/IGKV4-1/IGLV1-47/IGLV5-37/IGLV2-18/IGLC3/IGHJ1/IGHV1-24/IGHV4-61/IGHV1-69/IGLV9-49/IGKV3D-15/IGKV1D-33/IGKV1-8/IGKV1-39/IGKV2D-28/IGKV1-12/IGKV2-28/IGKV2-40/IGLV2-8	20	-4.47214
CC	GO:0045095	keratin filament	16/250	95/19717	6.24244e-14	3.49577e-12	3.3512e-12	CASP14/KRT85/KRT71/KRT82/KRT80/KRT1/KRT78/KRT75/KRT6C/KRT4/KRT2/KRT6B/KRT5/KRT14/KRT77/KRT6A	16	-3.5
CC	GO:0045111	intermediate filament cytoskeleton	23/250	251/19717	1.40838e-13	6.30954e-12	6.04862e-12	KRT31/CASP14/KRT17/KRT34/KRT85/KRT71/KRT82/KRT80/KRT1/KRT78/KRT75/KRT6C/KRT4/KRT9/KRT2/KRTAP11-1/KRT6B/KRT5/KRT16/KRT14/KRT77/KRT35/KRT6A	23	-4.3788
CC	GO:0042599	lamellar body	5/250	17/19717	1.72031e-06	6.4225e-05	6.1569e-05	SPINK5/KLK5/SFTPB/KLK7/KRTDAP	5	-2.23607
CC	GO:0072562	blood microparticle	11/250	147/19717	2.83532e-06	9.07302e-05	8.69782e-05	HRG/ALB/KRT1/IGKV4-1/IGLV1-47/IGLC3/HBE1/IGKV1D-33/IGKV1-39/IGKV2D-28/IGKV2-40	11	-2.7136
CC	GO:0032039	integrator complex	4/250	28/19717	0.0004066	0.0113848	0.010914	SAGE1/CT45A1/CT45A3/CT45A10	4	2
CC	GO:0042571	immunoglobulin complex, circulating	5/250	72/19717	0.00220738	0.0549393	0.0526674	IGLL1/IGLC3/IGHV1-24/IGHV4-61/IGHV1-69	5	-2.23607
CC	GO:0034364	high-density lipoprotein particle	3/250	26/19717	0.00422113	0.0945533	0.0906432	APOC3/SAA2/SAA1	3	-1.73205
MF	GO:0030280	structural constituent of epidermis	7/221	16/17697	4.47855e-10	1.53614e-07	1.42842e-07	PI3/FLG2/KRT82/KRT1/SPRR1A/KRT2/SPRR2E	7	-2.64575
MF	GO:0003823	antigen binding	12/221	160/17697	8.109e-07	0.000139069	0.000129317	IGLL1/IGKV4-1/IGLV1-47/IGLC3/IGHV1-24/IGHV4-61/IGHV1-69/IGKV1D-33/IGKV1-39/IGKV2D-28/IGKV2-40/IGLV2-8	12	-3.4641
MF	GO:0005200	structural constituent of cytoskeleton	9/221	102/17697	5.25822e-06	0.00060119	0.000559032	KRT31/KRT17/KRT9/KRT2/KRT6B/KRT5/KRT16/KRT14/KRT6A	9	-3
MF	GO:0004867	serine-type endopeptidase inhibitor activity	8/221	94/17697	2.30774e-05	0.00197889	0.00184012	HRG/PI3/SLPI/SPINK5/SPINK7/WFDC12/WFDC5/SERPINB13	8	-2.82843
MF	GO:0047498	calcium-dependent phospholipase A2 activity	4/221	16/17697	3.82872e-05	0.0026265	0.00244232	PLA2G3/PLA2G5/PLA2G2F/PLA2G4E	4	-2
MF	GO:0004866	endopeptidase inhibitor activity	10/221	175/17697	7.16037e-05	0.00409335	0.0038063	HRG/PI3/SLPI/SPINK5/SPINK7/WFDC12/SMR3B/WFDC5/SERPINB13/CARD18	10	-3.16228
MF	GO:0030414	peptidase inhibitor activity	10/221	182/17697	9.92839e-05	0.0042568	0.00395829	HRG/PI3/SLPI/SPINK5/SPINK7/WFDC12/SMR3B/WFDC5/SERPINB13/CARD18	10	-3.16228
MF	GO:0061135	endopeptidase regulator activity	10/221	182/17697	9.92839e-05	0.0042568	0.00395829	HRG/PI3/SLPI/SPINK5/SPINK7/WFDC12/SMR3B/WFDC5/SERPINB13/CARD18	10	-3.16228
MF	GO:0102567	phospholipase A2 activity (consuming 1,2-dipalmitoylphosphatidylcholine)	4/221	25/17697	0.000243649	0.00835714	0.0077711	PLA2G3/PLA2G5/PLA2G2F/PLA2G4E	4	-2
MF	GO:0102568	phospholipase A2 activity consuming 1,2-dioleoylphosphatidylethanolamine)	4/221	25/17697	0.000243649	0.00835714	0.0077711	PLA2G3/PLA2G5/PLA2G2F/PLA2G4E	4	-2
MF	GO:0061134	peptidase regulator activity	10/221	219/17697	0.00044262	0.0138017	0.0128339	HRG/PI3/SLPI/SPINK5/SPINK7/WFDC12/SMR3B/WFDC5/SERPINB13/CARD18	10	-3.16228
MF	GO:0004623	phospholipase A2 activity	4/221	33/17697	0.000728902	0.0208345	0.0193735	PLA2G3/PLA2G5/PLA2G2F/PLA2G4E	4	-2
MF	GO:0042834	peptidoglycan binding	3/221	17/17697	0.00114792	0.0302875	0.0281636	PGLYRP3/PGLYRP4/RNASE7	3	-1.73205
MF	GO:0016755	transferase activity, transferring amino-acyl groups	3/221	18/17697	0.00136488	0.0334397	0.0310947	TGM1/TGM3/GGT6	3	-1.73205
MF	GO:0005539	glycosaminoglycan binding	9/221	229/17697	0.00239686	0.0548081	0.0509648	RSPO4/FGF9/HRG/PLA2G5/PGLYRP3/PGLYRP4/RNASE7/SAA1/VIT	9	-2.33333
MF	GO:0034987	immunoglobulin receptor binding	5/221	76/17697	0.00261263	0.0553079	0.0514295	IGLL1/IGLC3/IGHV1-24/IGHV4-61/IGHV1-69	5	-2.23607
MF	GO:0004857	enzyme inhibitor activity	12/221	375/17697	0.00274121	0.0553079	0.0514295	APOC3/HRG/PI3/SLPI/SPINK5/SPINK7/WFDC12/SMR3B/WFDC5/SFN/SERPINB13/CARD18	12	-3.4641
MF	GO:0004252	serine-type endopeptidase activity	7/221	160/17697	0.00401155	0.0764423	0.0710818	KLK10/KLK8/KLK5/KLK6/KLK11/KLK7/KLK12	7	-2.64575
KEGG	hsa05150	Staphylococcus aureus infection	8/74	96/8076	2.3499e-06	0.000280351	0.000227839	KRT31/KRT17/KRT34/DEFB1/KRT9/KRT16/KRT14/KRT35	8	-2.82843
KEGG	hsa04915	Estrogen signaling pathway	9/74	138/8076	4.12281e-06	0.000280351	0.000227839	KRT31/KRT17/KRT34/KRT9/CALML3/CALML5/KRT16/KRT14/KRT35	9	-3
KEGG	hsa00590	Arachidonic acid metabolism	6/74	63/8076	2.16613e-05	0.000981981	0.000798049	PLA2G3/PLA2G5/PLA2G2F/ALOX12B/PLA2G4E/GPX3	6	-2.44949
KEGG	hsa00592	alpha-Linolenic acid metabolism	4/74	25/8076	7.10237e-05	0.00241481	0.0019625	PLA2G3/PLA2G5/PLA2G2F/PLA2G4E	4	-2
KEGG	hsa00591	Linoleic acid metabolism	4/74	29/8076	0.000129704	0.00352795	0.00286714	PLA2G3/PLA2G5/PLA2G2F/PLA2G4E	4	-2
KEGG	hsa04970	Salivary secretion	6/74	93/8076	0.000195676	0.00436836	0.00355014	ATP2B3/STATH/HTN1/CALML3/CALML5/HTN3	6	-1.63299
KEGG	hsa00140	Steroid hormone biosynthesis	5/74	61/8076	0.000224842	0.00436836	0.00355014	SULT2B1/SULT1E1/CYP17A1/CYP11B1/HSD3B2	5	-1.34164
KEGG	hsa00565	Ether lipid metabolism	4/74	49/8076	0.00100763	0.0171296	0.0139211	PLA2G3/PLA2G5/PLA2G2F/PLA2G4E	4	-2
KEGG	hsa04270	Vascular smooth muscle contraction	6/74	135/8076	0.00142498	0.021533	0.0174997	PLA2G3/PLA2G5/PLA2G2F/CALML3/CALML5/PLA2G4E	6	-2.44949
KEGG	hsa00430	Taurine and hypotaurine metabolism	2/74	11/8076	0.00431851	0.0567384	0.046111	GAD2/GGT6	2	0
KEGG	hsa04960	Aldosterone-regulated sodium reabsorption	3/74	37/8076	0.00458914	0.0567384	0.046111	SCNN1A/SCNN1B/SFN	3	-1.73205
KEGG	hsa04014	Ras signaling pathway	7/74	232/8076	0.00517455	0.0586449	0.0476603	PLA2G3/FGF9/PLA2G5/PLA2G2F/CALML3/CALML5/PLA2G4E	7	-2.64575
KEGG	hsa04975	Fat digestion and absorption	3/74	43/8076	0.00700878	0.0733226	0.0595888	PLA2G3/PLA2G5/PLA2G2F	3	-1.73205
