# Supplementary material for: High Expression of TIMELESS Predicts Poor Prognosis: A Potential Therapeutic Target for Skin Cutaneous Melanoma
Source: Front Surg. 2022 May 19;9:917776. doi: 10.3389/fsurg.2022.917776 (PMC9406824; doi:10.3389/fsurg.2022.917776)
Supplement: Supplementary file 2 [file Table_2_v1.xlsx]

## Sheet: Sheet 1
ID	Description	setSize	enrichmentScore	NES	pvalue	p.adjust	qvalues	rank	leading_edge	core_enrichment
WP_RETINOBLASTOMA_GENE_IN_CANCER	WP_RETINOBLASTOMA_GENE_IN_CANCER	87	0.787986	3.51288	0.00877193	0.0469614	0.0335862	4820	tags=74%, list=13%, signal=64%	ORC1/TOP2A/CDC25A/ANLN/TYMS/CDC45/KIF4A/PRIM1/CCNA2/CCNE2/TTK/CCNB2/PLK4/RRM2/SKP2/CCNB1/CHEK1/CDK1/MCM4/RFC3/POLE2/MCM7/SMC2/MCM6/PRKDC/CDC7/DHFR/RRM1/CCNE1/RFC5/DNMT1/POLE/CDK4/CDT1/MSH6/CDK2/POLA1/E2F2/CCND1/PCNA/BARD1/H2AZ1/RFC4/E2F1/HMGB2/MCM3/SMC1A/CDK6/E2F3/TFDP1/FANCG/STMN1/MYC/POLD3/RPA1/HLTF/SMC3/RPA3/RBBP4/NPAT/HMGB1/SUV39H1/SIN3A/CDC25B
WP_DNA_IRDAMAGE_AND_CELLULAR_RESPONSE_VIA_ATR	WP_DNA_IRDAMAGE_AND_CELLULAR_RESPONSE_VIA_ATR	80	0.740967	3.22165	0.00854701	0.0462784	0.0330978	5419	tags=60%, list=15%, signal=51%	CLSPN/EXO1/CDC45/FOXM1/PLK1/BRIP1/FANCI/CHEK1/CDK1/BRCA1/FANCD2/RAD51/BRCA2/CDC25C/MCM2/FANCA/PRKDC/MSH2/RBBP8/FEN1/CDK2/TOPBP1/PARP1/RFWD3/PCNA/RMI1/BARD1/USP1/E2F1/SMC1A/CHEK2/MDC1/RECQL/MRE11/TOP3A/RAD1/RPA1/TDP1/WRN/XRCC5/PPM1D/DCLRE1A/TP53BP1/PALB2/SMARCC2/H2AX/NBN/ATRIP
PID_PLK1_PATHWAY	PID_PLK1_PATHWAY	45	0.813623	3.2054	0.00595238	0.0398438	0.0284958	2239	tags=53%, list=6%, signal=50%	CLSPN/BUB1/ERCC6L/BUB1B/SGO1/PLK1/CENPE/ECT2/TPX2/CCNB1/PRC1/CDK1/CDC20/KIF20A/AURKA/CDC25C/NDC80/CENPU/INCENP/FBXO5/KIF2A/BORA/NINL/SPC24
REACTOME_ACTIVATION_OF_ATR_IN_RESPONSE_TO_REPLICATION_STRESS	REACTOME_ACTIVATION_OF_ATR_IN_RESPONSE_TO_REPLICATION_STRESS	37	0.834441	3.10836	0.00518135	0.037549	0.0268545	3440	tags=70%, list=9%, signal=64%	CLSPN/MCM10/ORC1/CDC25A/CDC6/CDC45/CHEK1/MCM8/MCM4/RFC3/CDC25C/ORC6/MCM7/MCM2/MCM6/DBF4/CDC7/RFC5/CDK2/RFC4/MCM3/MCM5/RFC2/RAD1/RAD9B/RPA1
PID_FANCONI_PATHWAY	PID_FANCONI_PATHWAY	46	0.7888	3.10735	0.00609756	0.0398438	0.0284958	5419	tags=70%, list=15%, signal=59%	BRIP1/FANCI/CHEK1/FANCB/BRCA1/BLM/FANCD2/RFC3/BRCA2/UBE2T/FANCA/RFC5/FANCM/TOPBP1/RMI1/USP1/RFC4/RFC2/FANCE/FANCC/MRE11/FANCG/TOP3A/RAD1/FAAP24/RPA1/XRCC3/PALB2/H2AX/CENPS/NBN/ATRIP
REACTOME_SUMOYLATION_OF_DNA_REPLICATION_PROTEINS	REACTOME_SUMOYLATION_OF_DNA_REPLICATION_PROTEINS	46	0.78154	3.07875	0.00609756	0.0398438	0.0284958	6387	tags=74%, list=18%, signal=61%	TOP2A/CDCA8/BIRC5/AURKA/AURKB/INCENP/NUP155/NUP153/NDC1/NUP205/PCNA/NUP160/NUP210/NUP50/NUP107/NUP58/TOP1/NUP37/NUP133/POM121/TPR/NUP35/TOP2B/NUP88/NUP85/NUP98/NUP54/NUP93/SEH1L/NUP188/NUP62/RAE1/NUP43/POM121C
WP_DNA_REPLICATION	WP_DNA_REPLICATION	42	0.798597	3.07598	0.00561798	0.0387071	0.0276828	4148	tags=76%, list=11%, signal=68%	MCM10/ORC1/CDC6/CDC45/PRIM1/MCM4/RFC3/POLE2/GMNN/ORC6/MCM7/MCM2/MCM6/DBF4/CDC7/RFC5/POLE/CDT1/CDK2/POLA1/PCNA/RFC4/POLD1/POLA2/MCM3/PRIM2/MCM5/RFC2/POLD3/RPA1/RPA3/RFC1
REACTOME_HDR_THROUGH_HOMOLOGOUS_RECOMBINATION_HRR_	REACTOME_HDR_THROUGH_HOMOLOGOUS_RECOMBINATION_HRR_	67	0.713083	3.0644	0.00787402	0.0451001	0.032255	5419	tags=64%, list=15%, signal=55%	EXO1/BRIP1/XRCC2/DNA2/RAD51AP1/CHEK1/BRCA1/BLM/RFC3/EME1/POLE2/RAD51/BRCA2/RFC5/POLE/RBBP8/TOPBP1/PCNA/RMI2/RMI1/BARD1/RFC4/POLD1/GEN1/RFC2/MRE11/TOP3A/RAD1/RAD9B/POLD3/RPA1/RTEL1/RAD51C/WRN/RPA3/XRCC3/RFC1/PALB2/SLX4/RAD51B/POLE3/NBN/ATRIP
REACTOME_HOMOLOGOUS_DNA_PAIRING_AND_STRAND_EXCHANGE	REACTOME_HOMOLOGOUS_DNA_PAIRING_AND_STRAND_EXCHANGE	42	0.792372	3.05201	0.00561798	0.0387071	0.0276828	5419	tags=76%, list=15%, signal=65%	EXO1/BRIP1/XRCC2/DNA2/RAD51AP1/CHEK1/BRCA1/BLM/RFC3/RAD51/BRCA2/RFC5/RBBP8/TOPBP1/RMI2/RMI1/BARD1/RFC4/RFC2/MRE11/TOP3A/RAD1/RAD9B/RPA1/RAD51C/WRN/RPA3/XRCC3/PALB2/RAD51B/NBN/ATRIP
REACTOME_DNA_STRAND_ELONGATION	REACTOME_DNA_STRAND_ELONGATION	32	0.841234	3.05172	0.00497512	0.037549	0.0268545	4481	tags=91%, list=12%, signal=80%	CDC45/GINS1/PRIM1/DNA2/GINS4/MCM8/MCM4/RFC3/MCM7/MCM2/MCM6/GINS2/RFC5/FEN1/GINS3/POLA1/PCNA/RFC4/POLD1/POLA2/MCM3/PRIM2/MCM5/RFC2/POLD3/RPA1/RPA3/RFC1/LIG1
REACTOME_ACTIVATION_OF_THE_PRE_REPLICATIVE_COMPLEX	REACTOME_ACTIVATION_OF_THE_PRE_REPLICATIVE_COMPLEX	33	0.838727	3.05034	0.00510204	0.037549	0.0268545	2353	tags=70%, list=6%, signal=65%	MCM10/ORC1/CDC6/CDC45/PRIM1/MCM8/MCM4/POLE2/GMNN/ORC6/MCM7/MCM2/MCM6/DBF4/CDC7/POLE/CDT1/CDK2/POLA1/POLA2/MCM3/PRIM2/MCM5
REACTOME_SNRNP_ASSEMBLY	REACTOME_SNRNP_ASSEMBLY	54	0.736865	3.0494	0.00684932	0.0419609	0.0300099	6387	tags=69%, list=18%, signal=57%	NUP155/NUP153/NDC1/NUP205/NUP160/NUP210/NUP50/NUP107/CLNS1A/NCBP1/NUP58/DDX20/GEMIN5/GEMIN2/NUP37/NUP133/POM121/WDR77/TPR/TGS1/NUP35/SNRPD1/PRMT5/NUP88/NUP85/NUP98/NUP54/SNRPE/GEMIN4/NUP93/SEH1L/NUP188/NUP62/RAE1/NUP43/SNRPD3/POM121C
REACTOME_TRNA_PROCESSING_IN_THE_NUCLEUS	REACTOME_TRNA_PROCESSING_IN_THE_NUCLEUS	58	0.711713	3.02979	0.00689655	0.0421417	0.0301392	6387	tags=60%, list=18%, signal=50%	POP1/NUP155/NUP153/NDC1/NUP205/NUP160/NUP210/NUP50/NUP107/NUP58/RAN/RPP25/CSTF2/NUP37/NUP133/XPOT/POM121/TPR/NUP35/RPP40/NUP88/NUP85/NUP98/NUP54/DDX1/NUP93/SEH1L/NUP188/CLP1/NUP62/RAE1/NUP43/RTCB/TSEN15/POM121C
WP_G1_TO_S_CELL_CYCLE_CONTROL	WP_G1_TO_S_CELL_CYCLE_CONTROL	64	0.684925	2.96012	0.00704225	0.0428119	0.0306185	3440	tags=50%, list=9%, signal=45%	ORC1/CDC25A/CDC45/PRIM1/CCNE2/CCNB1/CDK1/MCM4/POLE2/ORC6/MCM7/MCM2/MCM6/CCNE1/POLE/CDK4/CDK2/E2F2/CCND1/PCNA/E2F1/POLA2/MCM3/PRIM2/MCM5/CDK6/E2F3/CDKN2A/TFDP1/MYC/MYT1/RPA1
REACTOME_INTERACTIONS_OF_REV_WITH_HOST_CELLULAR_PROTEINS	REACTOME_INTERACTIONS_OF_REV_WITH_HOST_CELLULAR_PROTEINS	37	0.793271	2.955	0.00518135	0.037549	0.0268545	6387	tags=84%, list=18%, signal=69%	NUP155/NUP153/NDC1/NUP205/RCC1/NUP160/NUP210/NUP50/NUP107/XPO1/RANBP1/NUP58/RAN/KPNB1/NUP37/NUP133/POM121/TPR/NUP35/NUP88/NUP85/NUP98/NUP54/NPM1/NUP93/SEH1L/NUP188/NUP62/RAE1/NUP43/POM121C
REACTOME_EXTENSION_OF_TELOMERES	REACTOME_EXTENSION_OF_TELOMERES	51	0.716596	2.94021	0.00653595	0.0414292	0.0296296	5507	tags=61%, list=15%, signal=52%	TERT/PRIM1/CCNA2/DNA2/DSCC1/BLM/RFC3/RFC5/FEN1/CDK2/POLA1/PIF1/PCNA/RFC4/POLD1/POLA2/PRIM2/RFC2/DKC1/POLD3/RPA1/RTEL1/WRN/RPA3/RFC1/LIG1/SHQ1/RUVBL1/PPP6R3/POT1/CHTF18
REACTOME_TRANSPORT_OF_MATURE_MRNAS_DERIVED_FROM_INTRONLESS_TRANSCRIPTS	REACTOME_TRANSPORT_OF_MATURE_MRNAS_DERIVED_FROM_INTRONLESS_TRANSCRIPTS	43	0.765584	2.9358	0.00613497	0.0398438	0.0284958	6387	tags=74%, list=18%, signal=61%	NUP155/NUP153/NDC1/NUP205/NUP160/NUP210/NUP50/NUP107/NCBP1/NUP58/ALYREF/NUP37/NUP133/POM121/TPR/NUP35/SLBP/CPSF2/NUP88/NUP85/NUP98/CPSF3/NUP54/FIP1L1/EIF4E/NUP93/SEH1L/NUP188/NUP62/RAE1/NUP43/POM121C
REACTOME_NUCLEAR_ENVELOPE_BREAKDOWN	REACTOME_NUCLEAR_ENVELOPE_BREAKDOWN	53	0.705749	2.93133	0.00649351	0.0414292	0.0296296	6387	tags=64%, list=18%, signal=53%	PLK1/CCNB2/CCNB1/LMNB1/CDK1/TMPO/NUP155/NUP153/NDC1/NUP205/NUP160/NUP210/NUP50/NUP107/VRK1/NUP58/NUP37/NUP133/POM121/TPR/NUP35/NUP88/LEMD3/NUP85/NUP98/NUP54/NUP93/SEH1L/NUP188/NUP62/RAE1/NUP43/VRK2/POM121C
REACTOME_REGULATION_OF_TP53_ACTIVITY_THROUGH_PHOSPHORYLATION	REACTOME_REGULATION_OF_TP53_ACTIVITY_THROUGH_PHOSPHORYLATION	92	0.645401	2.92597	0.00961538	0.048733	0.0348532	6469	tags=52%, list=18%, signal=43%	TAF7L/EXO1/CCNA2/BRIP1/TPX2/DNA2/CHEK1/BRCA1/BLM/RFC3/AURKA/AURKB/RFC5/RBBP8/CDK2/TOPBP1/RMI2/RMI1/BARD1/RFC4/DYRK2/CHEK2/TAF5/RFC2/SSRP1/TAF2/SUPT16H/MRE11/TOP3A/RAD1/RAD9B/RPA1/WRN/RPA3/TAF1L/TAF4B/MAPKAPK5/NBN/CSNK2A1/ATRIP/CDK5R1/TAF1/NOC2L/HIPK1/TAF4/RHNO1/PRKAA1/TAF9
REACTOME_G1_S_SPECIFIC_TRANSCRIPTION	REACTOME_G1_S_SPECIFIC_TRANSCRIPTION	29	0.820308	2.91919	0.00460829	0.037549	0.0268545	3223	tags=69%, list=9%, signal=63%	ORC1/CDC25A/CDC6/TYMS/CDC45/RRM2/CDK1/LIN9/DHFR/TK1/CCNE1/FBXO5/CDT1/POLA1/PCNA/E2F1/RBL1/LIN54/TFDP1/E2F6
REACTOME_NUCLEAR_IMPORT_OF_REV_PROTEIN	REACTOME_NUCLEAR_IMPORT_OF_REV_PROTEIN	34	0.801415	2.9157	0.00507614	0.037549	0.0268545	6387	tags=85%, list=18%, signal=70%	NUP155/NUP153/NDC1/NUP205/RCC1/NUP160/NUP210/NUP50/NUP107/NUP58/RAN/KPNB1/NUP37/NUP133/POM121/TPR/NUP35/NUP88/NUP85/NUP98/NUP54/NPM1/NUP93/SEH1L/NUP188/NUP62/RAE1/NUP43/POM121C
PID_ATR_PATHWAY	PID_ATR_PATHWAY	37	0.781491	2.91112	0.00518135	0.037549	0.0268545	3440	tags=57%, list=9%, signal=51%	CLSPN/CDC25A/CDC6/PLK1/CCNA2/CHEK1/FANCD2/RFC3/RAD51/BRCA2/CDC25C/MCM7/MCM2/RFC5/CDK2/TOPBP1/RFC4/TIPIN/RFC2/RAD1/RPA1
REACTOME_TRANSPORT_OF_THE_SLBP_DEPENDANT_MATURE_MRNA	REACTOME_TRANSPORT_OF_THE_SLBP_DEPENDANT_MATURE_MRNA	36	0.786693	2.88388	0.00518135	0.037549	0.0268545	6387	tags=81%, list=18%, signal=66%	NUP155/NUP153/NDC1/NUP205/NUP160/NUP210/NUP50/NUP107/NCBP1/NUP58/ALYREF/NUP37/NUP133/POM121/TPR/NUP35/SLBP/NUP88/NUP85/NUP98/NUP54/EIF4E/NUP93/SEH1L/NUP188/NUP62/RAE1/NUP43/POM121C
WP_DNA_IRDOUBLE_STRAND_BREAKS_DSBS_AND_CELLULAR_RESPONSE_VIA_ATM	WP_DNA_IRDOUBLE_STRAND_BREAKS_DSBS_AND_CELLULAR_RESPONSE_VIA_ATM	55	0.688592	2.8699	0.00684932	0.0419609	0.0300099	6395	tags=51%, list=18%, signal=42%	EXO1/CHEK1/BRCA1/BLM/FANCD2/RAD51/BRCA2/CDC25C/PRKDC/APAF1/PARP1/PCNA/E2F1/SMC1A/CHEK2/MDC1/RIF1/CDKN2A/MRE11/ACTL6A/SMC3/TP53BP1/H2AX/NBN/YAP1/TRIM28/CASP3/NABP2
REACTOME_RESOLUTION_OF_D_LOOP_STRUCTURES_THROUGH_SYNTHESIS_DEPENDENT_STRAND_ANNEALING_SDSA_	REACTOME_RESOLUTION_OF_D_LOOP_STRUCTURES_THROUGH_SYNTHESIS_DEPENDENT_STRAND_ANNEALING_SDSA_	26	0.823209	2.86861	0.00444444	0.037549	0.0268545	5296	tags=85%, list=15%, signal=72%	EXO1/BRIP1/XRCC2/DNA2/RAD51AP1/BRCA1/BLM/RAD51/BRCA2/RBBP8/RMI2/RMI1/BARD1/MRE11/TOP3A/RTEL1/RAD51C/WRN/XRCC3/PALB2/RAD51B/NBN
PID_FOXM1_PATHWAY	PID_FOXM1_PATHWAY	40	0.747858	2.84812	0.00540541	0.0378841	0.0270942	3277	tags=52%, list=9%, signal=48%	CENPF/NEK2/FOXM1/PLK1/CCNA2/CENPA/CCNB2/BIRC5/SKP2/CCNB1/CDK1/BRCA2/AURKB/CKS1B/CCNE1/CDK4/CDK2/CCND1/CHEK2/CDKN2A/MYC
BIOCARTA_MCM_PATHWAY	BIOCARTA_MCM_PATHWAY	18	0.884365	2.84663	0.00420168	0.037549	0.0268545	2353	tags=72%, list=6%, signal=68%	ORC1/CDC6/MCM4/ORC6/MCM7/MCM2/MCM6/CCNE1/CDT1/CDK2/KITLG/MCM3/MCM5
REACTOME_NUCLEAR_PORE_COMPLEX_NPC_DISASSEMBLY	REACTOME_NUCLEAR_PORE_COMPLEX_NPC_DISASSEMBLY	36	0.776516	2.84657	0.00518135	0.037549	0.0268545	6387	tags=78%, list=18%, signal=64%	CCNB2/CCNB1/CDK1/NUP155/NUP153/NDC1/NUP205/NUP160/NUP210/NUP50/NUP107/NUP58/NUP37/NUP133/POM121/TPR/NUP35/NUP88/NUP85/NUP98/NUP54/NUP93/SEH1L/NUP188/NUP62/RAE1/NUP43/POM121C
REACTOME_SUMOYLATION_OF_SUMOYLATION_PROTEINS	REACTOME_SUMOYLATION_OF_SUMOYLATION_PROTEINS	35	0.77385	2.83804	0.00515464	0.037549	0.0268545	6387	tags=74%, list=18%, signal=61%	NUP155/NUP153/NDC1/NUP205/NUP160/NUP210/NUP50/NUP107/NUP58/NUP37/NUP133/POM121/TPR/NUP35/NUP88/NUP85/NUP98/NUP54/NUP93/SEH1L/NUP188/NUP62/RAE1/NUP43/TOPORS/POM121C
REACTOME_SUMOYLATION_OF_DNA_DAMAGE_RESPONSE_AND_REPAIR_PROTEINS	REACTOME_SUMOYLATION_OF_DNA_DAMAGE_RESPONSE_AND_REPAIR_PROTEINS	77	0.653452	2.82801	0.00847458	0.0462784	0.0330978	6718	tags=58%, list=18%, signal=48%	BRCA1/BLM/NUP155/CBX2/PARP1/NUP153/NDC1/NUP205/NUP160/NUP210/TDG/NUP50/SMC1A/NUP107/MDC1/NUP58/CDKN2A/RNF2/NUP37/NUP133/RAD21/RPA1/POM121/SMC3/PHC1/TPR/SMC6/NUP35/WRN/NUP88/NUP85/NUP98/NUP54/XRCC4/RNF168/NUP93/SEH1L/STAG1/NUP188/NUP62/RAE1/NUP43/POM121C/HERC2/STAG2
REACTOME_HDR_THROUGH_SINGLE_STRAND_ANNEALING_SSA_	REACTOME_HDR_THROUGH_SINGLE_STRAND_ANNEALING_SSA_	37	0.75554	2.81444	0.00518135	0.037549	0.0268545	4013	tags=59%, list=11%, signal=53%	EXO1/BRIP1/DNA2/BRCA1/BLM/RFC3/RAD51/RFC5/RBBP8/TOPBP1/RMI2/RMI1/BARD1/RFC4/RFC2/MRE11/TOP3A/RAD1/RAD9B/RPA1/WRN/RPA3
REACTOME_EXPORT_OF_VIRAL_RIBONUCLEOPROTEINS_FROM_NUCLEUS	REACTOME_EXPORT_OF_VIRAL_RIBONUCLEOPROTEINS_FROM_NUCLEUS	33	0.7721	2.80803	0.00510204	0.037549	0.0268545	6387	tags=82%, list=18%, signal=68%	NUP155/NUP153/NDC1/NUP205/NUP160/NUP210/NUP50/NUP107/XPO1/NUP58/RAN/NUP37/NUP133/POM121/TPR/NUP35/NUP88/NUP85/NUP98/NUP54/NUP93/SEH1L/NUP188/NUP62/RAE1/NUP43/POM121C
REACTOME_RESOLUTION_OF_D_LOOP_STRUCTURES	REACTOME_RESOLUTION_OF_D_LOOP_STRUCTURES	34	0.771469	2.80675	0.00507614	0.037549	0.0268545	5296	tags=74%, list=15%, signal=63%	EXO1/BRIP1/XRCC2/DNA2/RAD51AP1/BRCA1/BLM/EME1/RAD51/BRCA2/RBBP8/RMI2/RMI1/BARD1/GEN1/MRE11/TOP3A/RTEL1/RAD51C/WRN/XRCC3/PALB2/SLX4/RAD51B/NBN
REACTOME_SUMOYLATION_OF_RNA_BINDING_PROTEINS	REACTOME_SUMOYLATION_OF_RNA_BINDING_PROTEINS	47	0.70426	2.79705	0.00606061	0.0398438	0.0284958	6387	tags=62%, list=18%, signal=51%	NUP155/CBX2/NUP153/NDC1/NUP205/NUP160/NUP210/NUP50/NUP107/NUP58/RNF2/NUP37/NUP133/POM121/PHC1/TPR/NUP35/NOP58/NUP88/NUP85/NUP98/NUP54/NUP93/SEH1L/NUP188/NUP62/RAE1/NUP43/POM121C
KEGG_DNA_REPLICATION	KEGG_DNA_REPLICATION	36	0.76144	2.79131	0.00518135	0.037549	0.0268545	4481	tags=72%, list=12%, signal=63%	PRIM1/DNA2/MCM4/RFC3/POLE2/MCM7/MCM2/MCM6/RFC5/POLE/FEN1/POLA1/PCNA/RFC4/POLD1/POLA2/MCM3/PRIM2/MCM5/RFC2/RNASEH1/POLD3/RPA1/RPA3/RFC1/LIG1
REACTOME_TRANSPORT_OF_MATURE_TRANSCRIPT_TO_CYTOPLASM	REACTOME_TRANSPORT_OF_MATURE_TRANSCRIPT_TO_CYTOPLASM	84	0.637025	2.79007	0.00854701	0.0462784	0.0330978	6717	tags=54%, list=18%, signal=44%	LUZP4/NUP155/NUP153/NDC1/NUP205/NUP160/NUP210/NUP50/NUP107/NCBP1/NUP58/ALYREF/EIF4A3/THOC5/NUP37/SRSF9/NUP133/POM121/TPR/NUP35/SLBP/CPSF2/NUP88/NUP85/NUP98/CPSF3/NUP54/FIP1L1/SRSF3/SRSF7/EIF4E/NUP93/SEH1L/NUP188/SRSF1/NUP62/RAE1/THOC2/NUP43/UPF3B/POM121C/THOC1/SRSF2/ZC3H11A/U2AF2
REACTOME_POSTMITOTIC_NUCLEAR_PORE_COMPLEX_NPC_REFORMATION	REACTOME_POSTMITOTIC_NUCLEAR_PORE_COMPLEX_NPC_REFORMATION	27	0.795999	2.78339	0.00446429	0.037549	0.0268545	6053	tags=85%, list=17%, signal=71%	NUP155/NDC1/NUP205/RCC1/NUP160/NUP107/NUP58/TNPO1/RAN/KPNB1/NUP37/NUP133/POM121/AHCTF1/NUP35/NUP85/NUP98/NUP54/NUP93/SEH1L/NUP188/NUP62/NUP43
REACTOME_INTERACTIONS_OF_VPR_WITH_HOST_CELLULAR_PROTEINS	REACTOME_INTERACTIONS_OF_VPR_WITH_HOST_CELLULAR_PROTEINS	37	0.746497	2.78076	0.00518135	0.037549	0.0268545	6387	tags=81%, list=18%, signal=67%	NUP155/NUP153/NDC1/NUP205/NUP160/NUP210/NUP50/NUP107/NUP58/HMGA1/PSIP1/NUP37/NUP133/POM121/TPR/NUP35/NUP88/NUP85/NUP98/NUP54/SLC25A4/SLC25A5/NUP93/SEH1L/NUP188/NUP62/RAE1/NUP43/KPNA1/POM121C
PID_BARD1_PATHWAY	PID_BARD1_PATHWAY	29	0.778711	2.77117	0.00460829	0.037549	0.0268545	5296	tags=62%, list=15%, signal=53%	BRCA1/FANCD2/RAD51/FANCA/PRKDC/CCNE1/RBBP8/CDK2/TOPBP1/PCNA/BARD1/FANCE/FANCC/MRE11/FANCG/XRCC5/NPM1/NBN
PID_AURORA_B_PATHWAY	PID_AURORA_B_PATHWAY	39	0.72779	2.76331	0.00518135	0.037549	0.0268545	5092	tags=67%, list=14%, signal=57%	NCAPG/BUB1/NCAPH/SGO1/CDCA8/CENPA/RACGAP1/KIF2C/BIRC5/KIF23/KIF20A/AURKA/AURKB/NDC80/SMC4/SMC2/KLHL13/INCENP/NCAPD2/CBX5/STMN1/NCL/NSUN2/PPP1CC/CUL3/NPM1
REACTOME_E2F_MEDIATED_REGULATION_OF_DNA_REPLICATION	REACTOME_E2F_MEDIATED_REGULATION_OF_DNA_REPLICATION	22	0.818432	2.75765	0.00452489	0.037549	0.0268545	3128	tags=55%, list=9%, signal=50%	ORC1/PRIM1/CCNB1/MCM8/CDK1/ORC6/POLA1/E2F1/POLA2/PRIM2/TFDP1/PPP2R1B
REACTOME_REGULATION_OF_GLUCOKINASE_BY_GLUCOKINASE_REGULATORY_PROTEIN	REACTOME_REGULATION_OF_GLUCOKINASE_BY_GLUCOKINASE_REGULATORY_PROTEIN	32	0.760054	2.75722	0.00497512	0.037549	0.0268545	6387	tags=81%, list=18%, signal=67%	GCK/NUP155/NUP153/NDC1/NUP205/NUP160/NUP210/NUP50/NUP107/NUP58/NUP37/NUP133/POM121/TPR/NUP35/NUP88/NUP85/NUP98/NUP54/NUP93/SEH1L/NUP188/NUP62/RAE1/NUP43/POM121C
REACTOME_G0_AND_EARLY_G1	REACTOME_G0_AND_EARLY_G1	27	0.787509	2.7537	0.00446429	0.037549	0.0268545	3277	tags=59%, list=9%, signal=54%	TOP2A/CDC25A/CDC6/CCNA2/CCNE2/MYBL2/CDK1/LIN9/CCNE1/CDK2/PCNA/E2F1/RBL1/LIN54/TFDP1/MYC
REACTOME_SUMOYLATION_OF_UBIQUITINYLATION_PROTEINS	REACTOME_SUMOYLATION_OF_UBIQUITINYLATION_PROTEINS	39	0.718237	2.72704	0.00518135	0.037549	0.0268545	6387	tags=67%, list=18%, signal=55%	NUP155/NUP153/NDC1/NUP205/NUP160/NUP210/NUP50/NUP107/NUP58/NUP37/NUP133/POM121/TPR/NUP35/NUP88/NUP85/NUP98/NUP54/NUP93/SEH1L/NUP188/NUP62/VHL/RAE1/NUP43/POM121C
REACTOME_NS1_MEDIATED_EFFECTS_ON_HOST_PATHWAYS	REACTOME_NS1_MEDIATED_EFFECTS_ON_HOST_PATHWAYS	41	0.709628	2.70512	0.00543478	0.0378841	0.0270942	6695	tags=76%, list=18%, signal=62%	KPNA2/NUP155/NUP153/NDC1/NUP205/NUP160/NUP210/NUP50/NUP107/NUP58/KPNB1/NUP37/NUP133/POM121/TPR/NUP35/NUP88/NUP85/NUP98/NUP54/EIF2AK2/KPNA3/NUP93/SEH1L/NUP188/NUP62/RAE1/NUP43/KPNA1/POM121C/KPNA4
REACTOME_LAGGING_STRAND_SYNTHESIS	REACTOME_LAGGING_STRAND_SYNTHESIS	20	0.806473	2.70174	0.00404858	0.037549	0.0268545	4481	tags=85%, list=12%, signal=75%	PRIM1/DNA2/RFC3/RFC5/FEN1/POLA1/PCNA/RFC4/POLD1/POLA2/PRIM2/RFC2/POLD3/RPA1/RPA3/RFC1/LIG1
REACTOME_PROCESSING_OF_DNA_DOUBLE_STRAND_BREAK_ENDS	REACTOME_PROCESSING_OF_DNA_DOUBLE_STRAND_BREAK_ENDS	97	0.589586	2.6966	0.00943396	0.0483287	0.0345641	6853	tags=49%, list=19%, signal=40%	CLSPN/EXO1/CCNA2/BRIP1/DNA2/CHEK1/BRCA1/BLM/RFC3/RFC5/NSD2/RBBP8/H2BC11/CDK2/TOPBP1/RMI2/RMI1/BARD1/RFC4/TIPIN/H2BC9/MDC1/RFC2/MRE11/TOP3A/RAD1/RAD9B/RPA1/H2BC17/WRN/RPA3/H4C14/TP53BP1/H4C12/RNF168/H2AX/NBN/ATRIP/UBE2N/RNF4/BRCC3/UBE2V2/H4C3/RHNO1/PPP4R2/HERC2/RPA2/H2BC12
REACTOME_TRNA_PROCESSING	REACTOME_TRNA_PROCESSING	108	0.576835	2.69519	0.00980392	0.0494775	0.0353857	8599	tags=58%, list=24%, signal=45%	POP1/NUP155/NUP153/NDC1/NUP205/NUP160/NUP210/PUS7/NUP50/NUP107/NUP58/RAN/TRMT6/RPP25/CSTF2/NUP37/NUP133/XPOT/POM121/TPR/WDR4/NUP35/RPP40/QTRT2/NUP88/NUP85/NUP98/NUP54/TRMU/NSUN2/ADAT1/TRMT61B/DDX1/NUP93/SEH1L/NUP188/CLP1/NUP62/TRMT10A/RAE1/TRMT10C/NUP43/RTCB/TPRKB/TSEN15/TRMT12/POM121C/EPRS1/FAM98B/THADA/TRDMT1/TRMT5/TRMT13/LCMT2/PUS1/PRORP/METTL1/CPSF4/TYW1/RANBP2/CDKAL1/TRNT1/TRIT1
BIOCARTA_ATRBRCA_PATHWAY	BIOCARTA_ATRBRCA_PATHWAY	21	0.8011	2.68815	0.00425532	0.037549	0.0268545	3235	tags=57%, list=9%, signal=52%	CHEK1/BRCA1/FANCD2/RAD51/BRCA2/FANCA/CHEK2/FANCE/FANCC/MRE11/FANCG/RAD1
REACTOME_UNWINDING_OF_DNA	REACTOME_UNWINDING_OF_DNA	12	0.935581	2.67289	0.00389105	0.037549	0.0268545	2353	tags=100%, list=6%, signal=94%	CDC45/GINS1/GINS4/MCM8/MCM4/MCM7/MCM2/MCM6/GINS2/GINS3/MCM3/MCM5
REACTOME_CYCLIN_A_B1_B2_ASSOCIATED_EVENTS_DURING_G2_M_TRANSITION	REACTOME_CYCLIN_A_B1_B2_ASSOCIATED_EVENTS_DURING_G2_M_TRANSITION	25	0.768528	2.64269	0.00444444	0.037549	0.0268545	3128	tags=48%, list=9%, signal=44%	CDC25A/FOXM1/PLK1/CCNA2/CCNB2/CCNB1/CDK1/CDC25C/PKMYT1/CDK2/XPO1/PPP2R1B
REACTOME_POLO_LIKE_KINASE_MEDIATED_EVENTS	REACTOME_POLO_LIKE_KINASE_MEDIATED_EVENTS	16	0.83354	2.63572	0.00380228	0.037549	0.0268545	1421	tags=62%, list=4%, signal=60%	CDC25A/CENPF/FOXM1/PLK1/CCNB2/MYBL2/CCNB1/CDC25C/LIN9/PKMYT1
REACTOME_DNA_REPLICATION_PRE_INITIATION	REACTOME_DNA_REPLICATION_PRE_INITIATION	85	0.599966	2.63172	0.00900901	0.0471683	0.0337342	6818	tags=54%, list=19%, signal=44%	MCM10/ORC1/CDC6/CDC45/PRIM1/MCM8/MCM4/POLE2/GMNN/ORC6/MCM7/MCM2/MCM6/DBF4/CDC7/POLE/CDT1/CDK2/POLA1/E2F2/E2F1/POLA2/MCM3/PRIM2/MCM5/E2F3/RPA1/PSME4/PSMA8/RPA3/PSMD1/POLE3/PSMD14/PSMC1/PSMD11/PSMA4/POLE4/PSMD12/PSMA6/PSMA7/PSME3/ORC2/PSMD2/ORC4/RPA2/ORC5
WP_DNA_MISMATCH_REPAIR	WP_DNA_MISMATCH_REPAIR	23	0.764947	2.61497	0.00434783	0.037549	0.0268545	6167	tags=87%, list=17%, signal=72%	EXO1/RFC3/POLE2/RFC5/POLE/MSH2/MSH6/PCNA/RFC4/POLD1/RFC2/POLD3/RPA1/PMS2/RPA3/RFC1/LIG1/POLE3/MLH1/POLE4
BIOCARTA_G1_PATHWAY	BIOCARTA_G1_PATHWAY	28	0.73891	2.60027	0.00440529	0.037549	0.0268545	3032	tags=46%, list=8%, signal=43%	CDC25A/SKP2/CDK1/DHFR/CCNE1/CDK4/CDK2/CCND1/E2F1/TGFB2/CDK6/CDKN2A/TFDP1
REACTOME_TELOMERE_C_STRAND_LAGGING_STRAND_SYNTHESIS	REACTOME_TELOMERE_C_STRAND_LAGGING_STRAND_SYNTHESIS	34	0.712165	2.59099	0.00507614	0.037549	0.0268545	5507	tags=65%, list=15%, signal=55%	PRIM1/DNA2/DSCC1/BLM/RFC3/RFC5/FEN1/POLA1/PCNA/RFC4/POLD1/POLA2/PRIM2/RFC2/POLD3/RPA1/WRN/RPA3/RFC1/LIG1/POT1/CHTF18
REACTOME_TRANSCRIPTIONAL_REGULATION_BY_E2F6	REACTOME_TRANSCRIPTIONAL_REGULATION_BY_E2F6	34	0.709278	2.58049	0.00507614	0.037549	0.0268545	6036	tags=65%, list=17%, signal=54%	RRM2/CHEK1/EZH2/BRCA1/RAD51/CDC7/APAF1/RBBP8/E2F1/CBX5/RNF2/TFDP1/E2F6/SUZ12/PHC1/PCGF6/RBBP4/MGA/RBBP7/RYBP/EHMT1/YAF2
REACTOME_VIRAL_MESSENGER_RNA_SYNTHESIS	REACTOME_VIRAL_MESSENGER_RNA_SYNTHESIS	44	0.658877	2.57433	0.00588235	0.0398358	0.02849	6387	tags=64%, list=18%, signal=53%	NUP155/NUP153/NDC1/NUP205/NUP160/NUP210/NUP50/NUP107/NUP58/POLR2D/NUP37/NUP133/POM121/TPR/NUP35/POLR2B/NUP88/NUP85/NUP98/NUP54/NUP93/SEH1L/NUP188/NUP62/RAE1/POLR2A/NUP43/POM121C
REACTOME_SUMOYLATION_OF_CHROMATIN_ORGANIZATION_PROTEINS	REACTOME_SUMOYLATION_OF_CHROMATIN_ORGANIZATION_PROTEINS	71	0.59345	2.56861	0.00775194	0.044833	0.032064	6387	tags=49%, list=18%, signal=41%	NUP155/CBX2/NUP153/NDC1/NUP205/NUP160/NUP210/NUP50/NUP107/NUP58/CBX5/RNF2/NUP37/NUP133/HDAC2/POM121/SUZ12/PHC1/TPR/NUP35/NUP88/NUP85/H4C14/NUP98/NUP54/SATB2/H4C12/NUP93/SEH1L/NUP188/NUP62/RAE1/NUP43/H4C3/POM121C
PID_ATM_PATHWAY	PID_ATM_PATHWAY	34	0.701395	2.55181	0.00507614	0.037549	0.0268545	7013	tags=59%, list=19%, signal=48%	CDC25A/BRCA1/BLM/FANCD2/CDC25C/RBBP8/SMC1A/CHEK2/MDC1/MRE11/TOP3A/SMC3/XRCC4/TP53BP1/H2AX/NBN/UBE2N/TRIM28/COP1/YWHAB
WP_GASTRIC_CANCER_NETWORK_1	WP_GASTRIC_CANCER_NETWORK_1	29	0.714557	2.54286	0.00460829	0.037549	0.0268545	3144	tags=55%, list=9%, signal=50%	TOP2A/KIF15/E2F7/CENPF/MYBL2/ECT2/TPX2/MCM4/AURKA/LIN9/KIF20B/UBE2C/NUP107/CEP192/ESM1/ACTL6A
PID_E2F_PATHWAY	PID_E2F_PATHWAY	73	0.584726	2.51004	0.00813008	0.0455783	0.032597	3277	tags=44%, list=9%, signal=40%	ORC1/CDC25A/E2F7/CDC6/TYMS/CCNA2/CCNE2/MYBL2/RRM2/CDK1/BRCA1/DHFR/TK1/RRM1/APAF1/CCNE1/RBBP8/CDK2/TOPBP1/POLA1/E2F2/E2F1/MCM3/RBL1/RANBP1/WASF1/E2F3/CBX5/CDKN2A/TFDP1/E2F6/MYC
WP_ATM_SIGNALING_PATHWAY	WP_ATM_SIGNALING_PATHWAY	40	0.657434	2.50375	0.00540541	0.0378841	0.0270942	5296	tags=48%, list=15%, signal=41%	CDC25A/CCNB1/CHEK1/CDK1/BRCA1/FANCD2/RAD51/CDC25C/CCNE1/CDK2/SMC1A/CHEK2/MDC1/MRE11/CASP2/TP53BP1/H2AX/CRADD/NBN
BIOCARTA_P53_PATHWAY	BIOCARTA_P53_PATHWAY	16	0.790868	2.50079	0.00380228	0.037549	0.0268545	1945	tags=44%, list=5%, signal=41%	APAF1/CCNE1/CDK4/CDK2/CCND1/PCNA/E2F1
REACTOME_G2_M_DNA_DAMAGE_CHECKPOINT	REACTOME_G2_M_DNA_DAMAGE_CHECKPOINT	95	0.543432	2.49435	0.00900901	0.0471683	0.0337342	7042	tags=54%, list=19%, signal=43%	EXO1/BRIP1/DNA2/CCNB1/CHEK1/CDK1/BRCA1/BLM/RFC3/CDC25C/RFC5/NSD2/RBBP8/H2BC11/TOPBP1/RMI2/RMI1/BARD1/RFC4/H2BC9/CHEK2/MDC1/RFC2/MRE11/TOP3A/RAD1/RAD9B/RPA1/H2BC17/WRN/RPA3/YWHAQ/H4C14/TP53BP1/H4C12/RNF168/H2AX/NBN/ATRIP/UBE2N/YWHAZ/BRCC3/UBE2V2/H4C3/RHNO1/HERC2/RPA2/H2BC12/YWHAG/YWHAB/WEE1
BIOCARTA_G2_PATHWAY	BIOCARTA_G2_PATHWAY	24	0.738168	2.49404	0.00454545	0.037549	0.0268545	4820	tags=50%, list=13%, signal=43%	CDC25A/PLK1/CCNB1/CHEK1/CDK1/BRCA1/CDC25C/PRKDC/CHEK2/MYT1/YWHAQ/CDC25B
REACTOME_POLYMERASE_SWITCHING	REACTOME_POLYMERASE_SWITCHING	14	0.812181	2.49249	0.00383142	0.037549	0.0268545	4148	tags=86%, list=11%, signal=76%	PRIM1/RFC3/RFC5/POLA1/PCNA/RFC4/POLD1/POLA2/PRIM2/RFC2/POLD3/RFC1
REACTOME_RESOLUTION_OF_AP_SITES_VIA_THE_MULTIPLE_NUCLEOTIDE_PATCH_REPLACEMENT_PATHWAY	REACTOME_RESOLUTION_OF_AP_SITES_VIA_THE_MULTIPLE_NUCLEOTIDE_PATCH_REPLACEMENT_PATHWAY	24	0.737321	2.49118	0.00454545	0.037549	0.0268545	5218	tags=75%, list=14%, signal=64%	RFC3/POLE2/RFC5/POLE/FEN1/PARP1/PCNA/RFC4/POLD1/RFC2/POLD3/RPA1/RPA3/PARP2/RFC1/PARG/LIG1/POLE3
WP_REGULATION_OF_SISTER_CHROMATID_SEPARATION_AT_THE_METAPHASEANAPHASE_TRANSITION	WP_REGULATION_OF_SISTER_CHROMATID_SEPARATION_AT_THE_METAPHASEANAPHASE_TRANSITION	15	0.801449	2.48883	0.00380228	0.037549	0.0268545	5309	tags=80%, list=15%, signal=68%	BUB1/BUB1B/ESPL1/CENPE/MAD2L1/CDC20/SMC1A/RAD21/SMC3/PTTG1/BUB3/STAG1
KEGG_HOMOLOGOUS_RECOMBINATION	KEGG_HOMOLOGOUS_RECOMBINATION	28	0.706808	2.48731	0.00440529	0.037549	0.0268545	5296	tags=61%, list=15%, signal=52%	RAD54L/XRCC2/BLM/EME1/RAD51/BRCA2/POLD1/RAD54B/MRE11/TOP3A/POLD3/RPA1/RAD51C/RPA3/XRCC3/RAD51B/NBN
REACTOME_ANTIVIRAL_MECHANISM_BY_IFN_STIMULATED_GENES	REACTOME_ANTIVIRAL_MECHANISM_BY_IFN_STIMULATED_GENES	82	0.576654	2.48684	0.00909091	0.0472847	0.0338174	6695	tags=60%, list=18%, signal=49%	USP41/KPNA2/NUP155/NUP153/NDC1/NUP205/NUP160/NUP210/MX2/NUP50/IFIT1/NUP107/USP18/NUP58/OAS3/KPNB1/EIF4A3/NUP37/PLCG1/NUP133/POM121/TPR/NEDD4/NUP35/NUP88/NUP85/NUP98/NUP54/OAS2/EIF2AK2/ABCE1/EIF4G2/KPNA3/PDE12/EIF4E/NUP93/HERC5/SEH1L/EIF4A1/NUP188/NUP62/UBE2N/RAE1/NUP43/ARIH1/KPNA1/POM121C/DDX58/KPNA4
REACTOME_RNA_POLYMERASE_II_TRANSCRIPTION_TERMINATION	REACTOME_RNA_POLYMERASE_II_TRANSCRIPTION_TERMINATION	66	0.575816	2.47402	0.00740741	0.0443512	0.0317194	9671	tags=70%, list=27%, signal=51%	LUZP4/NCBP1/ALYREF/CSTF2/EIF4A3/THOC5/SRSF9/ZNF473/SLBP/LSM11/CPSF2/CPSF3/SNRPE/FIP1L1/SRSF3/SRSF7/CLP1/SRSF1/CSTF3/THOC2/NUDT21/SNRPD3/PAPOLA/UPF3B/THOC1/SRSF2/ZC3H11A/U2AF2/SRRM1/THOC3/SNRPG/CPSF4/CSTF2T/CDC40/WDR33/DDX39A/SRSF4/RBM8A/SNRPB/SRSF6/CASC3/CHTOP/CPSF7/NCBP2/DHX38/FYTTD1
KEGG_MISMATCH_REPAIR	KEGG_MISMATCH_REPAIR	23	0.722248	2.46901	0.00434783	0.037549	0.0268545	4481	tags=65%, list=12%, signal=57%	EXO1/RFC3/RFC5/MSH2/MSH6/PCNA/RFC4/POLD1/RFC2/POLD3/RPA1/PMS2/RPA3/RFC1/LIG1
REACTOME_GLYCOLYSIS	REACTOME_GLYCOLYSIS	71	0.569605	2.4654	0.00775194	0.044833	0.032064	6387	tags=56%, list=18%, signal=47%	GCK/NUP155/NUP153/NDC1/NUP205/NUP160/NUP210/NUP50/NUP107/PFKP/NUP58/ENO2/PFKFB4/PGK1/PPP2R1B/HK2/NUP37/NUP133/POM121/TPR/NUP35/PGAM1/ENO3/NUP88/NUP85/ENO1/NUP98/PGK2/NUP54/PKLR/NUP93/SEH1L/NUP188/PFKM/NUP62/RAE1/PKM/NUP43/GNPDA1/POM121C
REACTOME_TRANSCRIPTION_OF_E2F_TARGETS_UNDER_NEGATIVE_CONTROL_BY_DREAM_COMPLEX	REACTOME_TRANSCRIPTION_OF_E2F_TARGETS_UNDER_NEGATIVE_CONTROL_BY_DREAM_COMPLEX	19	0.748202	2.46503	0.00401606	0.037549	0.0268545	5026	tags=63%, list=14%, signal=54%	TOP2A/CDC25A/CDC6/LIN9/PCNA/E2F1/RBL1/LIN54/TFDP1/MYC/RBBP4/E2F5
REACTOME_AURKA_ACTIVATION_BY_TPX2	REACTOME_AURKA_ACTIVATION_BY_TPX2	71	0.568833	2.46206	0.00775194	0.044833	0.032064	7914	tags=61%, list=22%, signal=47%	NEK2/PLK1/PLK4/TPX2/HMMR/CDK1/AURKA/CENPJ/HAUS6/NINL/CEP76/CEP78/CEP72/CEP135/CKAP5/CEP152/NEDD1/CEP192/ALMS1/HAUS1/CCP110/HAUS8/TUBB/CNTRL/HSP90AA1/PCNT/CLASP1/HAUS3/HAUS2/CEP250/DYNC1I2/TUBG1/HAUS5/MAPRE1/CEP57/CEP290/YWHAG/CEP41/ODF2/DCTN2/CDK5RAP2/YWHAE/DYNC1H1
PID_MYC_ACTIV_PATHWAY	PID_MYC_ACTIV_PATHWAY	79	0.563556	2.45941	0.00840336	0.0462784	0.0330978	5674	tags=49%, list=16%, signal=42%	LIN28B/CDCA7/CDC25A/TERT/BCAT1/BIRC5/CCNB1/TFRC/TK1/CDK4/RCC1/SNAI1/ODC1/E2F3/HMGA1/FOSL1/ACTL6A/IREB2/MYC/DDX18/CAD/EIF2S1/NCL/HSPD1/HSP90AA1/HSPA4/ENO1/TAF4B/TRRAP/PMAIP1/PEG10/RUVBL1/NPM1/EIF4E/NBN/EIF4A1/SMAD4/PFKM/GPAM
REACTOME_RESOLUTION_OF_ABASIC_SITES_AP_SITES_	REACTOME_RESOLUTION_OF_ABASIC_SITES_AP_SITES_	37	0.654494	2.43804	0.00518135	0.037549	0.0268545	4481	tags=54%, list=12%, signal=47%	RFC3/POLE2/RFC5/POLE/FEN1/PARP1/PCNA/RFC4/POLD1/TDG/RFC2/UNG/POLD3/RPA1/RPA3/PARP2/RFC1/LIG3/PARG/LIG1
REACTOME_TP53_REGULATES_TRANSCRIPTION_OF_GENES_INVOLVED_IN_G1_CELL_CYCLE_ARREST	REACTOME_TP53_REGULATES_TRANSCRIPTION_OF_GENES_INVOLVED_IN_G1_CELL_CYCLE_ARREST	14	0.793946	2.43653	0.00383142	0.037549	0.0268545	1945	tags=57%, list=5%, signal=54%	E2F7/E2F8/CCNA2/CCNE2/CCNE1/CDK2/ARID3A/E2F1
REACTOME_PCNA_DEPENDENT_LONG_PATCH_BASE_EXCISION_REPAIR	REACTOME_PCNA_DEPENDENT_LONG_PATCH_BASE_EXCISION_REPAIR	21	0.724	2.42944	0.00425532	0.037549	0.0268545	7205	tags=86%, list=20%, signal=69%	RFC3/POLE2/RFC5/POLE/FEN1/PCNA/RFC4/POLD1/RFC2/POLD3/RPA1/RPA3/RFC1/LIG1/POLE3/POLE4/RPA2/APEX1
REACTOME_INHIBITION_OF_REPLICATION_INITIATION_OF_DAMAGED_DNA_BY_RB1_E2F1	REACTOME_INHIBITION_OF_REPLICATION_INITIATION_OF_DAMAGED_DNA_BY_RB1_E2F1	13	0.816313	2.42938	0.00373134	0.037549	0.0268545	3128	tags=54%, list=9%, signal=49%	PRIM1/POLA1/E2F1/POLA2/PRIM2/TFDP1/PPP2R1B
REACTOME_NUCLEAR_ENVELOPE_NE_REASSEMBLY	REACTOME_NUCLEAR_ENVELOPE_NE_REASSEMBLY	76	0.563821	2.42568	0.00847458	0.0462784	0.0330978	5487	tags=55%, list=15%, signal=47%	TUBA3C/CCNB2/TUBA3E/CCNB1/LMNB1/CDK1/TMPO/LBR/NUP155/NDC1/NUP205/RCC1/NUP160/TUBA1B/NUP107/VRK1/NUP58/TNPO1/RAN/TUBB8/KPNB1/TUBA1C/NUP37/TUBB8B/NUP133/TUBB1/POM121/AHCTF1/NUP35/LEMD3/NUP85/NUP98/NUP54/SPAST/ANKLE2/NUP93/SEH1L/TUBA3D/PPP2R2A/TUBB3/NUP188/NUP62
REACTOME_PROCESSIVE_SYNTHESIS_ON_THE_LAGGING_STRAND	REACTOME_PROCESSIVE_SYNTHESIS_ON_THE_LAGGING_STRAND	15	0.779237	2.41986	0.00380228	0.037549	0.0268545	4481	tags=80%, list=12%, signal=70%	PRIM1/DNA2/FEN1/POLA1/PCNA/POLD1/POLA2/PRIM2/POLD3/RPA1/RPA3/LIG1
REACTOME_CONDENSATION_OF_PROMETAPHASE_CHROMOSOMES	REACTOME_CONDENSATION_OF_PROMETAPHASE_CHROMOSOMES	11	0.879259	2.41926	0.004	0.037549	0.0268545	1842	tags=73%, list=5%, signal=69%	NCAPG/NCAPH/CCNB2/CCNB1/CDK1/SMC4/SMC2/NCAPD2
REACTOME_KINESINS	REACTOME_KINESINS	61	0.563984	2.41922	0.00684932	0.0419609	0.0300099	3453	tags=39%, list=9%, signal=36%	TUBA3C/KIF15/KIF18A/KIF18B/KIF4A/CENPE/RACGAP1/KIF2C/TUBA3E/KIF4B/KIF23/KIF11/KIF20A/KIFC1/KIF20B/KIF2A/KIF21A/TUBA1B/KIF26A/TUBB8/TUBA1C/TUBB8B/TUBB1/KIF21B
REACTOME_MITOTIC_TELOPHASE_CYTOKINESIS	REACTOME_MITOTIC_TELOPHASE_CYTOKINESIS	13	0.810238	2.4113	0.00373134	0.037549	0.0268545	5622	tags=85%, list=15%, signal=72%	PLK1/KIF23/KIF20A/SMC1A/RAD21/SMC3/PDS5A/PDS5B/NIPBL/STAG1/WAPL
REACTOME_RECRUITMENT_OF_NUMA_TO_MITOTIC_CENTROSOMES	REACTOME_RECRUITMENT_OF_NUMA_TO_MITOTIC_CENTROSOMES	94	0.520754	2.3888	0.00917431	0.0473044	0.0338315	7933	tags=60%, list=22%, signal=47%	TUBA3C/NEK2/PLK1/PLK4/TUBA3E/CDK1/CENPJ/HAUS6/NINL/TUBA1B/CEP76/CEP78/CEP72/CEP135/CKAP5/CEP152/NEDD1/CEP192/ALMS1/TUBB8/HAUS1/TUBA1C/CCP110/TUBB8B/TUBB1/HAUS8/TUBB/CNTRL/HSP90AA1/PCNT/NME7/CLASP1/TUBA3D/TUBB3/HAUS3/TUBGCP3/TUBGCP5/HAUS2/CEP250/DYNC1I2/TUBG1/HAUS5/TUBB6/MAPRE1/TUBB2B/CEP57/CEP290/YWHAG/TUBGCP4/CEP41/ODF2/DCTN2/CDK5RAP2/YWHAE/DYNC1H1/MZT1
REACTOME_TRNA_AMINOACYLATION	REACTOME_TRNA_AMINOACYLATION	42	0.616454	2.37442	0.00561798	0.0387071	0.0276828	9026	tags=62%, list=25%, signal=47%	DARS2/NARS2/MARS2/TARS1/MARS1/LARS2/WARS2/IARS1/IARS2/AIMP2/NARS1/VARS1/YARS2/YARS1/EPRS1/FARSB/RARS1/LARS1/DARS1/FARS2/HARS2/TARS2/PARS2/EEF1E1/CARS1/GARS1
REACTOME_REGULATION_OF_PLK1_ACTIVITY_AT_G2_M_TRANSITION	REACTOME_REGULATION_OF_PLK1_ACTIVITY_AT_G2_M_TRANSITION	86	0.533065	2.35947	0.00884956	0.0471683	0.0337342	7914	tags=56%, list=22%, signal=44%	NEK2/PLK1/CCNB2/PLK4/CCNB1/CDK1/AURKA/CENPJ/HAUS6/BORA/NINL/CEP76/CEP78/CEP72/CEP135/CKAP5/CEP152/NEDD1/CEP192/ALMS1/HAUS1/CCP110/HAUS8/TUBB/CNTRL/HSP90AA1/PCNT/PPP1R12A/CLASP1/HAUS3/PPP1R12B/HAUS2/CEP250/DYNC1I2/TUBG1/HAUS5/MAPRE1/CUL1/CEP57/CEP290/YWHAG/CEP41/ODF2/PPP1CB/DCTN2/CDK5RAP2/YWHAE/DYNC1H1
WP_BASE_EXCISION_REPAIR	WP_BASE_EXCISION_REPAIR	31	0.659265	2.35551	0.00497512	0.037549	0.0268545	5218	tags=48%, list=14%, signal=41%	NEIL3/POLE2/POLE/FEN1/PARP1/PCNA/POLD1/TDG/UNG/POLD3/PARP2/LIG3/LIG1/HMGB1/POLE3
BIOCARTA_RB_PATHWAY	BIOCARTA_RB_PATHWAY	13	0.790815	2.3535	0.00373134	0.037549	0.0268545	4820	tags=62%, list=13%, signal=53%	CDC25A/CHEK1/CDK1/CDC25C/CDK4/CDK2/MYT1/CDC25B
REACTOME_TRANSCRIPTION_OF_E2F_TARGETS_UNDER_NEGATIVE_CONTROL_BY_P107_RBL1_AND_P130_RBL2_IN_COMPLEX_WITH_HDAC1	REACTOME_TRANSCRIPTION_OF_E2F_TARGETS_UNDER_NEGATIVE_CONTROL_BY_P107_RBL1_AND_P130_RBL2_IN_COMPLEX_WITH_HDAC1	16	0.744196	2.35321	0.00380228	0.037549	0.0268545	5026	tags=62%, list=14%, signal=54%	CCNA2/MYBL2/CDK1/LIN9/E2F1/RBL1/LIN54/TFDP1/RBBP4/E2F5
REACTOME_POLYMERASE_SWITCHING_ON_THE_C_STRAND_OF_THE_TELOMERE	REACTOME_POLYMERASE_SWITCHING_ON_THE_C_STRAND_OF_THE_TELOMERE	26	0.675267	2.35308	0.00444444	0.037549	0.0268545	5507	tags=58%, list=15%, signal=49%	PRIM1/DSCC1/RFC3/RFC5/POLA1/PCNA/RFC4/POLD1/POLA2/PRIM2/RFC2/POLD3/RFC1/POT1/CHTF18
REACTOME_FANCONI_ANEMIA_PATHWAY	REACTOME_FANCONI_ANEMIA_PATHWAY	39	0.617757	2.34554	0.00518135	0.037549	0.0268545	5419	tags=49%, list=15%, signal=42%	FANCI/FANCB/FANCD2/EME1/UBE2T/FANCA/FANCM/DCLRE1B/USP1/FANCE/FANCC/FANCG/FAAP24/RPA1/RPA3/DCLRE1A/SLX4/CENPS/ATRIP
REACTOME_CDC6_ASSOCIATION_WITH_THE_ORC_ORIGIN_COMPLEX	REACTOME_CDC6_ASSOCIATION_WITH_THE_ORC_ORIGIN_COMPLEX	11	0.845954	2.32763	0.004	0.037549	0.0268545	2650	tags=64%, list=7%, signal=59%	ORC1/CDC6/MCM8/ORC6/E2F2/E2F1/E2F3
REACTOME_DEPOSITION_OF_NEW_CENPA_CONTAINING_NUCLEOSOMES_AT_THE_CENTROMERE	REACTOME_DEPOSITION_OF_NEW_CENPA_CONTAINING_NUCLEOSOMES_AT_THE_CENTROMERE	73	0.540956	2.32215	0.00813008	0.0455783	0.032597	5194	tags=45%, list=14%, signal=39%	KNL1/CENPA/CENPI/HJURP/OIP5/CENPU/CENPK/CENPO/CENPH/CENPL/H2BC11/CENPN/H2AZ1/MIS18A/MIS18BP1/H2BC9/H2AC14/CENPM/RSF1/CENPW/CENPQ/H2BC17/CENPP/SMARCA5/H2AC4/RBBP4/H4C14/H4C12/H2AX/RUVBL1/CENPS/NPM1/RBBP7
PID_AURORA_A_PATHWAY	PID_AURORA_A_PATHWAY	31	0.646977	2.3116	0.00497512	0.037549	0.0268545	2628	tags=32%, list=7%, signal=30%	DLGAP5/CENPA/TPX2/BIRC5/BRCA1/AURKA/AURKB/TACC3/CKAP5/RAN
WP_INTEGRATED_CANCER_PATHWAY	WP_INTEGRATED_CANCER_PATHWAY	44	0.591596	2.31146	0.00588235	0.0398358	0.02849	4903	tags=41%, list=13%, signal=35%	CDC25A/PLK1/CHEK1/CDK1/BRCA1/BLM/CDK4/MSH2/MSH6/CDK2/BARD1/E2F1/CHEK2/MRE11/MYC/MMP1/CDC25B/ATF1
REACTOME_RECOGNITION_OF_DNA_DAMAGE_BY_PCNA_CONTAINING_REPLICATION_COMPLEX	REACTOME_RECOGNITION_OF_DNA_DAMAGE_BY_PCNA_CONTAINING_REPLICATION_COMPLEX	30	0.647218	2.31074	0.00487805	0.037549	0.0268545	4148	tags=50%, list=11%, signal=44%	DTL/RFC3/POLE2/RFC5/POLE/PCNA/USP1/RFC4/POLD1/RFC2/POLD3/RPA1/RAD18/RPA3/RFC1
REACTOME_ANCHORING_OF_THE_BASAL_BODY_TO_THE_PLASMA_MEMBRANE	REACTOME_ANCHORING_OF_THE_BASAL_BODY_TO_THE_PLASMA_MEMBRANE	96	0.50557	2.30586	0.00943396	0.0483287	0.0345641	7914	tags=53%, list=22%, signal=42%	NEK2/PLK1/PLK4/CDK1/KIF24/CENPJ/HAUS6/NINL/CEP76/CEP78/CEP72/CEP135/CKAP5/CEP152/NEDD1/CEP192/ALMS1/HAUS1/SCLT1/NPHP4/CCP110/CEP83/TCTN2/HAUS8/TUBB/CNTRL/HSP90AA1/PCNT/CLASP1/HAUS3/RPGRIP1L/RAB3IP/HAUS2/CEP250/DYNC1I2/TUBG1/HAUS5/MAPRE1/CEP57/CEP290/YWHAG/SEPTIN2/CEP89/CC2D2A/CEP41/MKS1/ODF2/DCTN2/CDK5RAP2/YWHAE/DYNC1H1
WP_ATM_SIGNALING_NETWORK_IN_DEVELOPMENT_AND_DISEASE	WP_ATM_SIGNALING_NETWORK_IN_DEVELOPMENT_AND_DISEASE	45	0.585279	2.3058	0.00595238	0.0398438	0.0284958	6465	tags=51%, list=18%, signal=42%	BUB1/CHEK1/CDK1/AURKB/PRKDC/LBR/RASGRF1/RBBP8/SMC1A/CHEK2/MDC1/RIF1/MRE11/MTOR/PPM1D/TP53BP1/RNF168/H2AX/NBN/PPP5C/CDK5R1/TRIM28/PRKAA1
REACTOME_FORMATION_OF_SENESCENCE_ASSOCIATED_HETEROCHROMATIN_FOCI_SAHF_	REACTOME_FORMATION_OF_SENESCENCE_ASSOCIATED_HETEROCHROMATIN_FOCI_SAHF_	17	0.723625	2.30205	0.00401606	0.037549	0.0268545	4097	tags=35%, list=11%, signal=31%	HMGA2/LMNB1/HMGA1/H1-5/H1-0/EP400
BIOCARTA_RANMS_PATHWAY	BIOCARTA_RANMS_PATHWAY	10	0.853898	2.29946	0.00362319	0.037549	0.0268545	2855	tags=80%, list=8%, signal=74%	KIF15/TPX2/KPNA2/AURKA/RCC1/RANBP1/RAN/KPNB1
WP_H19_ACTION_RBE2F1_SIGNALING_AND_CDKBETACATENIN_ACTIVITY	WP_H19_ACTION_RBE2F1_SIGNALING_AND_CDKBETACATENIN_ACTIVITY	15	0.739549	2.29661	0.00380228	0.037549	0.0268545	7510	tags=80%, list=21%, signal=63%	H19/CDK4/CCND1/SOX4/E2F1/CTNNB1/MED1/CDK8/PMAIP1/CSRP2/RB1/CDH1
BIOCARTA_SRCRPTP_PATHWAY	BIOCARTA_SRCRPTP_PATHWAY	11	0.834411	2.29586	0.004	0.037549	0.0268545	948	tags=36%, list=3%, signal=35%	CDC25A/CCNB1/CDK1/CDC25C
REACTOME_SWITCHING_OF_ORIGINS_TO_A_POST_REPLICATIVE_STATE	REACTOME_SWITCHING_OF_ORIGINS_TO_A_POST_REPLICATIVE_STATE	91	0.505072	2.28861	0.00961538	0.048733	0.0348532	6885	tags=43%, list=19%, signal=35%	ORC1/CDC6/CCNA2/CCNE2/SKP2/MCM8/MCM4/ORC6/MCM7/MCM2/MCM6/CCNE1/CDT1/CDK2/UBE2C/ANAPC1/MCM3/MCM5/UBE2S/PSME4/PSMA8/CDC27/PSMD1/CDC23/PSMD14/PSMC1/PSMD11/PSMA4/CUL1/PSMD12/PSMA6/PSMA7/ANAPC7/PSME3/ORC2/PSMD2/ORC4/ORC5/ANAPC5
BIOCARTA_CELLCYCLE_PATHWAY	BIOCARTA_CELLCYCLE_PATHWAY	23	0.66492	2.27303	0.00434783	0.037549	0.0268545	3032	tags=52%, list=8%, signal=48%	CDC25A/CCNB1/CDK1/CCNE1/CDK4/CDK2/CCND1/E2F1/RBL1/CDK6/CDKN2A/TFDP1
KEGG_AMINOACYL_TRNA_BIOSYNTHESIS	KEGG_AMINOACYL_TRNA_BIOSYNTHESIS	41	0.591658	2.25541	0.00543478	0.0378841	0.0270942	9026	tags=61%, list=25%, signal=46%	DARS2/NARS2/MARS2/TARS1/MARS1/LARS2/WARS2/IARS1/IARS2/NARS1/VARS1/YARS2/YARS1/EPRS1/FARSB/RARS1/MTFMT/LARS1/DARS1/FARS2/HARS2/TARS2/PARS2/CARS1/GARS1
REACTOME_DNA_DAMAGE_BYPASS	REACTOME_DNA_DAMAGE_BYPASS	48	0.562103	2.2524	0.00598802	0.0398438	0.0284958	5597	tags=44%, list=15%, signal=37%	DTL/PCLAF/RFC3/POLE2/RFC5/POLE/PCNA/USP1/RFC4/POLD1/RFC2/POLD3/RPA1/RAD18/RPA3/RFC1/SPRTN/RCHY1/REV1/POLE3/USP10
WP_HEART_DEVELOPMENT	WP_HEART_DEVELOPMENT	44	0.575237	2.24754	0.00588235	0.0398358	0.02849	6236	tags=50%, list=17%, signal=41%	FOXA2/ISL1/TBX20/HAND2/BMP2/FGF8/PITX2/FOXC2/TBX5/CTNNB1/FGF10/PTPN11/BMPR2/NKX2-5/MEF2C/NOTCH1/SMAD4/VEGFC/ERBB3/BMPR1A/HAND1/GATA4
REACTOME_ESTABLISHMENT_OF_SISTER_CHROMATID_COHESION	REACTOME_ESTABLISHMENT_OF_SISTER_CHROMATID_COHESION	11	0.815443	2.24367	0.004	0.037549	0.0268545	6718	tags=100%, list=18%, signal=82%	CDCA5/ESCO2/SMC1A/RAD21/SMC3/PDS5A/PDS5B/ESCO1/STAG1/WAPL/STAG2
REACTOME_INITIATION_OF_NUCLEAR_ENVELOPE_NE_REFORMATION	REACTOME_INITIATION_OF_NUCLEAR_ENVELOPE_NE_REFORMATION	19	0.680786	2.24292	0.00401606	0.037549	0.0268545	5237	tags=58%, list=14%, signal=50%	CCNB2/CCNB1/LMNB1/CDK1/TMPO/LBR/VRK1/KPNB1/LEMD3/ANKLE2/PPP2R2A
REACTOME_ACTIVATION_OF_RAC1	REACTOME_ACTIVATION_OF_RAC1	13	0.752253	2.23874	0.00373134	0.037549	0.0268545	4357	tags=38%, list=12%, signal=34%	PAK5/PAK3/SLIT2/NCK2/ROBO1
REACTOME_GAP_FILLING_DNA_REPAIR_SYNTHESIS_AND_LIGATION_IN_GG_NER	REACTOME_GAP_FILLING_DNA_REPAIR_SYNTHESIS_AND_LIGATION_IN_GG_NER	25	0.650765	2.23774	0.00444444	0.037549	0.0268545	5218	tags=60%, list=14%, signal=51%	RFC3/POLE2/RFC5/POLE/PCNA/RFC4/POLD1/RFC2/POLD3/RPA1/RPA3/RFC1/LIG3/LIG1/POLE3
SA_REG_CASCADE_OF_CYCLIN_EXPR	SA_REG_CASCADE_OF_CYCLIN_EXPR	13	0.748549	2.22771	0.00373134	0.037549	0.0268545	2731	tags=69%, list=8%, signal=64%	CCNA2/CCNE2/CCNE1/CDK4/CDK2/E2F2/CCND1/E2F1/CDKN2A
REACTOME_HDR_THROUGH_MMEJ_ALT_NHEJ_	REACTOME_HDR_THROUGH_MMEJ_ALT_NHEJ_	10	0.82563	2.22334	0.00362319	0.037549	0.0268545	5296	tags=80%, list=15%, signal=68%	POLQ/RBBP8/FEN1/PARP1/MRE11/PARP2/LIG3/NBN
WP_GASTRIC_CANCER_NETWORK_2	WP_GASTRIC_CANCER_NETWORK_2	31	0.621392	2.22019	0.00497512	0.037549	0.0268545	5507	tags=65%, list=15%, signal=55%	TOP2A/FANCI/ATAD2/DSCC1/RFC3/UBE2T/LBR/LMNB2/RFC4/UBE2C/CEBPZ/CTNNB1/MYC/AHCTF1/BRIX1/CACYBP/FAM91A1/RNF144B/EGFR/CHTF18
KEGG_BASAL_TRANSCRIPTION_FACTORS	KEGG_BASAL_TRANSCRIPTION_FACTORS	35	0.60515	2.21935	0.00515464	0.037549	0.0268545	8460	tags=57%, list=23%, signal=44%	TAF7L/TAF5/TAF2/GTF2H3/GTF2I/TAF5L/TAF1L/TAF4B/STON1/GTF2H2/GTF2E1/TAF1/TAF4/TAF9/GTF2A1/TAF13/TAF11/TBPL1/TAF6/TBP
REACTOME_MISMATCH_REPAIR	REACTOME_MISMATCH_REPAIR	15	0.71373	2.21643	0.00380228	0.037549	0.0268545	7226	tags=87%, list=20%, signal=69%	EXO1/MSH2/MSH6/PCNA/POLD1/POLD3/RPA1/PMS2/RPA3/LIG1/MLH1/RPA2/MSH3
REACTOME_PROCESSING_OF_CAPPED_INTRONLESS_PRE_MRNA	REACTOME_PROCESSING_OF_CAPPED_INTRONLESS_PRE_MRNA	28	0.629478	2.21518	0.00440529	0.037549	0.0268545	9578	tags=75%, list=26%, signal=55%	NCBP1/CSTF2/ZNF473/SLBP/LSM11/CPSF2/CPSF3/SNRPE/FIP1L1/CLP1/CSTF3/NUDT21/SNRPD3/PAPOLA/SNRPG/CPSF4/CSTF2T/WDR33/SNRPB/CPSF7/NCBP2
KEGG_RNA_DEGRADATION	KEGG_RNA_DEGRADATION	59	0.516499	2.21427	0.00653595	0.0414292	0.0296296	8180	tags=51%, list=23%, signal=39%	PAPOLB/ENO2/XRN2/PNPT1/ENO3/CNOT6/EXOSC3/HSPD1/DCP2/ENO1/TTC37/PATL1/DCP1A/CNOT1/EXOSC2/EDC3/CNOT9/MTREX/LSM5/PAPOLG/WDR61/PAPOLA/EXOSC8/TENT4A/MPHOSPH6/HSPA9/EDC4/CNOT7/EXOSC9/CNOT10
REACTOME_ASSEMBLY_OF_THE_PRE_REPLICATIVE_COMPLEX	REACTOME_ASSEMBLY_OF_THE_PRE_REPLICATIVE_COMPLEX	68	0.509224	2.20688	0.00763359	0.044833	0.032064	6818	tags=44%, list=19%, signal=36%	ORC1/CDC6/MCM8/MCM4/GMNN/ORC6/MCM7/MCM2/MCM6/CDT1/E2F2/E2F1/MCM3/MCM5/E2F3/PSME4/PSMA8/PSMD1/PSMD14/PSMC1/PSMD11/PSMA4/PSMD12/PSMA6/PSMA7/PSME3/ORC2/PSMD2/ORC4/ORC5
REACTOME_TELOMERE_EXTENSION_BY_TELOMERASE	REACTOME_TELOMERE_EXTENSION_BY_TELOMERASE	23	0.643994	2.20149	0.00434783	0.037549	0.0268545	5472	tags=43%, list=15%, signal=37%	TERT/CCNA2/CDK2/PIF1/DKC1/RTEL1/SHQ1/RUVBL1/PPP6R3/POT1
REACTOME_RECRUITMENT_OF_MITOTIC_CENTROSOME_PROTEINS_AND_COMPLEXES	REACTOME_RECRUITMENT_OF_MITOTIC_CENTROSOME_PROTEINS_AND_COMPLEXES	80	0.504239	2.19238	0.00854701	0.0462784	0.0330978	7933	tags=56%, list=22%, signal=44%	NEK2/PLK1/PLK4/CDK1/CENPJ/HAUS6/NINL/CEP76/CEP78/CEP72/CEP135/CKAP5/CEP152/NEDD1/CEP192/ALMS1/HAUS1/CCP110/HAUS8/TUBB/CNTRL/HSP90AA1/PCNT/NME7/CLASP1/HAUS3/TUBGCP3/TUBGCP5/HAUS2/CEP250/DYNC1I2/TUBG1/HAUS5/MAPRE1/CEP57/CEP290/YWHAG/TUBGCP4/CEP41/ODF2/DCTN2/CDK5RAP2/YWHAE/DYNC1H1/MZT1
REACTOME_GLUCOSE_METABOLISM	REACTOME_GLUCOSE_METABOLISM	91	0.483802	2.19223	0.00961538	0.048733	0.0348532	6387	tags=49%, list=18%, signal=41%	GCK/PCK1/G6PC2/NUP155/NUP153/NDC1/NUP205/NUP160/SLC25A13/NUP210/NUP50/NUP107/PFKP/NUP58/ENO2/PFKFB4/PGK1/PPP2R1B/HK2/NUP37/NUP133/FBP2/POM121/TPR/NUP35/PGAM1/ENO3/NUP88/NUP85/ENO1/NUP98/PGK2/NUP54/PKLR/NUP93/SEH1L/NUP188/PFKM/NUP62/RAE1/SLC37A4/PKM/NUP43/GNPDA1/POM121C
WP_NUCLEOTIDE_EXCISION_REPAIR	WP_NUCLEOTIDE_EXCISION_REPAIR	44	0.559439	2.18581	0.00588235	0.0398358	0.02849	7642	tags=57%, list=21%, signal=45%	RFC3/POLE2/RFC5/POLE/PCNA/RFC4/POLD1/RFC2/GTF2H2C/GTF2H3/POLD3/RPA1/RPA3/RFC1/LIG1/RAD23B/POLE3/GTF2H2/POLE4/MNAT1/RPA2/ERCC3/ERCC8/ERCC4/ERCC2
WP_DNA_DAMAGE_RESPONSE	WP_DNA_DAMAGE_RESPONSE	68	0.50323	2.1809	0.00763359	0.044833	0.032064	3277	tags=34%, list=9%, signal=31%	CDC25A/CCNE2/CCNB2/CCNB1/CHEK1/CDK1/BRCA1/FANCD2/RAD51/CDC25C/PRKDC/APAF1/CCNE1/CDK4/CDK2/CCND1/E2F1/SMC1A/CHEK2/CDK6/MRE11/RAD1/MYC
REACTOME_COHESIN_LOADING_ONTO_CHROMATIN	REACTOME_COHESIN_LOADING_ONTO_CHROMATIN	10	0.803368	2.16339	0.00362319	0.037549	0.0268545	6718	tags=90%, list=18%, signal=73%	SMC1A/RAD21/SMC3/PDS5A/PDS5B/NIPBL/STAG1/WAPL/STAG2
REACTOME_GOLGI_CISTERNAE_PERICENTRIOLAR_STACK_REORGANIZATION	REACTOME_GOLGI_CISTERNAE_PERICENTRIOLAR_STACK_REORGANIZATION	14	0.704211	2.16114	0.00383142	0.037549	0.0268545	824	tags=29%, list=2%, signal=28%	PLK1/CCNB2/CCNB1/CDK1
BIOCARTA_P27_PATHWAY	BIOCARTA_P27_PATHWAY	13	0.725757	2.15988	0.00373134	0.037549	0.0268545	3032	tags=46%, list=8%, signal=42%	SKP2/CKS1B/CCNE1/CDK2/E2F1/TFDP1
REACTOME_ORC1_REMOVAL_FROM_CHROMATIN	REACTOME_ORC1_REMOVAL_FROM_CHROMATIN	71	0.498617	2.15815	0.00775194	0.044833	0.032064	6818	tags=42%, list=19%, signal=34%	ORC1/CDC6/CCNA2/SKP2/MCM8/MCM4/ORC6/MCM7/MCM2/MCM6/CDT1/CDK2/MCM3/MCM5/PSME4/PSMA8/PSMD1/PSMD14/PSMC1/PSMD11/PSMA4/CUL1/PSMD12/PSMA6/PSMA7/PSME3/ORC2/PSMD2/ORC4/ORC5
REACTOME_APC_C_MEDIATED_DEGRADATION_OF_CELL_CYCLE_PROTEINS	REACTOME_APC_C_MEDIATED_DEGRADATION_OF_CELL_CYCLE_PROTEINS	88	0.487	2.14854	0.00917431	0.0473044	0.0338315	6635	tags=39%, list=18%, signal=32%	NEK2/BUB1B/PLK1/CCNA2/MAD2L1/SKP2/CCNB1/CDK1/CDC20/AURKA/AURKB/FBXO5/CDK2/UBE2C/ANAPC1/UBE2S/PSME4/PSMA8/CDC27/PTTG1/BUB3/PSMD1/CDC23/PSMD14/PSMC1/PSMD11/PSMA4/CUL1/PSMD12/PSMA6/PSMA7/ANAPC7/PSME3/PSMD2
REACTOME_PROCESSIVE_SYNTHESIS_ON_THE_C_STRAND_OF_THE_TELOMERE	REACTOME_PROCESSIVE_SYNTHESIS_ON_THE_C_STRAND_OF_THE_TELOMERE	19	0.649942	2.1413	0.00401606	0.037549	0.0268545	5472	tags=58%, list=15%, signal=49%	DNA2/BLM/FEN1/PCNA/POLD1/POLD3/RPA1/WRN/RPA3/LIG1/POT1
KEGG_BASE_EXCISION_REPAIR	KEGG_BASE_EXCISION_REPAIR	35	0.582403	2.13592	0.00515464	0.037549	0.0268545	6167	tags=51%, list=17%, signal=43%	NEIL3/POLE2/POLE/FEN1/PARP1/PCNA/POLD1/TDG/HMGB1P40/UNG/POLD3/PARP2/LIG3/LIG1/HMGB1/POLE3/HMGB1P1/POLE4
WP_RETT_SYNDROME_CAUSING_GENES	WP_RETT_SYNDROME_CAUSING_GENES	48	0.531033	2.1279	0.00598802	0.0398438	0.0284958	4747	tags=33%, list=13%, signal=29%	FOXG1/SCN1A/SCN2A/GRIN2B/CECR2/SMC1A/KDM5B/TAF1B/SCN8A/TCF4/CHD4/MEF2C/SATB2/TRRAP/SMARCA4/SMARCA1
REACTOME_TRANSLESION_SYNTHESIS_BY_POLH	REACTOME_TRANSLESION_SYNTHESIS_BY_POLH	19	0.644044	2.12187	0.00401606	0.037549	0.0268545	4728	tags=53%, list=13%, signal=46%	RFC3/RFC5/PCNA/RFC4/RFC2/RPA1/RPA3/RFC1/SPRTN/RCHY1
WP_TUMOR_SUPPRESSOR_ACTIVITY_OF_SMARCB1	WP_TUMOR_SUPPRESSOR_ACTIVITY_OF_SMARCB1	31	0.59324	2.1196	0.00497512	0.037549	0.0268545	5609	tags=52%, list=15%, signal=44%	EZH2/DPF1/CDK4/SMARCC1/CDK6/CDKN2A/ARID1A/ACTL6A/GLI3/SUZ12/RBBP4/SMARCA4/SMARCD1/GLI2/SMARCC2/DPF3
BIOCARTA_NPC_PATHWAY	BIOCARTA_NPC_PATHWAY	11	0.769002	2.11589	0.004	0.037549	0.0268545	2855	tags=55%, list=8%, signal=50%	KPNA2/NUP153/RCC1/NUP210/RAN/KPNB1
REACTOME_SUMOYLATION_OF_DNA_METHYLATION_PROTEINS	REACTOME_SUMOYLATION_OF_DNA_METHYLATION_PROTEINS	16	0.666048	2.1061	0.00380228	0.037549	0.0268545	3607	tags=38%, list=10%, signal=34%	DNMT3B/DNMT1/CBX2/DNMT3A/RNF2/PHC1
REACTOME_COPI_DEPENDENT_GOLGI_TO_ER_RETROGRADE_TRAFFIC	REACTOME_COPI_DEPENDENT_GOLGI_TO_ER_RETROGRADE_TRAFFIC	100	0.45874	2.10561	0.00952381	0.0485796	0.0347435	6446	tags=38%, list=18%, signal=31%	TUBA3C/KIF15/KIF18A/KIF18B/KIF4A/CENPE/RACGAP1/KIF2C/TUBA3E/KIF4B/KIF23/KIF11/KIF20A/KIFC1/KIF20B/KIF2A/KIF21A/TUBA1B/KIF26A/TUBB8/TUBA1C/TUBB8B/TUBB1/KIF21B/ZW10/KIF22/RINT1/KIF1B/TUBA3D/TUBB3/COPA/KIF5A/NSF/TMED2/KIF3A/NAPG/TUBB6/TUBB2B
REACTOME_PROCESSING_OF_INTRONLESS_PRE_MRNAS	REACTOME_PROCESSING_OF_INTRONLESS_PRE_MRNAS	19	0.637022	2.09874	0.00401606	0.037549	0.0268545	9980	tags=79%, list=27%, signal=57%	NCBP1/CSTF2/CPSF2/CPSF3/FIP1L1/CLP1/CSTF3/NUDT21/PAPOLA/CPSF4/CSTF2T/WDR33/CPSF7/NCBP2/CSTF1
REACTOME_MASTL_FACILITATES_MITOTIC_PROGRESSION	REACTOME_MASTL_FACILITATES_MITOTIC_PROGRESSION	10	0.778887	2.09746	0.00362319	0.037549	0.0268545	3128	tags=40%, list=9%, signal=37%	CCNB1/CDK1/MASTL/PPP2R1B
KEGG_NUCLEOTIDE_EXCISION_REPAIR	KEGG_NUCLEOTIDE_EXCISION_REPAIR	44	0.535888	2.0938	0.00588235	0.0398358	0.02849	7642	tags=55%, list=21%, signal=43%	RFC3/POLE2/RFC5/POLE/PCNA/RFC4/POLD1/RFC2/GTF2H3/POLD3/RPA1/RPA3/RFC1/LIG1/RAD23B/POLE3/GTF2H2/POLE4/MNAT1/RPA2/ERCC3/ERCC8/ERCC4/ERCC2
REACTOME_RRNA_MODIFICATION_IN_THE_NUCLEUS_AND_CYTOSOL	REACTOME_RRNA_MODIFICATION_IN_THE_NUCLEUS_AND_CYTOSOL	60	0.485768	2.08763	0.00684932	0.0419609	0.0300099	7544	tags=55%, list=21%, signal=44%	WDR3/UTP20/HEATR1/WDR43/PDCD11/NOL11/NOP14/DKC1/DHX37/NOP56/DDX52/DCAF13/NOP58/NOL6/UTP18/UTP4/UTP6/WDR36/BMS1/PNO1/FCF1/RCL1/KRR1/RRP36/UTP15/WDR75/WDR46/UTP11/UTP25/GAR1/NAT10/UTP14A/MPHOSPH10
REACTOME_TRANSLESION_SYNTHESIS_BY_Y_FAMILY_DNA_POLYMERASES_BYPASSES_LESIONS_ON_DNA_TEMPLATE	REACTOME_TRANSLESION_SYNTHESIS_BY_Y_FAMILY_DNA_POLYMERASES_BYPASSES_LESIONS_ON_DNA_TEMPLATE	39	0.548837	2.08385	0.00518135	0.037549	0.0268545	5597	tags=46%, list=15%, signal=39%	PCLAF/RFC3/POLE2/RFC5/POLE/PCNA/RFC4/POLD1/RFC2/POLD3/RPA1/RPA3/RFC1/SPRTN/RCHY1/REV1/POLE3/USP10
REACTOME_INHIBITION_OF_THE_PROTEOLYTIC_ACTIVITY_OF_APC_C_REQUIRED_FOR_THE_ONSET_OF_ANAPHASE_BY_MITOTIC_SPINDLE_CHECKPOINT_COMPONENTS	REACTOME_INHIBITION_OF_THE_PROTEOLYTIC_ACTIVITY_OF_APC_C_REQUIRED_FOR_THE_ONSET_OF_ANAPHASE_BY_MITOTIC_SPINDLE_CHECKPOINT_COMPONENTS	21	0.620344	2.08161	0.00425532	0.037549	0.0268545	7398	tags=57%, list=20%, signal=46%	BUB1B/MAD2L1/CDC20/UBE2C/ANAPC1/UBE2S/CDC27/BUB3/CDC23/ANAPC7/ANAPC5/CDC16
REACTOME_MEIOTIC_RECOMBINATION	REACTOME_MEIOTIC_RECOMBINATION	85	0.473945	2.07893	0.00900901	0.0471683	0.0337342	6853	tags=45%, list=19%, signal=36%	PRDM9/TEX15/BRCA1/BLM/DMC1/RAD51/BRCA2/H3C8/MND1/PSMC3IP/CDK4/RBBP8/H2BC11/CDK2/H2AZ1/H2BC9/H2AC14/MRE11/TOP3A/H3C7/RPA1/H2BC17/RAD51C/H2AC4/RPA3/H4C14/H4C12/H2AX/NBN/MLH1/H3C10/H4C3/H2AZ2/H3C12/MSH5/H3C11/RPA2/H2BC12
REACTOME_DEPOLYMERISATION_OF_THE_NUCLEAR_LAMINA	REACTOME_DEPOLYMERISATION_OF_THE_NUCLEAR_LAMINA	15	0.667143	2.07176	0.00380228	0.037549	0.0268545	1000	tags=27%, list=3%, signal=26%	CCNB1/LMNB1/CDK1/TMPO
REACTOME_TP53_REGULATES_TRANSCRIPTION_OF_CELL_CYCLE_GENES	REACTOME_TP53_REGULATES_TRANSCRIPTION_OF_CELL_CYCLE_GENES	49	0.511098	2.06666	0.00613497	0.0398438	0.0284958	2299	tags=31%, list=6%, signal=29%	E2F7/E2F8/CCNA2/CCNE2/CCNB1/CDK1/AURKA/CDC25C/CCNE1/CENPJ/CDK2/PCNA/ARID3A/E2F1/RBL1
REACTOME_PKMTS_METHYLATE_HISTONE_LYSINES	REACTOME_PKMTS_METHYLATE_HISTONE_LYSINES	69	0.475144	2.05392	0.00769231	0.044833	0.032064	7741	tags=48%, list=21%, signal=38%	PRDM9/EZH2/H3C8/NSD2/SUV39H2/H3C7/SUZ12/RBBP4/RBBP5/H4C14/KMT5A/SUV39H1/NSD1/H4C12/SMYD2/DOT1L/RBBP7/SETDB1/MECOM/EHMT1/KMT5B/H3C10/H4C3/H3C12/H3C11/NSD3/KMT2D/SETD1B/ASH1L/H4C2/SETD2/EHMT2/WDR5
BIOCARTA_PTC1_PATHWAY	BIOCARTA_PTC1_PATHWAY	11	0.745922	2.05239	0.008	0.0454928	0.0325359	2357	tags=45%, list=6%, signal=43%	CDC25A/CCNB1/CDK1/CDC25C/XPO1
REACTOME_CYTOSOLIC_TRNA_AMINOACYLATION	REACTOME_CYTOSOLIC_TRNA_AMINOACYLATION	24	0.607149	2.05137	0.00454545	0.037549	0.0268545	9026	tags=62%, list=25%, signal=47%	TARS1/MARS1/IARS1/AIMP2/NARS1/VARS1/YARS1/EPRS1/FARSB/RARS1/LARS1/DARS1/EEF1E1/CARS1/GARS1
WP_HOMOLOGOUS_RECOMBINATION	WP_HOMOLOGOUS_RECOMBINATION	13	0.688941	2.05031	0.00373134	0.037549	0.0268545	3440	tags=54%, list=9%, signal=49%	RAD51/BRCA2/POLD1/RAD54B/MRE11/POLD3/RPA1
REACTOME_PHOSPHORYLATION_OF_THE_APC_C	REACTOME_PHOSPHORYLATION_OF_THE_APC_C	20	0.61001	2.04357	0.00404858	0.037549	0.0268545	7398	tags=55%, list=20%, signal=44%	PLK1/CCNB1/CDK1/UBE2C/ANAPC1/UBE2S/CDC27/CDC23/ANAPC7/ANAPC5/CDC16
REACTOME_MITOCHONDRIAL_TRNA_AMINOACYLATION	REACTOME_MITOCHONDRIAL_TRNA_AMINOACYLATION	21	0.608685	2.04249	0.00425532	0.037549	0.0268545	8288	tags=52%, list=23%, signal=40%	DARS2/NARS2/MARS2/LARS2/WARS2/IARS2/YARS2/FARS2/HARS2/TARS2/PARS2
REACTOME_DUAL_INCISION_IN_GG_NER	REACTOME_DUAL_INCISION_IN_GG_NER	41	0.535699	2.0421	0.00543478	0.0378841	0.0270942	7642	tags=56%, list=21%, signal=44%	RFC3/POLE2/RFC5/POLE/PARP1/PCNA/RFC4/POLD1/RFC2/GTF2H3/POLD3/RPA1/RPA3/PARP2/RFC1/POLE3/GTF2H2/CHD1L/POLE4/RPA2/ERCC3/ERCC4/ERCC2
REACTOME_GLOBAL_GENOME_NUCLEOTIDE_EXCISION_REPAIR_GG_NER_	REACTOME_GLOBAL_GENOME_NUCLEOTIDE_EXCISION_REPAIR_GG_NER_	84	0.465612	2.03931	0.00854701	0.0462784	0.0330978	8234	tags=49%, list=23%, signal=38%	RFC3/POLE2/RFC5/POLE/PARP1/PCNA/RFC4/POLD1/RFC2/GTF2H3/ACTL6A/POLD3/RPA1/RPA3/RNF111/PARP2/RFC1/LIG3/COPS3/LIG1/RAD23B/RUVBL1/POLE3/GTF2H2/UBE2N/ACTR8/NFRKB/CHD1L/POLE4/UBE2V2/MNAT1/RPA2/ERCC3/ERCC4/ERCC2/COPS8/COPS4/PIAS1/COPS7B/USP45/YY1
REACTOME_TRANSLESION_SYNTHESIS_BY_POLK	REACTOME_TRANSLESION_SYNTHESIS_BY_POLK	17	0.638722	2.03195	0.00401606	0.037549	0.0268545	4972	tags=53%, list=14%, signal=46%	RFC3/RFC5/PCNA/RFC4/RFC2/RPA1/RPA3/RFC1/REV1
REACTOME_REMOVAL_OF_THE_FLAP_INTERMEDIATE_FROM_THE_C_STRAND	REACTOME_REMOVAL_OF_THE_FLAP_INTERMEDIATE_FROM_THE_C_STRAND	11	0.738185	2.0311	0.008	0.0454928	0.0325359	4013	tags=73%, list=11%, signal=65%	DNA2/FEN1/PCNA/POLD1/POLD3/RPA1/WRN/RPA3
REACTOME_DISEASES_OF_MITOTIC_CELL_CYCLE	REACTOME_DISEASES_OF_MITOTIC_CELL_CYCLE	36	0.552681	2.02603	0.00518135	0.037549	0.0268545	3978	tags=42%, list=11%, signal=37%	CCNE2/SKP2/CCNE1/CDK4/CDK2/E2F2/CCND1/UBE2C/E2F1/ANAPC1/CDK6/E2F3/TFDP1/UBE2S/CDC27
REACTOME_ABERRANT_REGULATION_OF_MITOTIC_G1_S_TRANSITION_IN_CANCER_DUE_TO_RB1_DEFECTS	REACTOME_ABERRANT_REGULATION_OF_MITOTIC_G1_S_TRANSITION_IN_CANCER_DUE_TO_RB1_DEFECTS	17	0.635284	2.02101	0.00401606	0.037549	0.0268545	3032	tags=59%, list=8%, signal=54%	CCNE2/CCNE1/CDK4/CDK2/E2F2/CCND1/E2F1/CDK6/E2F3/TFDP1
WP_TCA_CYCLE_AND_DEFICIENCY_OF_PYRUVATE_DEHYDROGENASE_COMPLEX_PDHC	WP_TCA_CYCLE_AND_DEFICIENCY_OF_PYRUVATE_DEHYDROGENASE_COMPLEX_PDHC	16	0.638121	2.01779	0.00380228	0.037549	0.0268545	6257	tags=56%, list=17%, signal=47%	PCK1/ACLY/CS/IDH1/DLD/DLAT/IDH3A/DLST/FH
BIOCARTA_VDR_PATHWAY	BIOCARTA_VDR_PATHWAY	24	0.593467	2.00514	0.00454545	0.037549	0.0268545	8413	tags=67%, list=23%, signal=51%	CHAF1A/SMARCC1/SUPT16H/BAZ1B/ARID1A/ACTL6A/MED1/TOP2B/SMARCA4/SMARCD1/SMARCC2/CREBBP/NCOR1/EP300/PRMT1/SMARCE1
REACTOME_TERMINATION_OF_TRANSLESION_DNA_SYNTHESIS	REACTOME_TERMINATION_OF_TRANSLESION_DNA_SYNTHESIS	32	0.551487	2.00061	0.00497512	0.037549	0.0268545	6167	tags=53%, list=17%, signal=44%	PCLAF/RFC3/POLE2/RFC5/POLE/PCNA/RFC4/POLD1/RFC2/POLD3/RPA1/RPA3/RFC1/REV1/POLE3/USP10/POLE4
WP_PATHWAYS_AFFECTED_IN_ADENOID_CYSTIC_CARCINOMA	WP_PATHWAYS_AFFECTED_IN_ADENOID_CYSTIC_CARCINOMA	65	0.463525	1.98893	0.00740741	0.0443512	0.0317194	8850	tags=65%, list=24%, signal=49%	UHRF1/CHEK1/IL17RD/BRCA1/FGFR4/MYBL1/PRKDC/SMC1A/CHEK2/CNTN6/FOXP2/ARID1A/MYC/BCOR/NSD1/MYB/FGF16/MGA/NOTCH1/KDM6A/BRD1/H2AC16/MYCBP/DTX4/PIK3CA/KANSL1/NFIB/MAGI1/CREBBP/SETD2/BCORL1/ATRX/NCOR1/EP300/MORF4L1/ATM/ARID4B/KDM6B/SMARCE1/KAT6A/JMJD1C/TLK1
REACTOME_SUMOYLATION_OF_TRANSCRIPTION_COFACTORS	REACTOME_SUMOYLATION_OF_TRANSCRIPTION_COFACTORS	43	0.517825	1.98571	0.00613497	0.0398438	0.0284958	16291	tags=98%, list=45%, signal=54%	CBX2/PPARGC1A/NRIP1/RNF2/PHC1/SIN3A/ZNF131/NPM1/TRIM28/TOPORS/UHRF2/CREBBP/PIAS2/EP300/PIAS1/PHC2/DAXX/MBD1/NCOA2/SUMO1/ING2/SUMO2/SAFB/PIAS4/PIAS3/PHC3/NCOR2/SCMH1/DDX5/CBX8/NCOA1/HIPK2/BMI1/DDX17/PARK7/SUMO3/PCGF2/CBX4/CTBP1/MRTFA/UBE2I/ZNF350
BIOCARTA_ARF_PATHWAY	BIOCARTA_ARF_PATHWAY	17	0.623832	1.98458	0.00401606	0.037549	0.0268545	7626	tags=59%, list=21%, signal=47%	E2F1/CDKN2A/MYC/POLR1A/POLR1B/PIK3R1/PIK3CA/PIK3CG/RB1/TBX2
WP_CARDIAC_PROGENITOR_DIFFERENTIATION	WP_CARDIAC_PROGENITOR_DIFFERENTIATION	53	0.476587	1.9795	0.00649351	0.0414292	0.0296296	4340	tags=32%, list=12%, signal=28%	LIN28B/LIN28A/FOXA2/MYLK3/SCN5A/KIT/ZFP42/ISL1/TBX20/NANOG/DKK1/TBX5/NCAM1/NKX2-5/MYH6/MEF2C/PAX6
REACTOME_APOPTOSIS_INDUCED_DNA_FRAGMENTATION	REACTOME_APOPTOSIS_INDUCED_DNA_FRAGMENTATION	13	0.665056	1.97923	0.00373134	0.037549	0.0268545	7701	tags=62%, list=21%, signal=49%	HMGB2/KPNB1/H1-5/H1-0/HMGB1/KPNA1/CASP3/DFFA
BIOCARTA_HSWI_SNF_PATHWAY	BIOCARTA_HSWI_SNF_PATHWAY	12	0.691288	1.97497	0.00389105	0.037549	0.0268545	8460	tags=83%, list=23%, signal=64%	SMARCC1/ARID1A/SMARCA4/SMARCD1/SMARCC2/SMARCB1/NF1/GTF2A1/SMARCE1/TBP
REACTOME_APC_CDC20_MEDIATED_DEGRADATION_OF_NEK2A	REACTOME_APC_CDC20_MEDIATED_DEGRADATION_OF_NEK2A	26	0.566511	1.9741	0.00444444	0.037549	0.0268545	5188	tags=38%, list=14%, signal=33%	NEK2/BUB1B/MAD2L1/CDC20/UBE2C/ANAPC1/UBE2S/CDC27/BUB3/CDC23
WP_MIRNA_REGULATION_OF_DNA_DAMAGE_RESPONSE	WP_MIRNA_REGULATION_OF_DNA_DAMAGE_RESPONSE	84	0.443679	1.94325	0.00854701	0.0462784	0.0330978	5440	tags=38%, list=15%, signal=32%	CDC25A/CCNE2/CCNB2/CCNB1/CHEK1/CDK1/BRCA1/FANCD2/RAD51/CDC25C/MCM7/PRKDC/APAF1/CCNE1/CDK4/CDK2/CCND1/E2F1/SMC1A/CHEK2/CDK6/MRE11/RAD1/MYC/RFC1/MIR17HG/PMAIP1/HUS1B/H2AX/NBN/ATRIP/CDC20B
REACTOME_TP53_REGULATES_TRANSCRIPTION_OF_DNA_REPAIR_GENES	REACTOME_TP53_REGULATES_TRANSCRIPTION_OF_DNA_REPAIR_GENES	62	0.447728	1.93463	0.00694444	0.0423255	0.0302707	6049	tags=32%, list=17%, signal=27%	FANCI/CHEK1/BRCA1/FANCD2/MSH2/MDC1/SSRP1/FANCC/SUPT16H/GTF2H3/POLR2D/PMS2/CCNT1/CDK12/POLR2B/GTF2H2/CCNK/ELOA/POLR2A/MLH1
REACTOME_NONHOMOLOGOUS_END_JOINING_NHEJ_	REACTOME_NONHOMOLOGOUS_END_JOINING_NHEJ_	69	0.445662	1.92648	0.00769231	0.044833	0.032064	6853	tags=38%, list=19%, signal=31%	BRCA1/PRKDC/NSD2/H2BC11/BARD1/H2BC9/MDC1/RIF1/PAXIP1/MRE11/TDP1/H2BC17/XRCC5/H4C14/XRCC4/TP53BP1/H4C12/RNF168/H2AX/NBN/UBE2N/BRCC3/UBE2V2/H4C3/HERC2/H2BC12
REACTOME_CYCLIN_D_ASSOCIATED_EVENTS_IN_G1	REACTOME_CYCLIN_D_ASSOCIATED_EVENTS_IN_G1	47	0.483328	1.91959	0.00606061	0.0398438	0.0284958	3128	tags=32%, list=9%, signal=29%	CCNE2/SKP2/CKS1B/CCNE1/CDK4/CDK2/E2F2/CCND1/E2F1/RBL1/CDK6/E2F3/CDKN2A/TFDP1/PPP2R1B
WP_INTERACTOME_OF_POLYCOMB_REPRESSIVE_COMPLEX_2_PRC2	WP_INTERACTOME_OF_POLYCOMB_REPRESSIVE_COMPLEX_2_PRC2	16	0.603029	1.90682	0.00760456	0.044833	0.032064	9115	tags=81%, list=25%, signal=61%	EZH2/JARID2/MTF2/SUZ12/RBBP4/RBBP7/THRAP3/BCLAF1/EED/MORC3/AEBP2/SETX/STK38
WP_MITOCHONDRIAL_GENE_EXPRESSION	WP_MITOCHONDRIAL_GENE_EXPRESSION	19	0.578653	1.90643	0.00401606	0.037549	0.0268545	9517	tags=63%, list=26%, signal=47%	CAMK4/PPARGC1A/TFAM/TFB2M/HCFC1/CREB1/PPRC1/MTERF1/MTERF3/NRF1/GABPB1/SP1
WP_NUCLEOTIDE_METABOLISM	WP_NUCLEOTIDE_METABOLISM	19	0.574896	1.89406	0.00401606	0.037549	0.0268545	7616	tags=58%, list=21%, signal=46%	RRM2/DHFR/RRM1/POLA1/POLD1/ADSL/MTHFD2/POLG/PRPS1/ADSS2/PRPS2
REACTOME_TRANSCRIPTION_OF_THE_HIV_GENOME	REACTOME_TRANSCRIPTION_OF_THE_HIV_GENOME	70	0.436155	1.89391	0.0075188	0.0447924	0.032035	7815	tags=40%, list=21%, signal=31%	TAF7L/NCBP1/TAF5/SSRP1/TAF2/RNMT/SUPT16H/GTF2H3/POLR2D/CCNT1/POLR2B/TAF1L/TAF4B/GTF2H2/CCNK/GTF2E1/ELOA/POLR2A/TAF1/TAF4/TAF9/MNAT1/GTF2A1/ERCC3/ERCC2/TAF13/RNGTT/TAF11
PID_P53_REGULATION_PATHWAY	PID_P53_REGULATION_PATHWAY	59	0.441714	1.89366	0.00653595	0.0414292	0.0296296	8549	tags=54%, list=24%, signal=42%	CCNA2/SKP2/CHEK1/CDK2/CSE1L/DYRK2/CHEK2/CDKN2A/CSNK1G1/PRMT5/PPM1D/FBXO11/KMT5A/RCHY1/SMYD2/CSNK1A1/GSK3B/TRIM28/MAPK8/COP1/CCNG1/CREBBP/TTC5/ATR/EP300/MAPK14/CSNK1G3/YY1/ATM/DAXX/HUWE1/USP7
REACTOME_BASE_EXCISION_REPAIR	REACTOME_BASE_EXCISION_REPAIR	90	0.417029	1.87512	0.00952381	0.0485796	0.0347435	5472	tags=36%, list=15%, signal=30%	NEIL3/RFC3/POLE2/RFC5/POLE/H2BC11/FEN1/PARP1/PCNA/H2AZ1/RFC4/POLD1/TDG/H2BC9/H2AC14/RFC2/UNG/POLD3/RPA1/H2BC17/H2AC4/RPA3/PARP2/RFC1/LIG3/H4C14/PARG/LIG1/H4C12/H2AX/POLE3/POT1
SA_G1_AND_S_PHASES	SA_G1_AND_S_PHASES	15	0.603632	1.87453	0.00760456	0.044833	0.032064	2731	tags=40%, list=8%, signal=37%	CDK4/CDK2/E2F2/CCND1/E2F1/CDKN2A
KEGG_PROGESTERONE_MEDIATED_OOCYTE_MATURATION	KEGG_PROGESTERONE_MEDIATED_OOCYTE_MATURATION	85	0.426564	1.8711	0.00900901	0.0471683	0.0337342	7504	tags=47%, list=21%, signal=37%	CDC25A/BUB1/PLK1/CCNA2/MAD2L1/CCNB2/CCNB1/CDK1/CDC25C/PKMYT1/CDK2/GNAI1/ANAPC1/PDE3A/ADCY6/CDC27/ADCY1/PIK3R3/HSP90AA1/GNAI3/ADCY2/CDC25B/PDE3B/CDC23/MAP2K1/PIK3R1/MAPK12/ADCY3/ANAPC7/MAPK8/BRAF/MAPK1/KRAS/PIK3CA/ANAPC5/CPEB1/CDC16/RPS6KA6/AKT3/PIK3CG
WP_VITAMIN_DSENSITIVE_CALCIUM_SIGNALING_IN_DEPRESSION	WP_VITAMIN_DSENSITIVE_CALCIUM_SIGNALING_IN_DEPRESSION	40	0.485868	1.85036	0.00540541	0.0378841	0.0270942	5436	tags=32%, list=15%, signal=28%	ATP2B3/GRM5/GGTLC1/GRIN2B/KCNQ2/KDM3A/GRIN2D/KDM1B/GGT1/ATP2B1/GRIN2C/GSR/KDM1A
WP_PYRIMIDINE_METABOLISM	WP_PYRIMIDINE_METABOLISM	84	0.422239	1.84934	0.00854701	0.0462784	0.0330978	6167	tags=44%, list=17%, signal=37%	TYMS/PRIM1/RRM2/POLE2/CTPS1/TK1/RRM1/POLE/POLA1/POLD1/POLA2/PRIM2/POLR3B/PNPT1/POLR2D/POLD3/DTYMK/POLR3A/CAD/POLR1A/DCTPP1/POLR3G/DUT/POLR2B/UCK2/UMPS/TWISTNB/POLR3K/CTPS2/NME7/POLE3/POLR1B/POLR3C/CMPK2/DCK/POLR2A/POLE4
KEGG_PYRIMIDINE_METABOLISM	KEGG_PYRIMIDINE_METABOLISM	98	0.400776	1.84371	0.00917431	0.0473044	0.0338315	6167	tags=40%, list=17%, signal=33%	TYMS/PRIM1/RRM2/POLE2/CTPS1/TK1/RRM1/POLE/POLA1/NT5C1A/POLD1/POLA2/PRIM2/NT5E/POLR3B/PNPT1/POLR2D/TXNRD1/POLD3/DTYMK/POLR3A/CAD/POLR1A/POLR3G/DUT/POLR2B/UCK2/CANT1/UMPS/POLR3K/CTPS2/NME7/POLE3/POLR1B/POLR3C/CMPK2/DCK/POLR2A/POLE4
REACTOME_PROTEIN_PROTEIN_INTERACTIONS_AT_SYNAPSES	REACTOME_PROTEIN_PROTEIN_INTERACTIONS_AT_SYNAPSES	87	0.411009	1.8323	0.00877193	0.0469614	0.0335862	3363	tags=23%, list=9%, signal=21%	NRXN1/SLITRK1/GRM5/GRIA1/IL1RAPL1/GRIA4/LRRTM1/GRIN2B/PTPRD/NLGN3/NRXN2/DLGAP1/SYT9/LRRTM3/NLGN4Y/PPFIA4/EPB41L5/PPFIA1/GRIN2D/LRRTM4
REACTOME_CYCLIN_A_CDK2_ASSOCIATED_EVENTS_AT_S_PHASE_ENTRY	REACTOME_CYCLIN_A_CDK2_ASSOCIATED_EVENTS_AT_S_PHASE_ENTRY	85	0.417711	1.83226	0.00900901	0.0471683	0.0337342	7509	tags=40%, list=21%, signal=32%	CDC25A/CCNA2/CCNE2/SKP2/LIN9/CKS1B/CCNE1/CDK4/CDK2/CCND1/E2F1/LIN54/TFDP1/MYC/RBBP4/CDC25B/E2F5/PSMD1/PSMD14/PSMC1/PSMD11/PSMA4/CUL1/PSMD12/PSMA6/PSMA7/LIN52/PSME3/MNAT1/PSMD2/WEE1/PSMC6/AKT3/RB1
REACTOME_DEADENYLATION_DEPENDENT_MRNA_DECAY	REACTOME_DEADENYLATION_DEPENDENT_MRNA_DECAY	56	0.435373	1.82843	0.00684932	0.0419609	0.0300099	8775	tags=48%, list=24%, signal=37%	EIF4A3/CNOT6/EXOSC3/DCP2/TUT4/TTC37/PATL1/DCP1A/CNOT1/EXOSC2/EIF4E/EDC3/CNOT9/EIF4A1/LSM5/PAIP1/WDR61/EXOSC8/CNOT11/EDC4/NT5C3B/EIF4G1/CNOT7/EXOSC9/CNOT10/CNOT3/EIF4B
REACTOME_HIV_TRANSCRIPTION_INITIATION	REACTOME_HIV_TRANSCRIPTION_INITIATION	47	0.45917	1.82365	0.00606061	0.0398438	0.0284958	8460	tags=47%, list=23%, signal=36%	TAF7L/TAF5/TAF2/GTF2H3/POLR2D/POLR2B/TAF1L/TAF4B/GTF2H2/GTF2E1/POLR2A/TAF1/TAF4/TAF9/MNAT1/GTF2A1/ERCC3/ERCC2/TAF13/TAF11/TAF6/TBP
REACTOME_TRANSCRIPTION_COUPLED_NUCLEOTIDE_EXCISION_REPAIR_TC_NER_	REACTOME_TRANSCRIPTION_COUPLED_NUCLEOTIDE_EXCISION_REPAIR_TC_NER_	78	0.420809	1.82258	0.00854701	0.0462784	0.0330978	8086	tags=42%, list=22%, signal=33%	RFC3/POLE2/RFC5/POLE/PCNA/RFC4/POLD1/RFC2/GTF2H3/POLR2D/POLD3/RPA1/POLR2B/RPA3/RFC1/LIG3/COPS3/LIG1/POLE3/GTF2H2/AQR/POLR2A/POLE4/MNAT1/RPA2/ERCC3/ERCC8/ERCC4/ERCC2/COPS8/COPS4/EP300/COPS7B
REACTOME_SIGNALING_BY_HIPPO	REACTOME_SIGNALING_BY_HIPPO	20	0.542733	1.81819	0.00404858	0.037549	0.0268545	9874	tags=60%, list=27%, signal=44%	NPHP4/DVL2/AMOT/YAP1/CASP3/YWHAB/STK3/YWHAE/WWTR1/AMOTL1/WWC1/TJP1
REACTOME_NUCLEOBASE_BIOSYNTHESIS	REACTOME_NUCLEOBASE_BIOSYNTHESIS	15	0.583465	1.8119	0.00760456	0.044833	0.032064	4580	tags=53%, list=13%, signal=47%	PPAT/PFAS/GART/PAICS/GMPS/CAD/UMPS/ADSL
REACTOME_REGULATION_OF_CHOLESTEROL_BIOSYNTHESIS_BY_SREBP_SREBF_	REACTOME_REGULATION_OF_CHOLESTEROL_BIOSYNTHESIS_BY_SREBP_SREBF_	55	0.433967	1.80868	0.00684932	0.0419609	0.0300099	9707	tags=62%, list=27%, signal=45%	SQLE/RAN/FASN/KPNB1/ELOVL6/HMGCS1/CYP51A1/TGS1/MED1/ACACA/NFYA/SEC24C/HMGCR/ACACB/SEC23A/SCD/GPAM/MBTPS2/IDI1/FDPS/NCOA6/CREBBP/SEC24B/SEC24A/HELZ2/PPARA/NCOA2/NFYB/CHD9/INSIG1/SP1/CARM1/MTF1/TBL1XR1
REACTOME_NEUREXINS_AND_NEUROLIGINS	REACTOME_NEUREXINS_AND_NEUROLIGINS	56	0.430347	1.80732	0.00684932	0.0419609	0.0300099	5639	tags=34%, list=16%, signal=29%	NRXN1/GRM5/LRRTM1/GRIN2B/NLGN3/NRXN2/DLGAP1/SYT9/LRRTM3/NLGN4Y/EPB41L5/GRIN2D/LRRTM4/EPB41/SYT1/SIPA1L1/GRIN2C/SYT7/LIN7A
REACTOME_REGULATION_OF_GENE_EXPRESSION_IN_BETA_CELLS	REACTOME_REGULATION_OF_GENE_EXPRESSION_IN_BETA_CELLS	21	0.537903	1.80497	0.00425532	0.037549	0.0268545	1512	tags=24%, list=4%, signal=23%	NEUROD1/RFX6/GCK/FOXA2/HNF1A
REACTOME_DUAL_INCISION_IN_TC_NER	REACTOME_DUAL_INCISION_IN_TC_NER	65	0.418622	1.79625	0.00740741	0.0443512	0.0317194	7642	tags=40%, list=21%, signal=32%	RFC3/POLE2/RFC5/POLE/PCNA/RFC4/POLD1/RFC2/GTF2H3/POLR2D/POLD3/RPA1/POLR2B/RPA3/RFC1/POLE3/GTF2H2/AQR/POLR2A/POLE4/MNAT1/RPA2/ERCC3/ERCC8/ERCC4/ERCC2
BIOCARTA_ATM_PATHWAY	BIOCARTA_ATM_PATHWAY	20	0.532191	1.78288	0.00809717	0.0455783	0.032597	3087	tags=30%, list=8%, signal=27%	CHEK1/BRCA1/RAD51/RBBP8/CHEK2/MRE11
WP_MECP2_AND_ASSOCIATED_RETT_SYNDROME	WP_MECP2_AND_ASSOCIATED_RETT_SYNDROME	72	0.410907	1.77653	0.0078125	0.0449644	0.032158	6933	tags=53%, list=19%, signal=43%	FOXG1/GRIA1/DLX6/GRIA4/EZH2/FGF5/RBFOX1/NREP/DLX5/TET1/E2F1/POU3F2/TET3/DHX9/PSIP1/MYT1/SMC3/HNRNPF/MTOR/OPRK1/MEF2C/SP3/POU4F1/SIN3A/HNRNPH1/UBE3A/CDON/CTCF/GPRIN1/TET2/CREB1/TAF1/MAG/GRIN1/IGF2/NF1/PRPF38A/YBX1
REACTOME_RECYCLING_PATHWAY_OF_L1	REACTOME_RECYCLING_PATHWAY_OF_L1	49	0.437204	1.76787	0.00613497	0.0398438	0.0284958	5256	tags=33%, list=14%, signal=28%	TUBA3C/KIF4A/TUBA3E/KIF4B/TUBA1B/TUBB8/TUBA1C/L1CAM/TUBB8B/TUBB1/CLTC/DNM3/RPS6KA5/RDX/TUBA3D/TUBB3
REACTOME_DNA_DAMAGE_TELOMERE_STRESS_INDUCED_SENESCENCE	REACTOME_DNA_DAMAGE_TELOMERE_STRESS_INDUCED_SENESCENCE	80	0.403913	1.75617	0.00854701	0.0462784	0.0330978	5472	tags=28%, list=15%, signal=23%	HMGA2/CCNA2/CCNE2/LMNB1/CCNE1/H2BC11/CDK2/H2AZ1/H2BC9/H2AC14/HMGA1/MRE11/H1-5/H2BC17/H1-0/H2AC4/EP400/H4C14/H4C12/H2AX/NBN/POT1
PID_TELOMERASE_PATHWAY	PID_TELOMERASE_PATHWAY	67	0.406157	1.74542	0.00787402	0.0451001	0.032255	5472	tags=40%, list=15%, signal=34%	TERT/WT1/BLM/CCND1/E2F1/MRE11/RAD1/MYC/DKC1/HDAC2/PTGES3/NCL/WRN/MTOR/PARP2/RBBP4/HSP90AA1/XRCC5/SP3/SIN3A/NR2F2/EGFR/RBBP7/NBN/UBE3A/SMG5/POT1
REACTOME_THE_ROLE_OF_GTSE1_IN_G2_M_PROGRESSION_AFTER_G2_CHECKPOINT	REACTOME_THE_ROLE_OF_GTSE1_IN_G2_M_PROGRESSION_AFTER_G2_CHECKPOINT	79	0.397216	1.73349	0.00840336	0.0462784	0.0330978	6635	tags=38%, list=18%, signal=31%	TUBA3C/GTSE1/PLK1/CCNB2/TUBA3E/CCNB1/CDK1/TUBA1B/TUBB8/TUBA1C/TUBB8B/TUBB1/PSME4/PSMA8/HSP90AA1/PSMD1/TUBA3D/TUBB3/PSMD14/PSMC1/PSMD11/PSMA4/TUBB6/MAPRE1/PSMD12/PSMA6/PSMA7/TUBB2B/PSME3/PSMD2
REACTOME_REGULATION_OF_HSF1_MEDIATED_HEAT_SHOCK_RESPONSE	REACTOME_REGULATION_OF_HSF1_MEDIATED_HEAT_SHOCK_RESPONSE	82	0.40057	1.72747	0.00909091	0.0472847	0.0338174	6785	tags=46%, list=19%, signal=38%	NUP155/NUP153/NDC1/NUP205/NUP160/NUP210/NUP50/NUP107/NUP58/HSPA8/NUP37/NUP133/RPA1/HSPA14/POM121/TPR/BAG2/HSPH1/NUP35/RPA3/NUP88/NUP85/HSPA4/NUP98/NUP54/HSPA4L/NUP93/SEH1L/NUP188/NUP62/HSPA12B/DNAJC2/RAE1/GSK3B/NUP43/POM121C/MAPK1/RPA2
REACTOME_REGULATION_OF_BETA_CELL_DEVELOPMENT	REACTOME_REGULATION_OF_BETA_CELL_DEVELOPMENT	42	0.448045	1.72575	0.00561798	0.0387071	0.0276828	1710	tags=19%, list=5%, signal=18%	NEUROD1/RFX6/GCK/FOXA2/PTF1A/HNF1B/HNF1A/NR5A2
BIOCARTA_RACCYCD_PATHWAY	BIOCARTA_RACCYCD_PATHWAY	26	0.494552	1.72335	0.00888889	0.0471683	0.0337342	7509	tags=46%, list=21%, signal=37%	CCNE1/CDK4/CDK2/CCND1/E2F1/CDK6/TFDP1/CHUK/PIK3R1/MAPK1/PIK3CA/RB1
REACTOME_DNA_DOUBLE_STRAND_BREAK_RESPONSE	REACTOME_DNA_DOUBLE_STRAND_BREAK_RESPONSE	77	0.394283	1.70637	0.00847458	0.0462784	0.0330978	6853	tags=36%, list=19%, signal=30%	BRCA1/KPNA2/NSD2/H2BC11/BARD1/H2BC9/CHEK2/MDC1/BAZ1B/MRE11/H2BC17/SMARCA5/H4C14/TP53BP1/H4C12/RNF168/KDM4A/H2AX/NBN/EYA3/UBE2N/PPP5C/BRCC3/UBE2V2/H4C3/MAPK8/HERC2/H2BC12
REACTOME_APC_C_CDC20_MEDIATED_DEGRADATION_OF_CYCLIN_B	REACTOME_APC_C_CDC20_MEDIATED_DEGRADATION_OF_CYCLIN_B	24	0.503612	1.70155	0.00909091	0.0472847	0.0338174	7398	tags=46%, list=20%, signal=37%	CCNB1/CDK1/CDC20/UBE2C/ANAPC1/UBE2S/CDC27/CDC23/ANAPC7/ANAPC5/CDC16
BIOCARTA_CARM_ER_PATHWAY	BIOCARTA_CARM_ER_PATHWAY	26	0.486839	1.69647	0.00888889	0.0471683	0.0337342	4241	tags=31%, list=12%, signal=27%	BRCA1/GRIP1/CCND1/PPARGC1A/NRIP1/HDAC2/MED1/MEF2C
REACTOME_CONDENSATION_OF_PROPHASE_CHROMOSOMES	REACTOME_CONDENSATION_OF_PROPHASE_CHROMOSOMES	72	0.392332	1.69623	0.0078125	0.0449644	0.032158	5012	tags=29%, list=14%, signal=25%	PLK1/CCNB1/CDK1/NCAPG2/H3C8/SMC4/SMC2/NCAPD3/H2BC11/H2AZ1/H2BC9/H2AC14/H3C7/H2BC17/H2AC4/SET/H4C14/KMT5A/H4C12/NCAPH2/H2AX
PID_HEDGEHOG_GLI_PATHWAY	PID_HEDGEHOG_GLI_PATHWAY	47	0.426001	1.69191	0.00606061	0.0398438	0.0284958	9278	tags=55%, list=26%, signal=41%	FOXA2/GNAI1/XPO1/GLI3/CSNK1G1/HDAC2/RBBP4/GNAI3/SIN3A/GLI2/RBBP7/RAB23/MAP2K1/CSNK1A1/GSK3B/KIF3A/CREBBP/GNB1/PIAS1/CSNK1G3/HDAC1/CSNK1E/GNG2/GLI1/IFT88/SAP30
WP_IL18_SIGNALING_PATHWAY	WP_IL18_SIGNALING_PATHWAY	273	-0.352268	-1.38817	0.00925926	0.0476391	0.0340709	6996	tags=26%, list=19%, signal=21%	CCL3/CLDN3/PTPRZ1/MYH7/MMP3/NFKBIA/CA11/TNFRSF11B/TNF/COX17/TNIP3/BSG/CCL18/IL2RA/ZNF219/CXCL8/HMOX1/CEBPB/CCL20/TNFAIP2/MMP9/CCL1/IRF1/NCF2/IL18RAP/NR1H3/BTG2/TMSB4X/IL13/ACTA2/B2M/HSPB8/GATA1/SLC12A3/IL18BP/PTPN7/ADIPOQ/IL6/IER3/TBX21/HSPB1/SPP1/PLA2G7/BIRC3/PPP1R13L/IL12B/TACR1/CCL4/TRAF1/DES/TF/S1PR4/LCK/FASLG/IL37/IRF6/ZC3H12A/CLDN4/CXCL16/IL18/NCF1/TRPC2/IFNG/IL1B/TIMP1/HCAR2/LTB/UGT2B10/CC…
NABA_CORE_MATRISOME	NABA_CORE_MATRISOME	274	-0.382764	-1.50839	0.0020555	0.0313136	0.0223951	6047	tags=35%, list=17%, signal=29%	CRELD1/COL12A1/BGLAP/COL8A2/MFGE8/CCN2/VWA3A/FNDC1/LGI4/FBLN7/LTBP2/CILP2/FGA/PODN/FBLN5/GAS6/EFEMP1/ELN/CDCP2/SRGN/MGP/LTBP3/LRG1/COL6A6/OMD/IGFALS/IGFBP7/CRISPLD2/LAMC2/COLQ/COL16A1/SPOCK3/MFAP5/VWA1/SPON2/FGG/SVEP1/LAMA3/NTN4/VWA3B/PAPLN/SMOC2/ADIPOQ/RSPO3/VWA5A/NCAN/GLDN/SPARCL1/OGN/COL4A6/IGSF10/RSPO1/CCN6/VTN/SPP1/ECM2/SNED1/TINAGL1/COL19A1/HMCN2/DCN/SPOCK2/PRELP/IGFBP6/MATN2/MFAP4/COL4A4/K…
WP_GPCRS_CLASS_A_RHODOPSINLIKE	WP_GPCRS_CLASS_A_RHODOPSINLIKE	256	-0.392638	-1.53828	0.00206825	0.0313136	0.0223951	7343	tags=39%, list=20%, signal=32%	OR10H1/NPY5R/GPR34/GPR32/P2RY11/P2RY14/CHRM5/F2RL1/OR12D3/GPR68/BDKRB1/PTGER4/BDKRB2/NPBWR2/HTR4/GPR6/DRD4/CCR1/CCR8/GALR2/NPFFR1/GPR1/OR1D2/OR7C2/F2RL2/LTB4R/DRD3/CYSLTR1/ADRB2/HCAR3/MCHR1/C3AR1/CMKLR1/GPR31/P2RY6/SSTR3/GPR18/MTNR1B/GPR65/BRS3/OPN1LW/CCRL2/CCR4/OR2C1/OR5I1/ACKR4/HCRTR1/CCR3/PTGIR/PTAFR/LPAR5/CCR2/CXCR4/CX3CR1/P2RY12/P2RY10/CCR7/PTGDR/FFAR1/GPR35/CYSLTR2/GPR25/RGL4/GPR87/OPN4/CCR…
WP_SPINAL_CORD_INJURY	WP_SPINAL_CORD_INJURY	118	-0.421761	-1.54347	0.00870511	0.0468146	0.0334812	5389	tags=29%, list=15%, signal=25%	LILRB2/MMP12/ANXA1/GJA1/CXCL8/LTB4R/IL1R1/MMP9/RGMA/BTG2/SELP/LILRB3/TNFSF13B/IL6/GDNF/NCAN/AIF1/CCR2/IL1A/FCGR2A/TACR1/C1QB/PLA2G2A/PRB1/IFNG/IL2/IL1B/LTB/AQP1/FCGR2C/ARG1/KLK8/PLA2G5/ROS1
NABA_ECM_GLYCOPROTEINS	NABA_ECM_GLYCOPROTEINS	195	-0.40341	-1.54751	0.00523013	0.0375589	0.0268617	6047	tags=36%, list=17%, signal=30%	CRELD1/BGLAP/MFGE8/CCN2/VWA3A/FNDC1/LGI4/FBLN7/LTBP2/CILP2/FGA/FBLN5/GAS6/EFEMP1/ELN/CDCP2/MGP/LTBP3/LRG1/IGFALS/IGFBP7/CRISPLD2/LAMC2/COLQ/MFAP5/VWA1/SPON2/FGG/SVEP1/LAMA3/NTN4/VWA3B/PAPLN/SMOC2/ADIPOQ/RSPO3/VWA5A/GLDN/SPARCL1/IGSF10/RSPO1/CCN6/VTN/SPP1/ECM2/SNED1/TINAGL1/HMCN2/IGFBP6/MATN2/MFAP4/VWA5B2/SMOC1/FGL2/IGFBP1/EDIL3/NTN5/DPT/FGL1/MEPE/IGFBP3/COMP/CCN5/TNR/VWA2/RELN/FGB/ZP2/DMBT1/VIT
REACTOME_G_ALPHA_Q_SIGNALLING_EVENTS	REACTOME_G_ALPHA_Q_SIGNALLING_EVENTS	215	-0.40068	-1.55224	0.00520291	0.0375549	0.0268588	5621	tags=29%, list=15%, signal=25%	GNG11/NPFFR1/RGS18/GPR132/F2RL2/ANXA1/GNRH1/LTB4R/LPAR2/CYSLTR1/MCHR1/AGT/P2RY6/PRKCH/PRKCQ/GNG8/TACR2/GPR65/BRS3/PIK3R2/F2/NMS/HCRTR1/UTS2R/RGS13/PTAFR/LPAR5/XCL1/DGKA/FFAR4/P2RY10/GRP/FFAR1/CYSLTR2/OPN4/GHRL/TACR1/GNGT2/RASGRP1/XCR1/HTR2C/P2RY2/ADRA1B/PROKR2/RASGRP2/KNG1/GNA14/GNG7/PROK1/EDN2/GNA15/PMCH/EDN3/NTSR1/XCL2/NMUR2/UTS2B/CASR/QRFPR/GAST/SAA1/GCG/NPS
REACTOME_PHOSPHOLIPID_METABOLISM	REACTOME_PHOSPHOLIPID_METABOLISM	211	-0.404046	-1.56206	0.00521376	0.0375549	0.0268588	5316	tags=18%, list=15%, signal=16%	CHKB/PLA2G4B/DGAT2/PLD3/ACHE/PIP5K1B/PHOSPHO1/TMEM86B/PLA1A/PLD4/SLC44A2/PIK3R2/AGPAT2/PIK3R5/LIPH/INPP5D/CDS1/GDPD3/STARD10/PLA2G4C/TNFAIP8L2/PLAAT4/PIK3R6/PLA2G1B/PLA2R1/PLA2G2D/DGAT2L6/PLA2G2A/PNPLA7/TNFAIP8L3/GPAT2/GPD1/PLA2G4D/PLA2G4F/PLA2G2F/PLA2G3/PLA2G5/PLA2G4E/AWAT2
WP_REGULATION_OF_TOLLLIKE_RECEPTOR_SIGNALING_PATHWAY	WP_REGULATION_OF_TOLLLIKE_RECEPTOR_SIGNALING_PATHWAY	141	-0.421445	-1.56885	0.00647249	0.0414292	0.0296296	8842	tags=34%, list=24%, signal=26%	NFKB2/IFNA21/TLR4/CYLD/MAPK3/CXCL11/FOS/CXCL10/CD80/FBXW5/CCL3/NFKBIA/IFNA10/TNF/MAP3K8/IFNA6/CD40/CD180/TLR7/TLR1/CXCL8/IFNA5/SFTPA2/TLR8/CD86/IRF5/TLR5/PIK3R2/SIGIRR/PIK3R5/IL6/TLR2/IFNA1/SOCS1/SPP1/IL12B/CCL4/TLR9/CD14/PTPN6/CXCL9/LY96/MAPK13/SFTPD/TREM1/LBP/IL1B/CCL5
REACTOME_METABOLISM_OF_STEROIDS	REACTOME_METABOLISM_OF_STEROIDS	151	-0.423401	-1.58338	0.00322581	0.037549	0.0268545	5448	tags=19%, list=15%, signal=16%	HSD11B1/HSD17B14/POMC/HSD3B7/TM7SF2/GC/ABCB11/HSD3B1/CYP7A1/AKR1C2/TSPOAP1/CH25H/AKR1C3/ACOX2/CYP39A1/CYP11A1/CYP8B1/AKR1C1/STAR/AKR1C4/HSD17B3/ABCC3/CYP21A2/AKR1B15/HSD3B2/CYP17A1/ALB/CYP11B1
PID_CXCR4_PATHWAY	PID_CXCR4_PATHWAY	100	-0.445707	-1.59228	0.00668896	0.0419609	0.0300099	4667	tags=22%, list=13%, signal=19%	MMP9/HCK/PIK3R2/PTPRC/PIK3R5/CXCR4/VAV1/PTK2B/CXCL12/CD4/PTPN6/ITGA11/CD3G/PIK3R6/FGR/LCK/HLA-DRA/BLK/CD247/CD3D/CD3E/ITGA10
KEGG_B_CELL_RECEPTOR_SIGNALING_PATHWAY	KEGG_B_CELL_RECEPTOR_SIGNALING_PATHWAY	75	-0.466492	-1.60333	0.00679502	0.0419609	0.0300099	8258	tags=35%, list=23%, signal=27%	MAPK3/NFATC2/FOS/NFKBIA/CD79B/FCGR2B/PLCG2/IFITM1/CD22/PPP3R2/PIK3R2/RAC2/LILRB3/DAPP1/PIK3R5/INPP5D/VAV1/CR2/CD72/CARD11/BLNK/CD19/PTPN6/RASGRP3/CHP2/CD79A
REACTOME_ANTIGEN_PROCESSING_CROSS_PRESENTATION	REACTOME_ANTIGEN_PROCESSING_CROSS_PRESENTATION	99	-0.449618	-1.60459	0.00669643	0.0419609	0.0300099	8809	tags=32%, list=24%, signal=25%	STX4/PSME1/TLR4/CYBB/UBA52/PSME2/HLA-G/PSMB11/PSMB8/VAMP8/TLR1/PSMB10/TAPBP/MRC2/HLA-E/PSMB9/NCF2/CTSS/B2M/HLA-C/TLR2/CYBA/HLA-A/HLA-F/CD207/NCF4/CD14/FCGR1A/FCGR1B/HLA-B/LY96/NCF1
PID_FRA_PATHWAY	PID_FRA_PATHWAY	37	-0.535046	-1.60712	0.00988875	0.0497999	0.0356163	5897	tags=41%, list=16%, signal=34%	BGLAP/GJA1/CXCL8/HMOX1/MMP9/JUNB/MGP/JUND/LAMA3/IL6/THBD/DCN/LIF/ITGB4/IVL
REACTOME_SPHINGOLIPID_METABOLISM	REACTOME_SPHINGOLIPID_METABOLISM	89	-0.458585	-1.61558	0.00335196	0.037549	0.0268545	4000	tags=15%, list=11%, signal=13%	ALDH3B1/ALDH3B2/ENPP7/ESYT3/SGPP2/FA2H/SMPD3/SPTSSB/CERS3/NEU2/DEGS2/ARSF/ACER1
WP_PEPTIDE_GPCRS	WP_PEPTIDE_GPCRS	75	-0.471314	-1.6199	0.00453001	0.037549	0.0268545	6150	tags=44%, list=17%, signal=37%	BDKRB1/BDKRB2/CCR1/CCR8/GALR2/C5AR1/C3AR1/SSTR3/TACR2/TSHR/BRS3/CCR4/HCRTR1/CCR3/CCR2/CXCR4/CX3CR1/CCR7/CCR5/MC4R/TACR1/CXCR2/MC5R/OPRM1/CXCR6/CXCR1/CXCR5/ACKR1/NTSR1/NPY2R/CXCR3/CCR6/MC2R
WP_RAS_SIGNALING	WP_RAS_SIGNALING	184	-0.424479	-1.62254	0.00210526	0.0313603	0.0224285	6125	tags=23%, list=17%, signal=19%	BUB1B-PAK6/PLCG2/TIAM1/GNG11/SHC2/PLA2G4B/RASA4/CSF1R/NTRK2/LAT/GNG8/RRAS/PLA1A/PIK3R2/RAC2/RASSF5/PLA2G2C/FLT3/PLA2G4C/PLA2G12B/GNGT2/RASGRP1/PLA2G1B/RASGRP2/RASGRP3/FASLG/PLA2G2D/RASAL3/GNG7/ZAP70/PLA2G2A/FGFR3/RASAL1/FGFR2/PLA2G4D/PLA2G4F/PLA2G2F/PLA2G3/PLA2G5/CALML3/PLA2G4E/CALML5
REACTOME_EICOSANOID_LIGAND_BINDING_RECEPTORS	REACTOME_EICOSANOID_LIGAND_BINDING_RECEPTORS	15	-0.650143	-1.62369	0.00811908	0.0455783	0.032597	11269	tags=73%, list=31%, signal=51%	PTGER3/PTGER2/PTGDR2/LTB4R2/PTGER4/LTB4R/CYSLTR1/PTGIR/OXER1/PTGDR/CYSLTR2
WP_FATTY_ACID_OMEGA_OXIDATION	WP_FATTY_ACID_OMEGA_OXIDATION	15	-0.651694	-1.62757	0.00811908	0.0455783	0.032597	6146	tags=40%, list=17%, signal=33%	ALDH2/CYP2A6/CYP4A11/ADH1B/CYP3A4/ADH4
REACTOME_TOLL_LIKE_RECEPTOR_CASCADES	REACTOME_TOLL_LIKE_RECEPTOR_CASCADES	153	-0.434226	-1.62948	0.00213675	0.0313603	0.0224285	5978	tags=24%, list=16%, signal=20%	RIPK3/PLCG2/MAP3K8/ITGAM/CD180/TLR7/TLR1/FGA/SFTPA2/S100A1/TLR8/CTSS/TLR5/S100B/SFTPA1/FGG/SIGIRR/TLR2/SOCS1/ITGB2/BIRC3/BPI/NOD2/TLR9/CD14/LY86/LY96/SFTPD/S100A12/LBP/TLR10/APOB/FGB/S100A8/S100A9/SAA1
WP_STRIATED_MUSCLE_CONTRACTION_PATHWAY	WP_STRIATED_MUSCLE_CONTRACTION_PATHWAY	38	-0.540693	-1.62979	0.0086741	0.0467536	0.0334376	6454	tags=45%, list=18%, signal=37%	TNNI1/MYH3/TMOD1/ACTA2/MYL2/MYBPC3/DES/TNNT3/TNNC2/ACTN3/ACTC1/MYL9/TNNT2/MYL3/MYBPC2/TNNI2/MYBPC1
KEGG_GLYCEROPHOSPHOLIPID_METABOLISM	KEGG_GLYCEROPHOSPHOLIPID_METABOLISM	77	-0.474403	-1.63058	0.00452489	0.037549	0.0268545	5410	tags=25%, list=15%, signal=21%	LCAT/CHKB/PLA2G4B/ACHE/PHOSPHO1/AGPAT2/PLA2G2C/DGKA/CDS1/PLA2G12B/PLA2G1B/PLA2G2D/PLA2G2A/GPAT2/GPD1/PLA2G2F/PLA2G3/PLA2G5/PLA2G4E
SA_MMP_CYTOKINE_CONNECTION	SA_MMP_CYTOKINE_CONNECTION	15	-0.653026	-1.6309	0.00811908	0.0455783	0.032597	6044	tags=67%, list=17%, signal=56%	TNF/TNFRSF8/ACE/CSF1/FCGR3A/TNFRSF1B/TNFSF8/SPN/SELL/IL1B
WP_OXIDATIVE_DAMAGE	WP_OXIDATIVE_DAMAGE	40	-0.533533	-1.63476	0.00979192	0.0494775	0.0353857	6044	tags=35%, list=17%, signal=29%	TNF/C2/C5AR1/C3AR1/TNFRSF1B/CR2/C1QC/C1S/TRAF1/C1R/C1QB/C1QA/MAPK13/C4B
WP_SIMPLIFIED_DEPICTION_OF_MYD88_DISTINCT_INPUTOUTPUT_PATHWAY	WP_SIMPLIFIED_DEPICTION_OF_MYD88_DISTINCT_INPUTOUTPUT_PATHWAY	18	-0.621689	-1.6353	0.0091623	0.0473044	0.0338315	5157	tags=56%, list=14%, signal=48%	JUN/TLR4/TLR7/TLR1/TLR8/TLR5/TLR2/IL1A/TLR9/TLR10
BIOCARTA_DC_PATHWAY	BIOCARTA_DC_PATHWAY	17	-0.633021	-1.63882	0.00664011	0.0418661	0.0299421	5216	tags=53%, list=14%, signal=45%	CD40/TLR7/IL13/IFNA1/ITGAX/CD5/CD2/IFNG/CD7
WP_TOLLLIKE_RECEPTOR_SIGNALING_PATHWAY	WP_TOLLLIKE_RECEPTOR_SIGNALING_PATHWAY	103	-0.457875	-1.63959	0.00443459	0.037549	0.0268545	8784	tags=37%, list=24%, signal=28%	IFNA21/TLR4/MAPK3/CXCL11/FOS/CXCL10/CD80/CCL3/NFKBIA/IFNA10/TNF/MAP3K8/IFNA6/CD40/TLR7/TLR1/CXCL8/IFNA5/TLR8/CD86/IRF5/TLR5/PIK3R2/PIK3R5/IL6/TLR2/IFNA1/SPP1/IL12B/CCL4/TLR9/CD14/CXCL9/LY96/MAPK13/LBP/IL1B/CCL5
REACTOME_METABOLISM_OF_FAT_SOLUBLE_VITAMINS	REACTOME_METABOLISM_OF_FAT_SOLUBLE_VITAMINS	48	-0.515365	-1.64001	0.00838323	0.0462784	0.0330978	6141	tags=40%, list=17%, signal=33%	BCO2/APOM/SDC3/SDC2/RBP4/SDC1/APOA1/APOE/AKR1C3/CLPS/GPIHBP1/AKR1C1/AKR1C4/APOB/APOA2/TTR/PNLIP/AKR1B10/APOC3
REACTOME_INTERLEUKIN_1_FAMILY_SIGNALING	REACTOME_INTERLEUKIN_1_FAMILY_SIGNALING	139	-0.441814	-1.64364	0.0021575	0.0313603	0.0224285	5932	tags=26%, list=16%, signal=22%	PTPN5/IL4/UBA52/PSME2/NFKBIA/PSMB11/PSMB8/MAP3K8/PSMB10/IL1R1/IL1R2/PSMB9/IL18RAP/IL13/S100B/CTSG/SIGIRR/IL18BP/PTPN7/IL1RN/IL33/ALOX5/IL1A/NOD2/IL36A/PTPN6/IL37/IL18/S100A12/IL1B/IL36B/IL1RL1/IL36G/IL36RN/SAA1/IL1F10
KEGG_TOLL_LIKE_RECEPTOR_SIGNALING_PATHWAY	KEGG_TOLL_LIKE_RECEPTOR_SIGNALING_PATHWAY	102	-0.459553	-1.645	0.00444939	0.037549	0.0268545	8784	tags=37%, list=24%, signal=28%	IFNA21/TLR4/MAPK3/CXCL11/FOS/CXCL10/CD80/CCL3/NFKBIA/IFNA10/TNF/MAP3K8/IFNA6/CD40/TLR7/TLR1/CXCL8/IFNA5/TLR8/CD86/IRF5/TLR5/PIK3R2/PIK3R5/IL6/TLR2/IFNA1/SPP1/IL12B/CCL4/TLR9/CD14/CXCL9/LY96/MAPK13/LBP/IL1B/CCL5
KEGG_T_CELL_RECEPTOR_SIGNALING_PATHWAY	KEGG_T_CELL_RECEPTOR_SIGNALING_PATHWAY	108	-0.456716	-1.64613	0.00222222	0.0313603	0.0224285	8736	tags=35%, list=24%, signal=27%	LCP2/CTLA4/CD28/MAPK3/NFATC2/FOS/IL4/NFKBIA/TNF/ITK/MAP3K8/PPP3R2/CD40LG/LAT/PRKCQ/ICOS/PIK3R2/PTPRC/PIK3R5/VAV1/CARD11/CD4/RASGRP1/PTPN6/CD3G/LCK/ZAP70/MAPK13/PDCD1/CD247/CHP2/CD8A/IFNG/CD3D/IL2/CD3E/CD8B/CBLC
KEGG_DRUG_METABOLISM_OTHER_ENZYMES	KEGG_DRUG_METABOLISM_OTHER_ENZYMES	51	-0.513415	-1.64658	0.00824499	0.0461138	0.03298	6169	tags=39%, list=17%, signal=33%	CYP2A13/UGT1A3/DPYD/UGT2B15/CYP2A6/XDH/UGT1A10/CYP2A7/TYMP/CES1/DPYS/UGT1A6/UGT1A9/UGT2B17/UGT1A4/UGT1A1/CYP3A4/UGT2B10/CDA/UGT1A7
WP_NRF2_PATHWAY	WP_NRF2_PATHWAY	145	-0.442973	-1.65128	0.0021575	0.0313603	0.0224285	5184	tags=28%, list=14%, signal=24%	GSTA1/SLC5A1/SLC6A6/HMOX1/CYP2A6/FTL/SLC39A5/SLC6A18/MGST2/SLC2A2/GSTA4/SLC6A3/SLC6A4/SLC6A9/CES1/SLC39A12/SLC5A3/SLC2A5/GSTM5/UGT1A6/UGT1A9/ALDH3A1/SLC5A7/CES4A/CYP4A11/UGT1A4/SLC6A7/SLC6A11/UGT1A1/SLC6A14/GPX2/SOD3/ABCC3/SERPINA1/SLC5A5/SLC39A2/SLC6A2/UGT1A7/GSTA3/GPX3
KEGG_ALDOSTERONE_REGULATED_SODIUM_REABSORPTION	KEGG_ALDOSTERONE_REGULATED_SODIUM_REABSORPTION	42	-0.532131	-1.65403	0.00728155	0.0441537	0.0315782	8742	tags=38%, list=24%, signal=29%	SCNN1G/MAPK3/KCNJ1/ATP1A3/SLC9A3R2/ATP1B2/FXYD4/ATP1B1/HSD11B1/PIK3R2/PIK3R5/NR3C2/FXYD2/SCNN1B/SCNN1A/SFN
BIOCARTA_CYTOKINE_PATHWAY	BIOCARTA_CYTOKINE_PATHWAY	19	-0.626487	-1.6548	0.00796813	0.0454928	0.0325359	7325	tags=58%, list=20%, signal=46%	IL4/IL15/TNF/CXCL8/IL13/IL6/IFNA1/IL1A/IL18/IFNG/IL2
REACTOME_BETA_DEFENSINS	REACTOME_BETA_DEFENSINS	35	-0.556202	-1.65889	0.00618812	0.0400795	0.0286643	13763	tags=83%, list=38%, signal=52%	DEFB121/DEFB129/DEFB104B/DEFB105B/DEFB110/DEFB112/DEFB105A/DEFB103A/DEFB133/DEFB128/DEFB113/DEFB107A/DEFB136/DEFB127/DEFB116/DEFB103B/DEFB126/TLR1/DEFB119/DEFB115/DEFB132/TLR2/CCR2/DEFB135/DEFB108B/DEFB4A/CCR6/DEFB124/DEFB1
BIOCARTA_INFLAM_PATHWAY	BIOCARTA_INFLAM_PATHWAY	27	-0.584325	-1.66123	0.00899743	0.0471683	0.0337342	8134	tags=59%, list=22%, signal=46%	IL7/IL4/IL15/TNF/CXCL8/CSF1/IL13/IL6/IFNA1/IL1A/CD4/HLA-DRA/HLA-DRB1/IFNG/IL2/HLA-DRB5
BIOCARTA_IL17_PATHWAY	BIOCARTA_IL17_PATHWAY	15	-0.66542	-1.66185	0.00405954	0.037549	0.0268545	5075	tags=60%, list=14%, signal=52%	CXCL8/IL6/CD4/CD3G/CD247/CD2/CD8A/CD3D/CD3E
PID_AMB2_NEUTROPHILS_PATHWAY	PID_AMB2_NEUTROPHILS_PATHWAY	41	-0.538515	-1.66277	0.00733496	0.0442518	0.0316483	6044	tags=39%, list=17%, signal=33%	TNF/MST1/CCN2/ITGAM/MMP9/HCK/LPA/SELP/IL6/ITGB2/SELPLG/FGR/LCK/BLK/PLG/APOB
KEGG_RETINOL_METABOLISM	KEGG_RETINOL_METABOLISM	64	-0.502503	-1.66758	0.00581395	0.0398358	0.02849	7256	tags=45%, list=20%, signal=36%	DHRS4L2/UGT1A8/RDH5/CYP2A13/UGT1A3/CYP4A22/DGAT2/UGT2B15/CYP2A6/UGT1A10/CYP2A7/DHRS9/DHRS3/RDH16/UGT1A6/CYP2B6/UGT1A9/UGT2B17/CYP2C18/CYP4A11/UGT1A4/UGT1A1/ADH1B/CYP3A4/UGT2B10/RDH12/ADH4/UGT1A7/AWAT2
REACTOME_DAP12_INTERACTIONS	REACTOME_DAP12_INTERACTIONS	40	-0.545172	-1.67042	0.00856793	0.0462863	0.0331034	7386	tags=48%, list=20%, signal=38%	CLEC5A/SIGLEC14/CD300E/PLCG2/HLA-E/LAT/CD300LB/PIK3R2/B2M/HLA-C/SIRPB1/KIR2DS4/LCK/HLA-B/KLRD1/TYROBP/TREM2/KLRK1/TREM1
WP_CONSTITUTIVE_ANDROSTANE_RECEPTOR_PATHWAY	WP_CONSTITUTIVE_ANDROSTANE_RECEPTOR_PATHWAY	32	-0.567389	-1.67048	0.00749064	0.0447368	0.0319952	3482	tags=41%, list=10%, signal=37%	PTPA/UGT1A3/CYP2A6/SULT1A1/UGT1A6/CYP2B6/UGT1A9/CYP4A11/UGT1A4/UGT1A1/CYP3A4/ABCC3/SULT2A1
PID_NFAT_TFPATHWAY	PID_NFAT_TFPATHWAY	45	-0.531372	-1.6717	0.0059952	0.0398438	0.0284958	8680	tags=53%, list=24%, signal=41%	CTLA4/NFATC2/FOS/IL4/TNF/GBP3/PPARG/IL2RA/CXCL8/CD40LG/EGR3/JUNB/PRKCQ/EGR2/TBX21/FOXP3/IKZF1/DGKA/GATA3/FASLG/RNF128/IFNG/EGR4/IL2
REACTOME_RESPONSE_TO_METAL_IONS	REACTOME_RESPONSE_TO_METAL_IONS	14	-0.677311	-1.67404	0.00674764	0.0419609	0.0300099	8653	tags=71%, list=24%, signal=54%	MT4/MT1B/MT1H/MT1G/MT1F/CSRP1/MT1E/MT1X/MT2A/MT3
REACTOME_TRANSPORT_OF_BILE_SALTS_AND_ORGANIC_ACIDS_METAL_IONS_AND_AMINE_COMPOUNDS	REACTOME_TRANSPORT_OF_BILE_SALTS_AND_ORGANIC_ACIDS_METAL_IONS_AND_AMINE_COMPOUNDS	85	-0.479002	-1.67532	0.00224467	0.0313858	0.0224467	6867	tags=40%, list=19%, signal=33%	SLC14A1/SLC40A1/SLC44A3/SLC10A6/SLC22A18/SLC11A1/BSG/SLC6A6/SLC22A11/SLC39A5/SLC6A18/SLC6A3/SLC44A2/SLC30A3/SLC6A9/RHCG/CP/EMB/HEPH/SLC5A3/SLC22A7/SLC47A2/SLC5A7/SLC22A4/SLC13A5/RHBG/SLC22A3/SLC6A7/SLC6A11/SLC6A14/SLC13A3/RHAG/SLC39A2/SLC6A2
WP_FIBRIN_COMPLEMENT_RECEPTOR_3_SIGNALING_PATHWAY	WP_FIBRIN_COMPLEMENT_RECEPTOR_3_SIGNALING_PATHWAY	41	-0.543234	-1.67734	0.00733496	0.0442518	0.0316483	6044	tags=34%, list=17%, signal=29%	TNF/ITGAM/FGA/RASSF5/FGG/IL6/ITGB2/IL12B/CD14/LY96/TYROBP/LBP/PLG/FGB
PID_TAP63_PATHWAY	PID_TAP63_PATHWAY	53	-0.521157	-1.67744	0.00471698	0.037549	0.0268545	5822	tags=28%, list=16%, signal=24%	ITGA3/MFGE8/SHH/TFAP2C/EGR2/DHRS3/TP63/IGFBP3/PERP/GPX2/CLCA2/SERPINB5/S100A2/EVPL/ITGB4
REACTOME_TRIGLYCERIDE_METABOLISM	REACTOME_TRIGLYCERIDE_METABOLISM	38	-0.556824	-1.67841	0.00495663	0.037549	0.0268545	5700	tags=32%, list=16%, signal=27%	CAV1/DGAT2/MOGAT1/FABP5/PLIN1/FABP2/MOGAT3/FABP7/GPAT2/FABP1/MOGAT2/FABP9
BIOCARTA_FIBRINOLYSIS_PATHWAY	BIOCARTA_FIBRINOLYSIS_PATHWAY	12	-0.704818	-1.68015	0.00536913	0.0378841	0.0270942	4909	tags=42%, list=14%, signal=36%	FGA/F2/FGG/PLG/FGB
WP_BIOMARKERS_FOR_UREA_CYCLE_DISORDERS	WP_BIOMARKERS_FOR_UREA_CYCLE_DISORDERS	12	-0.705267	-1.68122	0.00536913	0.0378841	0.0270942	7816	tags=67%, list=22%, signal=52%	GAMT/GATM/F10/GPT/ASS1/OTC/F7/ARG1
ST_G_ALPHA_S_PATHWAY	ST_G_ALPHA_S_PATHWAY	16	-0.663007	-1.68209	0.00541272	0.0378841	0.0270942	1308	tags=19%, list=4%, signal=18%	CFB/CAMP/GAST
REACTOME_TNF_RECEPTOR_SUPERFAMILY_TNFSF_MEMBERS_MEDIATING_NON_CANONICAL_NF_KB_PATHWAY	REACTOME_TNF_RECEPTOR_SUPERFAMILY_TNFSF_MEMBERS_MEDIATING_NON_CANONICAL_NF_KB_PATHWAY	17	-0.650994	-1.68536	0.00664011	0.0418661	0.0299421	7550	tags=59%, list=21%, signal=47%	TNFSF11/TNFSF12/CD40/CD40LG/TNFSF13B/TNFRSF13C/BIRC3/LTA/TNFSF14/LTB
REACTOME_ENDOGENOUS_STEROLS	REACTOME_ENDOGENOUS_STEROLS	26	-0.595861	-1.68611	0.00900901	0.0471683	0.0337342	7041	tags=38%, list=19%, signal=31%	CYP11B2/CYP46A1/POMC/CYP1B1/CYP7A1/CYP39A1/CYP11A1/CYP8B1/CYP21A2/CYP11B1
WP_TCELL_ANTIGEN_RECEPTOR_TCR_PATHWAY_DURING_STAPHYLOCOCCUS_AUREUS_INFECTION	WP_TCELL_ANTIGEN_RECEPTOR_TCR_PATHWAY_DURING_STAPHYLOCOCCUS_AUREUS_INFECTION	62	-0.512141	-1.68925	0.0034965	0.037549	0.0268545	8736	tags=44%, list=24%, signal=33%	LCP2/CTLA4/CD28/MAPK3/NFATC2/FOS/IL4/NFKBIA/TNF/ITK/MAP3K8/CD40LG/LAT/PRKCQ/ICOS/RRAS/PTPRC/CARD11/CD4/PTPN6/LCK/ZAP70/PDCD1/CD8A/IFNG/CD3D/IL2
REACTOME_SYNTHESIS_OF_BILE_ACIDS_AND_BILE_SALTS_VIA_24_HYDROXYCHOLESTEROL	REACTOME_SYNTHESIS_OF_BILE_ACIDS_AND_BILE_SALTS_VIA_24_HYDROXYCHOLESTEROL	14	-0.685615	-1.69457	0.00539811	0.0378841	0.0270942	6466	tags=57%, list=18%, signal=47%	CYP46A1/HSD3B7/AKR1C2/AKR1C3/CYP39A1/CYP8B1/AKR1C1/AKR1C4
WP_OVERVIEW_OF_NANOPARTICLE_EFFECTS	WP_OVERVIEW_OF_NANOPARTICLE_EFFECTS	19	-0.643252	-1.69908	0.00398406	0.037549	0.0268545	6044	tags=42%, list=17%, signal=35%	TNF/CCND3/CXCL8/HMOX1/ITGAD/LAMA3/IL6/PTGS1
REACTOME_BIOLOGICAL_OXIDATIONS	REACTOME_BIOLOGICAL_OXIDATIONS	216	-0.440063	-1.70599	0.00104167	0.020893	0.0149424	6491	tags=33%, list=18%, signal=28%	CYP2W1/CYP46A1/CYB5R3/ACSM5/CYP2A13/ALDH2/AOC3/UGT1A3/GLYATL3/CYP2J2/CYP4A22/MAOB/ACSM4/GSTA1/FMO1/POMC/ACSM2B/UGT2B15/PAOX/CYP2A6/MGST2/GSTA4/CYP4F3/CYP4B1/NNMT/UGT1A10/CYP2A7/CYP2S1/CYP1B1/CYP7A1/ACSS2/SULT1A1/GGT5/AOC1/CES1/DPEP1/FMO2/SLC26A2/AADAC/GSTM5/ACY3/UGT1A6/CYP2B6/UGT1A9/ALDH3A1/UGT2B17/CYP2C18/CYP39A1/CYP11A1/CYP4A11/UGT1A4/UGT1A1/CYP8B1/DPEP2/CYP4F8/ADH1B/CYP4F2/CYP3A4/FMO3/UGT2B10/…
KEGG_VEGF_SIGNALING_PATHWAY	KEGG_VEGF_SIGNALING_PATHWAY	76	-0.497799	-1.70837	0.00339367	0.037549	0.0268545	5186	tags=24%, list=14%, signal=20%	SHC2/PLA2G4B/PPP3R2/PIK3R2/RAC2/PIK3R5/PLA2G2C/HSPB1/PLA2G12B/PLA2G1B/PLA2G2D/PLA2G2A/MAPK13/CHP2/PLA2G2F/PLA2G3/PLA2G5/PLA2G4E
WP_PPAR_SIGNALING_PATHWAY	WP_PPAR_SIGNALING_PATHWAY	67	-0.507315	-1.70994	0.00342857	0.037549	0.0268545	6006	tags=33%, list=17%, signal=27%	CPT1B/OLR1/PPARG/SLC27A1/AQP7/SORBS1/NR1H3/FABP5/ACSL6/CYP7A1/APOA1/ADIPOQ/PLIN1/ACOX2/FABP2/CYP4A11/FABP7/CYP8B1/FABP1/APOA5/APOA2/APOC3
REACTOME_SYNTHESIS_SECRETION_AND_DEACYLATION_OF_GHRELIN	REACTOME_SYNTHESIS_SECRETION_AND_DEACYLATION_OF_GHRELIN	19	-0.649005	-1.71428	0.00398406	0.037549	0.0268545	7247	tags=47%, list=20%, signal=38%	KLF4/LEP/ACHE/CRHR2/UCN/PLA2G7/GHRL/GH1/GCG
WP_SELECTIVE_EXPRESSION_OF_CHEMOKINE_RECEPTORS_DURING_TCELL_POLARIZATION	WP_SELECTIVE_EXPRESSION_OF_CHEMOKINE_RECEPTORS_DURING_TCELL_POLARIZATION	29	-0.596942	-1.71525	0.00764331	0.044833	0.032064	7325	tags=62%, list=20%, signal=50%	IL4/CCL3/IL4R/CCR1/CD40LG/CCR4/CCR3/CCR2/CXCR4/CCR7/CD4/CCR5/IL12B/IL12RB1/CCL4/IFNG/IL2/CXCR3
KEGG_VASCULAR_SMOOTH_MUSCLE_CONTRACTION	KEGG_VASCULAR_SMOOTH_MUSCLE_CONTRACTION	114	-0.47232	-1.71544	0.00219539	0.0313603	0.0224285	6010	tags=26%, list=17%, signal=22%	ACTG2/NPR1/CYP4A22/PLA2G4B/ADCY4/PRKCH/PRKCQ/RAMP3/ACTA2/PTGIR/PLA2G2C/KCNMA1/RAMP1/PLA2G12B/KCNMB1/PLA2G1B/ADRA1B/CACNA1F/PLA2G2D/PLA2G2A/MYL9/CYP4A11/MYH11/ADCY8/PLA2G2F/PLA2G3/PLA2G5/CALML3/PLA2G4E/CALML5
REACTOME_INTEGRIN_CELL_SURFACE_INTERACTIONS	REACTOME_INTEGRIN_CELL_SURFACE_INTERACTIONS	84	-0.493312	-1.71912	0.00225989	0.0314086	0.022463	7546	tags=44%, list=21%, signal=35%	PECAM1/JAM2/COL23A1/COL9A3/VCAM1/COL6A1/COL6A2/VWF/ITGA3/COL8A2/ICAM2/BSG/ITGAM/ICAM5/FGA/ITGB7/COL6A6/COL16A1/ITGAD/FGG/ITGB8/COL4A6/ITGB2/VTN/SPP1/ITGAX/MADCAM1/COL4A4/ITGA11/COL6A5/ITGAL/COL8A1/ICAM3/COMP/COL4A3/FGB/ITGA10
BIOCARTA_TH1TH2_PATHWAY	BIOCARTA_TH1TH2_PATHWAY	21	-0.634684	-1.72174	0.00260756	0.0338698	0.0242233	6137	tags=67%, list=17%, signal=55%	IL4/IL4R/IL2RA/CD40/CD40LG/CD86/IL12B/IL12RB1/HLA-DRA/HLA-DRB1/IL18/IFNG/IL2/HLA-DRB5
REACTOME_ADORA2B_MEDIATED_ANTI_INFLAMMATORY_CYTOKINES_PRODUCTION	REACTOME_ADORA2B_MEDIATED_ANTI_INFLAMMATORY_CYTOKINES_PRODUCTION	133	-0.463718	-1.72196	0.00216216	0.0313603	0.0224285	6570	tags=35%, list=18%, signal=29%	GPR84/TAAR8/ADM/PRKAR2B/PTGER4/HTR4/TAAR6/GNG11/PTH/POMC/GPBAR1/ADRB2/ADCY4/GNG8/RLN3/TSHR/RAMP3/CRHR2/PTGIR/IL6/VIPR2/GIPR/PTH1R/CALCR/PTGDR/CYSLTR2/RAMP1/GPR25/CALCA/MC4R/GNGT2/CRH/DRD5/MC5R/GNG7/SCT/GLP2R/TAAR9/GPR15/VIPR1/INSL3/ADCY8/DRD1/MC2R/GCG/NPS/CRHR1
REACTOME_PASSIVE_TRANSPORT_BY_AQUAPORINS	REACTOME_PASSIVE_TRANSPORT_BY_AQUAPORINS	13	-0.714435	-1.72594	0.00408719	0.037549	0.0268545	4369	tags=69%, list=12%, signal=61%	AQP9/AQP7/AQP12A/AQP10/AQP8/AQP5/AQP2/AQP1/AQP3
REACTOME_GLYCEROPHOSPHOLIPID_BIOSYNTHESIS	REACTOME_GLYCEROPHOSPHOLIPID_BIOSYNTHESIS	128	-0.469313	-1.73073	0.00218103	0.0313603	0.0224285	5316	tags=23%, list=15%, signal=20%	CHKB/PLA2G4B/DGAT2/PLD3/ACHE/PHOSPHO1/TMEM86B/PLA1A/PLD4/SLC44A2/AGPAT2/LIPH/CDS1/STARD10/PLA2G4C/PLAAT4/PLA2G1B/PLA2R1/PLA2G2D/DGAT2L6/PLA2G2A/GPAT2/GPD1/PLA2G4D/PLA2G4F/PLA2G2F/PLA2G3/PLA2G5/PLA2G4E/AWAT2
KEGG_GNRH_SIGNALING_PATHWAY	KEGG_GNRH_SIGNALING_PATHWAY	101	-0.483559	-1.73151	0.00221976	0.0313603	0.0224285	3329	tags=16%, list=9%, signal=14%	PLA2G2C/PTK2B/PLA2G12B/PLA2G1B/CACNA1F/PLA2G2D/PLA2G2A/CAMK2B/MAPK13/ADCY8/PLA2G2F/PLA2G3/PLA2G5/CALML3/PLA2G4E/CALML5
WP_EBOLA_VIRUS_PATHWAY_ON_HOST	WP_EBOLA_VIRUS_PATHWAY_ON_HOST	129	-0.468413	-1.73297	0.0021692	0.0313603	0.0224285	6165	tags=30%, list=17%, signal=25%	HLA-G/NPC2/TIAM1/ITGA3/CD209/MFGE8/CAV1/ICAM2/TIMD4/CLEC4M/GSN/GAS6/HLA-E/CLEC4G/PIK3R2/HLA-C/HAVCR2/CLTB/HLA-A/CLEC10A/HLA-DMB/HLA-F/CLEC6A/HLA-B/HLA-DRA/HLA-DPA1/HLA-DMA/HLA-DOA/HLA-DQA2/ICAM3/HLA-DQB2/HLA-DRB1/HLA-DOB/HLA-DQA1/FOLR1/HLA-DPB1/HLA-DQB1/HLA-DRB5/HAVCR1
KEGG_PPAR_SIGNALING_PATHWAY	KEGG_PPAR_SIGNALING_PATHWAY	69	-0.513883	-1.73533	0.00229358	0.0314086	0.022463	6006	tags=35%, list=17%, signal=29%	CPT1B/CYP4A22/OLR1/PPARG/SCD5/SLC27A1/AQP7/SORBS1/NR1H3/FABP5/ACSL6/CYP7A1/APOA1/ADIPOQ/PLIN1/ACOX2/FABP2/CYP4A11/FABP7/CYP8B1/FABP1/APOA5/APOA2/APOC3
KEGG_SPHINGOLIPID_METABOLISM	KEGG_SPHINGOLIPID_METABOLISM	39	-0.571653	-1.73638	0.00370828	0.037549	0.0268545	3185	tags=15%, list=9%, signal=14%	ENPP7/SGPP2/SMPD3/NEU2/DEGS2/ACER1
WP_PREGNANE_X_RECEPTOR_PATHWAY	WP_PREGNANE_X_RECEPTOR_PATHWAY	33	-0.585499	-1.73665	0.00496278	0.037549	0.0268545	2052	tags=27%, list=6%, signal=26%	UGT1A6/CYP2B6/UGT1A9/UGT1A4/UGT1A1/CYP3A4/ABCC3/CYP4F12/SULT2A1
REACTOME_BILE_ACID_AND_BILE_SALT_METABOLISM	REACTOME_BILE_ACID_AND_BILE_SALT_METABOLISM	43	-0.552846	-1.73856	0.00476758	0.037549	0.0268545	6466	tags=35%, list=18%, signal=29%	CYP46A1/SLCO1A2/HSD3B7/ABCB11/CYP7A1/AKR1C2/CH25H/AKR1C3/ACOX2/CYP39A1/CYP8B1/AKR1C1/AKR1C4/ABCC3/ALB
BIOCARTA_ASBCELL_PATHWAY	BIOCARTA_ASBCELL_PATHWAY	13	-0.7198	-1.7389	0.00408719	0.037549	0.0268545	8614	tags=85%, list=24%, signal=65%	CD28/CD80/IL4/CD40/CD40LG/CD4/FASLG/HLA-DRA/HLA-DRB1/IL2/HLA-DRB5
WP_STEROID_BIOSYNTHESIS	WP_STEROID_BIOSYNTHESIS	10	-0.758599	-1.73905	0.00275482	0.0342838	0.0245193	845	tags=40%, list=2%, signal=39%	HSD3B1/HSD17B3/HSD3B2/CYP17A1
WP_NUCLEAR_RECEPTORS_METAPATHWAY	WP_NUCLEAR_RECEPTORS_METAPATHWAY	318	-0.43811	-1.73932	0.00102145	0.020893	0.0149424	5184	tags=26%, list=14%, signal=22%	GSTA1/SLC5A1/IL17B/GADD45B/SLC6A6/HMOX1/CCL20/CYP2A6/SLC27A1/EPB41L4B/FTL/SLC39A5/SRGN/JUNB/SLC6A18/MGST2/SLC2A2/GSTA4/SLC6A3/ABCB11/NR1H3/PRRG4/SLC6A4/CYP1B1/PPP1R14C/CYP7A1/SLC6A9/APOA1/JUND/ALOX5AP/SULT1A1/S100P/CES1/THBD/SLC39A12/BIRC3/IL12B/SLC5A3/SLC2A5/SLC26A2/GSTM5/UGT1A6/CYP2B6/UGT1A9/IGFBP1/ALDH3A1/SLC5A7/EDN2/SPINK13/CES4A/CYP4A11/UGT1A4/SLC6A7/SLC6A11/ADGRF4/PMP2/UGT1A1/CYP8B1/IFNG/SL…
REACTOME_DEFENSINS	REACTOME_DEFENSINS	43	-0.553259	-1.73985	0.00476758	0.037549	0.0268545	13763	tags=79%, list=38%, signal=49%	DEFB121/DEFB129/DEFB104B/DEFB105B/DEFB110/DEFB112/DEFB105A/DEFB103A/DEFB133/DEFB128/DEFB113/PRSS3/DEFB107A/DEFB136/DEFB127/DEFB116/DEFB103B/DEFA4/DEFB126/TLR1/DEFB119/DEFB115/DEFB132/TLR2/CCR2/CD4/DEFB135/DEFB108B/DEFA3/DEFB4A/CCR6/DEFB124/DEFB1/ART1
REACTOME_RHO_GTPASES_ACTIVATE_NADPH_OXIDASES	REACTOME_RHO_GTPASES_ACTIVATE_NADPH_OXIDASES	24	-0.623179	-1.74002	0.00383632	0.037549	0.0268545	4167	tags=33%, list=11%, signal=30%	NCF2/RAC2/CYBA/NCF4/NOXA1/NCF1/S100A8/S100A9
REACTOME_TNFR2_NON_CANONICAL_NF_KB_PATHWAY	REACTOME_TNFR2_NON_CANONICAL_NF_KB_PATHWAY	100	-0.487293	-1.74085	0.00222965	0.0313603	0.0224285	6943	tags=31%, list=19%, signal=25%	UBA52/PSME2/TNFRSF11B/TNF/PSMB11/TNFRSF8/TNFSF12/PSMB8/CD40/PSMB10/CD40LG/EDARADD/PSMB9/TNFRSF4/TNFRSF25/TNFSF13B/TNFRSF1B/TNFRSF9/CD70/TNFSF8/TNFRSF13C/BIRC3/LTA/TNFRSF13B/FASLG/TNFSF14/TNFRSF18/TNFRSF17/EDAR/CD27/LTB
REACTOME_SURFACTANT_METABOLISM	REACTOME_SURFACTANT_METABOLISM	30	-0.600303	-1.7431	0.00627353	0.0405222	0.028981	4871	tags=40%, list=13%, signal=35%	NAPSA/CSF2RB/SFTPA2/SFTPA1/SFTPC/PGA3/P2RY2/SFTPD/ADA2/DMBT1/SLC34A2/SFTPB
REACTOME_INTERLEUKIN_2_SIGNALING	REACTOME_INTERLEUKIN_2_SIGNALING	12	-0.731846	-1.74458	0.00268456	0.0342838	0.0245193	5222	tags=58%, list=14%, signal=50%	IL2RA/JAK3/PTK2B/IL2RB/LCK/IL2RG/IL2
REACTOME_FGFR2B_LIGAND_BINDING_AND_ACTIVATION	REACTOME_FGFR2B_LIGAND_BINDING_AND_ACTIVATION	10	-0.762671	-1.74838	0.00275482	0.0342838	0.0245193	4905	tags=70%, list=13%, signal=61%	FGF3/FGFBP2/FGF22/FGF2/FGF1/FGFR2/FGFBP1
REACTOME_SPHINGOLIPID_DE_NOVO_BIOSYNTHESIS	REACTOME_SPHINGOLIPID_DE_NOVO_BIOSYNTHESIS	44	-0.557956	-1.74956	0.00480769	0.037549	0.0268545	5880	tags=23%, list=16%, signal=19%	CERS4/CERS1/ALDH3B1/ALDH3B2/SGPP2/FA2H/SPTSSB/CERS3/DEGS2/ACER1
WP_TRANSCRIPTIONAL_CASCADE_REGULATING_ADIPOGENESIS	WP_TRANSCRIPTIONAL_CASCADE_REGULATING_ADIPOGENESIS	13	-0.724557	-1.7504	0.0027248	0.0342838	0.0245193	5366	tags=62%, list=15%, signal=52%	PPARG/KLF5/KLF15/CEBPB/EGR2/CEBPD/GATA3/CEBPA
PID_IL23_PATHWAY	PID_IL23_PATHWAY	37	-0.583377	-1.75229	0.00370828	0.037549	0.0268545	7006	tags=46%, list=19%, signal=37%	IL17F/NFKBIA/TNF/ITGA3/IL18RAP/IL6/STAT4/CD4/IL12B/IL12RB1/CXCL9/IL18/IFNG/IL2/IL1B/CD3E/ALOX12B
REACTOME_POST_TRANSLATIONAL_MODIFICATION_SYNTHESIS_OF_GPI_ANCHORED_PROTEINS	REACTOME_POST_TRANSLATIONAL_MODIFICATION_SYNTHESIS_OF_GPI_ANCHORED_PROTEINS	93	-0.495325	-1.75269	0.00111857	0.020893	0.0149424	5626	tags=29%, list=15%, signal=25%	XPNPEP2/MDGA1/DPM3/FOLR2/MSLN/FCGR3B/SPACA4/NRN1L/LYPD4/IZUMO1R/MELTF/VNN3/VNN2/VNN1/LY6H/CD52/LYPD5/GPIHBP1/ART4/TEX101/RAET1G/RAET1L/LYPD2/PSCA/LY6D/LYPD3/LY6G6C
KEGG_NOD_LIKE_RECEPTOR_SIGNALING_PATHWAY	KEGG_NOD_LIKE_RECEPTOR_SIGNALING_PATHWAY	62	-0.531576	-1.75335	0.0034965	0.037549	0.0268545	6939	tags=31%, list=19%, signal=25%	NLRP1/CARD6/NFKBIA/TNF/MEFV/CXCL8/CASP5/IL6/BIRC3/NOD2/PYCARD/CCL11/MAPK13/IL18/PSTPIP1/IL1B/CCL5/PYDC1/CARD18
REACTOME_G_ALPHA_I_SIGNALLING_EVENTS	REACTOME_G_ALPHA_I_SIGNALLING_EVENTS	401	-0.437645	-1.75338	0.0010101	0.020893	0.0149424	6150	tags=32%, list=17%, signal=27%	BDKRB2/BCO2/GNAO1/NPBWR2/APOM/CAMK2A/DRD4/CCR1/CCR8/GNG11/SDC3/GALR2/SDC2/TAS2R38/RGS18/ANXA1/POMC/RBP4/CXCL8/C5AR1/RGS8/TAS2R40/DRD3/CCL20/LPAR2/ADCY4/HCAR3/MCHR1/C3AR1/AGT/GPR31/GPR183/SSTR3/CCL1/PRKCQ/CNGB1/GPR18/GNG8/MTNR1B/RLN3/PDE6A/OPN1LW/PNOC/CCR4/TAS2R60/PPP1R1B/SDC1/NMS/CCR3/APOA1/RGS7/RGS13/LPAR5/OXER1/CCR2/INSL5/CXCR4/DHRS9/CX3CR1/P2RY12/CCL16/CNGA1/RGS9/APOE/CCR7/MYO7A/PCP2/RCVRN/DHR…
REACTOME_PLATELET_ACTIVATION_SIGNALING_AND_AGGREGATION	REACTOME_PLATELET_ACTIVATION_SIGNALING_AND_AGGREGATION	259	-0.447301	-1.75427	0.00103199	0.020893	0.0149424	5926	tags=27%, list=16%, signal=23%	PLCG2/F8/RHOG/GNG11/FERMT3/F2RL2/PLEK/GP9/FGA/ITIH4/A2M/APLP2/GAS6/PRKCH/SRGN/LAT/PRKCQ/SERPINA3/GNG8/TMSB4X/PIK3R2/F2/RAC2/SELP/FGG/APOA1/APBB1IP/PIK3R5/CLEC3B/VAV1/DGKA/P2RY12/RARRES2/ORM1/LEFTY2/PDPN/GP1BA/GNGT2/RASGRP1/SERPINF2/PTPN6/FCER1G/PIK3R6/TF/SPP2/RASGRP2/LCK/KNG1/CLEC1B/GNA14/GNG7/SERPING1/AHSG/MPIG6B/GNA15/CLU/CFD/ORM2/APOH/TIMP1/TUBA4A/PLG/CTSW/ITIH3/SERPINA1/FGB/F5/SERPINA4/HRG/ALB
REACTOME_ABC_TRANSPORTERS_IN_LIPID_HOMEOSTASIS	REACTOME_ABC_TRANSPORTERS_IN_LIPID_HOMEOSTASIS	18	-0.66871	-1.75898	0.0039267	0.037549	0.0268545	6606	tags=56%, list=18%, signal=45%	ABCA10/ABCG4/ABCA7/ABCG1/ABCA9/APOA1/ABCD2/ABCA2/ABCA12/ABCA6
PID_REG_GR_PATHWAY	PID_REG_GR_PATHWAY	82	-0.505904	-1.76379	0.00112108	0.020893	0.0149424	5175	tags=22%, list=14%, signal=19%	POMC/CXCL8/IRF1/IL13/FGG/IL6/TBX21/POU1F1/GATA3/SPI1/VIPR1/IFNG/IL2/KRT5/KRT14/SFN/AFP/KRT17
REACTOME_VISUAL_PHOTOTRANSDUCTION	REACTOME_VISUAL_PHOTOTRANSDUCTION	100	-0.493783	-1.76403	0.00222965	0.0313603	0.0224285	6141	tags=35%, list=17%, signal=29%	BCO2/APOM/SDC3/SDC2/RBP4/PRKCQ/CNGB1/PDE6A/OPN1LW/SDC1/APOA1/DHRS9/CNGA1/RGS9/APOE/MYO7A/RCVRN/DHRS3/STRA6/GUCA1C/RDH16/AKR1C3/CLPS/GPIHBP1/AKR1C1/AKR1C4/APOB/RDH12/APOA2/TTR/PNLIP/AKR1B10/SDR9C7/APOC3/AWAT2
REACTOME_GPVI_MEDIATED_ACTIVATION_CASCADE	REACTOME_GPVI_MEDIATED_ACTIVATION_CASCADE	35	-0.591491	-1.76415	0.00371287	0.037549	0.0268545	6837	tags=43%, list=19%, signal=35%	GP6/PLCG2/RHOG/LAT/PIK3R2/RAC2/PIK3R5/VAV1/PDPN/PTPN6/FCER1G/PIK3R6/LCK/CLEC1B/MPIG6B
KEGG_FC_EPSILON_RI_SIGNALING_PATHWAY	KEGG_FC_EPSILON_RI_SIGNALING_PATHWAY	79	-0.511263	-1.76712	0.0011325	0.020893	0.0149424	6044	tags=29%, list=17%, signal=24%	TNF/MS4A2/PLCG2/PLA2G4B/LAT/IL13/PIK3R2/RAC2/PIK3R5/PLA2G2C/INPP5D/VAV1/PLA2G12B/FCER1G/PLA2G1B/PLA2G2D/FCER1A/PLA2G2A/MAPK13/PLA2G2F/PLA2G3/PLA2G5/PLA2G4E
REACTOME_SYNTHESIS_OF_PA	REACTOME_SYNTHESIS_OF_PA	39	-0.583349	-1.7719	0.00370828	0.037549	0.0268545	3698	tags=28%, list=10%, signal=25%	AGPAT2/LIPH/PLA2G1B/PLA2R1/PLA2G2D/PLA2G2A/GPAT2/GPD1/PLA2G4D/PLA2G2F/PLA2G5
WP_EICOSANOID_METABOLISM_VIA_LIPO_OXYGENASES_LOX	WP_EICOSANOID_METABOLISM_VIA_LIPO_OXYGENASES_LOX	29	-0.617271	-1.77366	0.00636943	0.0410302	0.0293442	6819	tags=52%, list=19%, signal=42%	LTB4R2/ALOX12/CYP4A22/LTB4R/CYSLTR1/GGT5/CYSLTR2/ALOX5/DPEP1/LTC4S/ACOX2/CYP4A11/CYP4F2/CYP4F12/ALOX15B
WP_METAPATHWAY_BIOTRANSFORMATION_PHASE_I_AND_II	WP_METAPATHWAY_BIOTRANSFORMATION_PHASE_I_AND_II	184	-0.464385	-1.77508	0.00105263	0.020893	0.0149424	5184	tags=32%, list=14%, signal=27%	GSTA1/FMO1/UGT2B15/CYP2A6/HS3ST1/MGST2/GSTA4/CYP4Z1/CYP4F3/CYP4B1/NNMT/UGT1A10/CYP2A7/CYP2S1/CYP1B1/CYP7A1/CHST13/CHST6/AKR1C2/SULT1A1/FMO2/CHST1/AKR1C3/GSTM5/UGT1A6/CYP2B6/UGT1A9/FMO5/UGT2B17/CYP2C18/CYP39A1/CYP11A1/UGT1A4/CHST4/UGT1A1/CYP8B1/AKR1C1/CYP4X1/CYP4F8/GPX2/CYP4F2/INMT/AKR1C4/CYP3A4/FMO3/CYP21A2/CYP4F12/CYP4F11/SULT2A1/AKR1B10/UGT1A7/SULT2B1/HS3ST6/GSTA3/GPX3/CYP17A1/CYP4F22/CYP11B1
REACTOME_ENDOSOMAL_VACUOLAR_PATHWAY	REACTOME_ENDOSOMAL_VACUOLAR_PATHWAY	11	-0.754082	-1.77668	0.00265957	0.0342838	0.0245193	6165	tags=73%, list=17%, signal=60%	HLA-G/HLA-E/CTSS/B2M/HLA-C/HLA-A/HLA-F/HLA-B
BIOCARTA_GHRELIN_PATHWAY	BIOCARTA_GHRELIN_PATHWAY	13	-0.736009	-1.77806	0.0013624	0.020893	0.0149424	4040	tags=54%, list=11%, signal=48%	IGFALS/GHRL/GH1/IGFBP6/IGFBP1/IGFBP3/SST
REACTOME_SIGNALING_BY_INTERLEUKINS	REACTOME_SIGNALING_BY_INTERLEUKINS	459	-0.440798	-1.78053	0.00100705	0.020893	0.0149424	7006	tags=31%, list=19%, signal=25%	IL17F/CCL3/BATF/UBA52/PTPRZ1/VCAM1/HGF/MMP3/PSME2/NFKBIA/PDCD4/MUC1/IL15/IL4R/TNF/BCL6/PSMB11/CCR1/PSMB8/MAP3K8/IFNL1/RORA/ITGAM/IL2RA/ANXA1/POMC/CLCF1/CXCL8/JAK3/PSMB10/CTF1/HMOX1/CCL20/PIM1/IL27/IL1R1/CSF2RB/CSF1R/MMP9/H3C14/VAMP2/CSF1/HCK/JUNB/IL1R2/IL5RA/PSMB9/IL15RA/CSF3R/CRLF1/CD86/IL18RAP/CCL22/IL13/IL17RE/SDC1/SOD2/PIK3R2/S100B/IL17C/IL25/CTSG/SIGIRR/IL18BP/TNFRSF1B/PTPN7/IL6/PTAFR/IL1RN/…
WP_LTF_DANGER_SIGNAL_RESPONSE_PATHWAY	WP_LTF_DANGER_SIGNAL_RESPONSE_PATHWAY	19	-0.676375	-1.78657	0.00132802	0.020893	0.0149424	8717	tags=63%, list=24%, signal=48%	AGER/TLR4/TNF/CXCL8/IL6/TLR2/IFNA1/IL1A/CD14/TREM1/IL1B/LTF
WP_INFLAMMATORY_RESPONSE_PATHWAY	WP_INFLAMMATORY_RESPONSE_PATHWAY	30	-0.616295	-1.78954	0.00501882	0.037549	0.0268545	7616	tags=60%, list=21%, signal=47%	CD28/CD80/IL4/IL4R/IL2RA/CD40/CD40LG/IL5RA/CD86/LAMC2/TNFRSF1B/VTN/IL2RB/LCK/ZAP70/IL2RG/IFNG/IL2
REACTOME_REMOVAL_OF_AMINOTERMINAL_PROPEPTIDES_FROM_GAMMA_CARBOXYLATED_PROTEINS	REACTOME_REMOVAL_OF_AMINOTERMINAL_PROPEPTIDES_FROM_GAMMA_CARBOXYLATED_PROTEINS	10	-0.783755	-1.79672	0.00275482	0.0342838	0.0245193	6184	tags=80%, list=17%, signal=66%	PROZ/BGLAP/F10/GAS6/F2/PROC/F7/F9
PID_IL4_2PATHWAY	PID_IL4_2PATHWAY	64	-0.543514	-1.80367	0.00232558	0.0314086	0.022463	6137	tags=38%, list=17%, signal=31%	IL4R/BCL6/CCL17/JAK3/CEBPB/CD40LG/EGR2/SELP/DOK2/SOCS1/AICDA/LTA/PTPN6/OPRM1/SPI1/CCL11/TFF3/IL2RG/FCER2/PIGR/IGHG1/IGHE/IGHG3/ARG1
REACTOME_TANDEM_PORE_DOMAIN_POTASSIUM_CHANNELS	REACTOME_TANDEM_PORE_DOMAIN_POTASSIUM_CHANNELS	12	-0.757119	-1.80483	0.00134228	0.020893	0.0149424	4224	tags=67%, list=12%, signal=59%	KCNK9/KCNK16/KCNK10/KCNK1/KCNK4/KCNK6/KCNK7/KCNK3
WP_RENIN_ANGIOTENSIN_ALDOSTERONE_SYSTEM_RAAS	WP_RENIN_ANGIOTENSIN_ALDOSTERONE_SYSTEM_RAAS	44	-0.575764	-1.8054	0.00360577	0.037549	0.0268545	4868	tags=36%, list=13%, signal=32%	REN/CYP11B2/CAMK2A/ACE/CAMK1D/AGT/HSD3B1/CREB3L3/CTSG/CAMK2B/CYP11A1/STAR/CYP21A2/HSD3B2/CALML3/CALML5
REACTOME_PHASE_4_RESTING_MEMBRANE_POTENTIAL	REACTOME_PHASE_4_RESTING_MEMBRANE_POTENTIAL	19	-0.683833	-1.80627	0.00132802	0.020893	0.0149424	4224	tags=53%, list=12%, signal=47%	KCNK9/KCNK16/KCNK12/KCNK10/KCNK1/KCNK15/KCNK4/KCNK6/KCNK7/KCNK3
REACTOME_APOPTOTIC_CLEAVAGE_OF_CELL_ADHESION_PROTEINS	REACTOME_APOPTOTIC_CLEAVAGE_OF_CELL_ADHESION_PROTEINS	11	-0.768242	-1.81005	0.00132979	0.020893	0.0149424	870	tags=36%, list=2%, signal=36%	DSG3/DSP/PKP1/DSG1
BIOCARTA_MHC_PATHWAY	BIOCARTA_MHC_PATHWAY	12	-0.759832	-1.81129	0.00134228	0.020893	0.0149424	5709	tags=67%, list=16%, signal=56%	PSMB8/PSMB9/B2M/HLA-A/HLA-DRA/HLA-DRB1/CD74/HLA-DRB5
BIOCARTA_NKCELLS_PATHWAY	BIOCARTA_NKCELLS_PATHWAY	20	-0.680376	-1.81149	0.0013245	0.020893	0.0149424	4522	tags=50%, list=12%, signal=44%	LAT/B2M/VAV1/PTK2B/HLA-A/KLRC1/KLRC4/PTPN6/KLRD1/IL18
PID_IL27_PATHWAY	PID_IL27_PATHWAY	26	-0.642149	-1.81709	0.002574	0.0337044	0.0241049	6044	tags=50%, list=17%, signal=42%	TNF/IL27/IL6/TBX21/STAT4/IL12B/IL12RB1/GATA3/EBI3/IL18/IFNG/IL2/IL1B
REACTOME_CYTOCHROME_P450_ARRANGED_BY_SUBSTRATE_TYPE	REACTOME_CYTOCHROME_P450_ARRANGED_BY_SUBSTRATE_TYPE	64	-0.548803	-1.82123	0.00232558	0.0314086	0.022463	6491	tags=42%, list=18%, signal=35%	CYP2W1/CYP46A1/CYP2A13/CYP2J2/CYP4A22/POMC/CYP2A6/CYP4F3/CYP4B1/CYP2A7/CYP2S1/CYP1B1/CYP7A1/CYP2B6/CYP2C18/CYP39A1/CYP11A1/CYP4A11/CYP8B1/CYP4F8/CYP4F2/CYP3A4/CYP21A2/CYP4F12/CYP4F11/CYP4F22/CYP11B1
REACTOME_CHYLOMICRON_REMODELING	REACTOME_CHYLOMICRON_REMODELING	10	-0.795536	-1.82372	0.00275482	0.0342838	0.0245193	3605	tags=70%, list=10%, signal=63%	APOA1/APOE/GPIHBP1/APOB/APOA5/APOA2/APOC3
REACTOME_INTERLEUKIN_RECEPTOR_SHC_SIGNALING	REACTOME_INTERLEUKIN_RECEPTOR_SHC_SIGNALING	27	-0.642079	-1.82543	0.00257069	0.0337044	0.0241049	5222	tags=41%, list=14%, signal=35%	IL2RA/JAK3/CSF2RB/IL5RA/PIK3R2/IL3RA/INPP5D/IL2RB/PTPN6/IL2RG/IL2
REACTOME_GLUCOCORTICOID_BIOSYNTHESIS	REACTOME_GLUCOCORTICOID_BIOSYNTHESIS	10	-0.796554	-1.82606	0.00275482	0.0342838	0.0245193	5448	tags=70%, list=15%, signal=60%	HSD11B1/POMC/HSD3B1/CYP21A2/HSD3B2/CYP17A1/CYP11B1
BIOCARTA_GRANULOCYTES_PATHWAY	BIOCARTA_GRANULOCYTES_PATHWAY	15	-0.731397	-1.82662	0.00135318	0.020893	0.0149424	7546	tags=80%, list=21%, signal=63%	PECAM1/TNF/ICAM2/ITGAM/CXCL8/SELP/ITGB2/IL1A/SELL/SELPLG/ITGAL/IFNG
WP_SLEEP_REGULATION	WP_SLEEP_REGULATION	38	-0.607236	-1.83036	0.00247831	0.0329104	0.0235371	4987	tags=42%, list=14%, signal=36%	DRD3/MTNR1B/HCRTR1/UTS2R/IL6/PTGDR/GHRL/CRH/ADORA1/CST3/CACNA1I/IL18/STAR/NPY2R/DRD1/NPS
REACTOME_MISCELLANEOUS_SUBSTRATES	REACTOME_MISCELLANEOUS_SUBSTRATES	12	-0.768306	-1.83149	0.00134228	0.020893	0.0149424	6491	tags=75%, list=18%, signal=62%	CYP2W1/CYP4A22/CYP4F3/CYP4B1/CYP2S1/CYP4A11/CYP4F2/CYP4F11/CYP4F22
BIOCARTA_LAIR_PATHWAY	BIOCARTA_LAIR_PATHWAY	17	-0.708317	-1.83376	0.00398406	0.037549	0.0268545	6821	tags=76%, list=19%, signal=62%	VCAM1/TNF/CXCL8/SELP/IL6/C6/ITGB2/IL1A/SELPLG/C3/KNG1/ITGAL/C7
WP_CELLS_AND_MOLECULES_INVOLVED_IN_LOCAL_ACUTE_INFLAMMATORY_RESPONSE	WP_CELLS_AND_MOLECULES_INVOLVED_IN_LOCAL_ACUTE_INFLAMMATORY_RESPONSE	17	-0.708317	-1.83376	0.00398406	0.037549	0.0268545	6821	tags=76%, list=19%, signal=62%	VCAM1/TNF/CXCL8/SELP/IL6/C6/ITGB2/IL1A/SELPLG/C3/KNG1/ITGAL/C7
REACTOME_GAMMA_CARBOXYLATION_TRANSPORT_AND_AMINO_TERMINAL_CLEAVAGE_OF_PROTEINS	REACTOME_GAMMA_CARBOXYLATION_TRANSPORT_AND_AMINO_TERMINAL_CLEAVAGE_OF_PROTEINS	11	-0.779835	-1.83736	0.00132979	0.020893	0.0149424	6184	tags=73%, list=17%, signal=60%	PROZ/BGLAP/F10/GAS6/F2/PROC/F7/F9
REACTOME_DEFECTS_OF_CONTACT_ACTIVATION_SYSTEM_CAS_AND_KALLIKREIN_KININ_SYSTEM_KKS_	REACTOME_DEFECTS_OF_CONTACT_ACTIVATION_SYSTEM_CAS_AND_KALLIKREIN_KININ_SYSTEM_KKS_	15	-0.736908	-1.84039	0.00135318	0.020893	0.0149424	6508	tags=67%, list=18%, signal=55%	VWF/F8/GP9/F10/F2/F11/GP1BA/SERPING1/KLKB1/F9
BIOCARTA_PLATELETAPP_PATHWAY	BIOCARTA_PLATELETAPP_PATHWAY	14	-0.744666	-1.84052	0.00134953	0.020893	0.0149424	3799	tags=50%, list=10%, signal=45%	F2/F11/COL4A6/COL4A4/COL4A3/PLG/F9
REACTOME_FATTY_ACIDS	REACTOME_FATTY_ACIDS	15	-0.738751	-1.84499	0.00135318	0.020893	0.0149424	6169	tags=87%, list=17%, signal=72%	CYP2A13/CYP2J2/CYP4A22/CYP4F3/CYP4B1/CYP2A7/CYP2B6/CYP4A11/CYP4F8/CYP4F2/CYP4F12/CYP4F11/CYP4F22
BIOCARTA_BLYMPHOCYTE_PATHWAY	BIOCARTA_BLYMPHOCYTE_PATHWAY	12	-0.777336	-1.85302	0.00134228	0.020893	0.0149424	7616	tags=92%, list=21%, signal=72%	CD80/FCGR2B/CR1/CD40/PTPRC/ITGB2/CR2/HLA-DRA/ITGAL/HLA-DRB1/HLA-DRB5
WP_CHEMOKINE_SIGNALING_PATHWAY	WP_CHEMOKINE_SIGNALING_PATHWAY	164	-0.491018	-1.85314	0.00106157	0.020893	0.0149424	5937	tags=31%, list=16%, signal=26%	CCL17/ITK/TIAM1/CCR1/CCR8/GNG11/SHC2/JAK3/CCL20/ADCY4/CCL1/HCK/GNG8/CCL22/CCR4/PIK3R2/RAC2/CCR3/PIK3R5/CCR2/CXCR4/XCL1/CX3CR1/VAV1/PTK2B/CCR7/CXCL12/GNGT2/CCL4/ELMO1/XCR1/CXCR2/CXCL9/FGR/RASGRP2/WAS/GNG7/CXCR6/CCL11/CXCR5/CXCL16/CCL25/NCF1/CXCL13/CXCL14/ADCY8/CXCR3/CCR6/CCL19/CCL5/CCL21
REACTOME_METABOLIC_DISORDERS_OF_BIOLOGICAL_OXIDATION_ENZYMES	REACTOME_METABOLIC_DISORDERS_OF_BIOLOGICAL_OXIDATION_ENZYMES	36	-0.620965	-1.85856	0.00123609	0.020893	0.0149424	1507	tags=25%, list=4%, signal=24%	CYP11A1/UGT1A4/UGT1A1/FMO3/CYP21A2/MC2R/CYP17A1/CYP4F22/CYP11B1
REACTOME_PLASMA_LIPOPROTEIN_ASSEMBLY_REMODELING_AND_CLEARANCE	REACTOME_PLASMA_LIPOPROTEIN_ASSEMBLY_REMODELING_AND_CLEARANCE	71	-0.549736	-1.86064	0.00114548	0.020893	0.0149424	8186	tags=42%, list=23%, signal=33%	APOC2/PCSK5/LIPC/PCSK6/MTTP/LSR/NPC2/APOC1/ANGPTL8/LCAT/SOAT2/FGF21/A2M/ABCG1/LPA/NR1H3/APOF/CREB3L3/APOA1/APOE/LMF1/AMN/APOBR/GPIHBP1/APOB/APOA5/CIDEC/APOA2/APOC3/ALB
REACTOME_NEF_MEDIATES_DOWN_MODULATION_OF_CELL_SURFACE_RECEPTORS_BY_RECRUITING_THEM_TO_CLATHRIN_ADAPTERS	REACTOME_NEF_MEDIATES_DOWN_MODULATION_OF_CELL_SURFACE_RECEPTORS_BY_RECRUITING_THEM_TO_CLATHRIN_ADAPTERS	21	-0.686038	-1.86106	0.00130378	0.020893	0.0149424	3809	tags=29%, list=10%, signal=26%	B2M/HLA-A/CD4/LCK/CD8B/AP1M2
REACTOME_CLASS_B_2_SECRETIN_FAMILY_RECEPTORS_	REACTOME_CLASS_B_2_SECRETIN_FAMILY_RECEPTORS_	94	-0.526144	-1.86451	0.00111982	0.020893	0.0149424	5676	tags=38%, list=16%, signal=32%	SHH/GNG11/PTH/ADGRE3/WNT4/FZD10/WNT8A/GNG8/RAMP3/CD55/CRHR2/UCN/WNT9B/PTCH2/VIPR2/GIPR/PTH1R/CALCR/WNT2/CYSLTR2/RAMP1/CALCA/GNGT2/CRH/ADGRE1/DHH/WNT10A/GNG7/SCT/GLP2R/VIPR1/WNT7A/WNT11/WNT3A/GCG/CRHR1
PID_TCR_PATHWAY	PID_TCR_PATHWAY	63	-0.563417	-1.8646	0.00232558	0.0314086	0.022463	5890	tags=38%, list=16%, signal=32%	ITK/MAP3K8/MAP4K1/FYB1/LAT/PRKCQ/CD86/RASSF5/PTPRC/VAV1/CARD11/CD4/RASGRP1/PTPN6/CD3G/RASGRP2/LCK/WAS/SLA2/HLA-DRA/ZAP70/CD247/CD3D/CD3E
WP_GPCRS_CLASS_B_SECRETINLIKE	WP_GPCRS_CLASS_B_SECRETINLIKE	24	-0.669583	-1.86959	0.00127877	0.020893	0.0149424	3787	tags=46%, list=10%, signal=41%	CRHR2/ADGRL3/VIPR2/GIPR/PTH1R/CALCR/ADGRE1/GLP2R/GCGR/VIPR1/CRHR1
REACTOME_RESPONSE_TO_ELEVATED_PLATELET_CYTOSOLIC_CA2_	REACTOME_RESPONSE_TO_ELEVATED_PLATELET_CYTOSOLIC_CA2_	131	-0.506114	-1.87179	0.00108932	0.020893	0.0149424	5119	tags=28%, list=14%, signal=24%	PLEK/FGA/ITIH4/A2M/APLP2/GAS6/SRGN/SERPINA3/TMSB4X/SELP/FGG/APOA1/CLEC3B/RARRES2/ORM1/LEFTY2/SERPINF2/TF/SPP2/KNG1/SERPING1/AHSG/CLU/CFD/ORM2/APOH/TIMP1/TUBA4A/PLG/CTSW/ITIH3/SERPINA1/FGB/F5/SERPINA4/HRG/ALB
WP_DEVELOPMENT_AND_HETEROGENEITY_OF_THE_ILC_FAMILY	WP_DEVELOPMENT_AND_HETEROGENEITY_OF_THE_ILC_FAMILY	32	-0.636153	-1.87293	0.00124844	0.020893	0.0149424	8134	tags=69%, list=22%, signal=53%	IL7/EOMES/IL4/IL15/TNF/RORA/ID2/IL13/IL25/IL6/TBX21/IL33/IL12B/TSLP/GATA3/BCL11B/ZBTB16/IL22/IL18/IFNG/IL1B/AREG
WP_INTERACTIONS_BETWEEN_IMMUNE_CELLS_AND_MICRORNAS_IN_TUMOR_MICROENVIRONMENT	WP_INTERACTIONS_BETWEEN_IMMUNE_CELLS_AND_MICRORNAS_IN_TUMOR_MICROENVIRONMENT	39	-0.617003	-1.87413	0.00247219	0.0329104	0.0235371	8842	tags=56%, list=24%, signal=43%	NFKB2/CTLA4/TLR4/CXCL10/CD80/IL4/MIR138-2/IL4R/MIRLET7D/IL2RA/TLR7/TLR8/CD86/SOCS1/MIR200B/MIR23A/IL2RB/MIR27A/PDCD1/MIR200A/IL2RG/CCL5
WP_LUNG_FIBROSIS	WP_LUNG_FIBROSIS	63	-0.566307	-1.87416	0.00232558	0.0314086	0.022463	7325	tags=49%, list=20%, signal=39%	IL4/CCL3/HGF/TNF/CCN2/CXCL8/HMOX1/CEBPB/MMP9/ELN/SFTPA2/IL13/CCR3/SFTPA1/IL6/SFTPC/CCR2/FGF2/SPP1/CYSLTR2/CALCA/IL12B/CCL4/MT2A/CCL11/FGF1/IL1B/TIMP1/CCL5/SERPINA1/DSP
NABA_ECM_AFFILIATED	NABA_ECM_AFFILIATED	169	-0.495601	-1.87418	0.00106157	0.020893	0.0149424	5775	tags=41%, list=16%, signal=35%	CD209/PLXDC2/SDC3/SDC2/CLC/REG1B/ANXA1/REG3G/CLEC7A/CLEC4M/C1QTNF1/REG4/SFTPA2/SEMA6B/CLEC4A/GRIFIN/OPRPN/CLEC2B/SDC1/CLEC4G/MUC17/SFTPA1/ANXA9/FCN1/LGALS9C/MUC16/SEMA4D/CLEC2D/SFTPC/CLEC3B/CLEC12A/MUC2/ITLN1/CSPG5/LGALS4/CLEC10A/C1QC/LGALS9/ANXA3/CLEC2A/CLEC6A/C1QB/SEMA3B/FCN3/MUC6/SEMA4A/REG3A/CLEC1B/CLEC4D/PARM1/C1QA/LGALS9B/FCN2/LGALS2/MUC5AC/LGALS14/SFTPD/ANXA8/ANXA8L1/LMAN1L/CLEC9A/CLEC4E/R…
REACTOME_THE_ROLE_OF_NEF_IN_HIV_1_REPLICATION_AND_DISEASE_PATHOGENESIS	REACTOME_THE_ROLE_OF_NEF_IN_HIV_1_REPLICATION_AND_DISEASE_PATHOGENESIS	28	-0.658649	-1.87793	0.00258065	0.0337044	0.0241049	4550	tags=32%, list=13%, signal=28%	HCK/B2M/HLA-A/CD4/ELMO1/LCK/CD247/CD8B/AP1M2
REACTOME_TYPE_I_HEMIDESMOSOME_ASSEMBLY	REACTOME_TYPE_I_HEMIDESMOSOME_ASSEMBLY	11	-0.797072	-1.87797	0.00132979	0.020893	0.0149424	3918	tags=55%, list=11%, signal=49%	LAMC2/LAMA3/COL17A1/KRT5/ITGB4/KRT14
KEGG_VIRAL_MYOCARDITIS	KEGG_VIRAL_MYOCARDITIS	68	-0.557867	-1.87808	0.00114811	0.020893	0.0149424	6165	tags=44%, list=17%, signal=37%	HLA-G/MYH3/CAV1/CD40/CD40LG/HLA-E/CD86/CD55/RAC2/HLA-C/ITGB2/HLA-A/HLA-DMB/HLA-F/MYH7B/PRF1/HLA-B/HLA-DRA/HLA-DPA1/ITGAL/HLA-DMA/HLA-DOA/HLA-DQA2/HLA-DRB1/HLA-DOB/HLA-DQA1/MYH11/HLA-DPB1/HLA-DQB1/HLA-DRB5
REACTOME_ARACHIDONIC_ACID_METABOLISM	REACTOME_ARACHIDONIC_ACID_METABOLISM	59	-0.574905	-1.88006	0.00117786	0.020893	0.0149424	4542	tags=41%, list=12%, signal=36%	FAAH/CYP4F3/CYP4B1/CYP1B1/ALOX5AP/GGT5/ALOX5/DPEP1/LTC4S/AKR1C3/FAAH2/CYP4A11/CYP8B1/PTGES/DPEP2/CYP4F8/GPX2/CYP4F2/PTGS1/CYP4F11/ALOX15B/CYP4F22/ALOXE3/ALOX12B
WP_THE_ALTERNATIVE_PATHWAY_OF_FETAL_ANDROGEN_SYNTHESIS	WP_THE_ALTERNATIVE_PATHWAY_OF_FETAL_ANDROGEN_SYNTHESIS	11	-0.799693	-1.88415	0.00132979	0.020893	0.0149424	3517	tags=64%, list=10%, signal=57%	AKR1C2/CYP11A1/STAR/AKR1C4/HSD17B3/HSD3B2/CYP17A1
BIOCARTA_CTLA4_PATHWAY	BIOCARTA_CTLA4_PATHWAY	20	-0.707906	-1.88479	0.0013245	0.020893	0.0149424	8680	tags=80%, list=24%, signal=61%	CTLA4/CD28/CD80/ITK/ICOSLG/ICOS/CD86/CD3G/LCK/HLA-DRA/CD247/HLA-DRB1/CD3D/IL2/CD3E/HLA-DRB5
BIOCARTA_IL5_PATHWAY	BIOCARTA_IL5_PATHWAY	11	-0.80039	-1.88579	0.00132979	0.020893	0.0149424	4324	tags=82%, list=12%, signal=72%	IL5RA/CCR3/IL6/CD4/HLA-DRA/CCL11/HLA-DRB1/IL1B/HLA-DRB5
REACTOME_CLASS_A_1_RHODOPSIN_LIKE_RECEPTORS_	REACTOME_CLASS_A_1_RHODOPSIN_LIKE_RECEPTORS_	327	-0.476762	-1.89312	0.00102249	0.020893	0.0149424	6024	tags=40%, list=17%, signal=34%	NPBWR2/HTR4/CCL17/DRD4/CCR1/CCR8/TAAR6/GALR2/NPFFR1/GPR132/F2RL2/ANXA1/POMC/GNRH1/GPBAR1/CXCL8/LTB4R/C5AR1/DRD3/CCL20/LPAR2/CYSLTR1/ADRB2/HCAR3/MCHR1/C3AR1/AGT/CMKLR1/GPR31/P2RY6/GPR183/SSTR3/CCL1/GPR18/MTNR1B/RLN3/TACR2/GPR65/TSHR/BRS3/OPN1LW/CCL22/PNOC/CCRL2/CCR4/F2/NMS/ACKR4/HCRTR1/CCR3/PTGIR/UTS2R/PTAFR/LPAR5/OXER1/CCR2/INSL5/CXCR4/XCL1/CX3CR1/P2RY12/CCL16/FFAR4/P2RY10/GRP/CCR7/PTGDR/FFAR1/GP…
REACTOME_GPCR_LIGAND_BINDING	REACTOME_GPCR_LIGAND_BINDING	459	-0.469129	-1.89497	0.00100705	0.020893	0.0149424	6024	tags=37%, list=17%, signal=32%	NPBWR2/HTR4/CCL17/DRD4/CCR1/CCR8/SHH/TAAR6/GNG11/GALR2/PTH/NPFFR1/ADGRE3/TAS2R38/GPR132/F2RL2/ANXA1/POMC/GNRH1/GPBAR1/CXCL8/LTB4R/C5AR1/TAS2R40/DRD3/CCL20/LPAR2/CYSLTR1/ADRB2/HCAR3/MCHR1/C3AR1/AGT/CMKLR1/GPR31/WNT4/P2RY6/GPR183/SSTR3/FZD10/CCL1/WNT8A/GPR18/GNG8/MTNR1B/RLN3/TACR2/GPR65/TSHR/BRS3/OPN1LW/CCL22/PNOC/CCRL2/RAMP3/CCR4/TAS2R60/CD55/F2/CRHR2/NMS/ACKR4/HCRTR1/CCR3/PTGIR/UTS2R/UCN/WNT9B/PT…
KEGG_PRION_DISEASES	KEGG_PRION_DISEASES	35	-0.635879	-1.89653	0.00123762	0.020893	0.0149424	3491	tags=37%, list=10%, signal=34%	C9/IL6/C6/C1QC/IL1A/C8G/C1QB/C8B/C1QA/C7/IL1B/CCL5/C8A
WP_ARYL_HYDROCARBON_RECEPTOR_PATHWAY	WP_ARYL_HYDROCARBON_RECEPTOR_PATHWAY	46	-0.601006	-1.90293	0.00238663	0.032051	0.0229225	6050	tags=37%, list=17%, signal=31%	UGT1A3/TNF/IL17B/JUNB/CYP1B1/JUND/IL12B/UGT1A6/UGT1A9/IGFBP1/ALDH3A1/UGT1A4/UGT1A1/IFNG/IL2/IL1B/UGT1A7
REACTOME_EICOSANOIDS	REACTOME_EICOSANOIDS	12	-0.799243	-1.90524	0.00134228	0.020893	0.0149424	5640	tags=83%, list=16%, signal=70%	CYP4A22/CYP4F3/CYP4B1/CYP4A11/CYP8B1/CYP4F8/CYP4F2/CYP4F12/CYP4F11/CYP4F22
WP_TCELL_ANTIGEN_RECEPTOR_TCR_SIGNALING_PATHWAY	WP_TCELL_ANTIGEN_RECEPTOR_TCR_SIGNALING_PATHWAY	90	-0.540594	-1.90622	0.00111483	0.020893	0.0149424	5890	tags=33%, list=16%, signal=28%	ITK/MAP3K8/MAP4K1/FYB1/LAT/PRKCQ/ICOS/IL15RA/PIK3R2/SKAP1/IL6/TNFRSF9/VAV1/PTK2B/CARD11/IL1A/CD4/CCR5/GATA3/CD3G/OPRM1/LCK/WAS/ZAP70/CD247/CD8A/PSTPIP1/CD3D/IL1B/CD3E
KEGG_ETHER_LIPID_METABOLISM	KEGG_ETHER_LIPID_METABOLISM	33	-0.644579	-1.91189	0.00124069	0.020893	0.0149424	5165	tags=36%, list=14%, signal=31%	PLA2G4B/ENPP2/PLA2G2C/PLA2G7/PLA2G12B/PLA2G1B/PLA2G2D/PLA2G2A/PLA2G2F/PLA2G3/PLA2G5/PLA2G4E
WP_SELENIUM_MICRONUTRIENT_NETWORK	WP_SELENIUM_MICRONUTRIENT_NETWORK	89	-0.54382	-1.91587	0.00111732	0.020893	0.0149424	3941	tags=29%, list=11%, signal=26%	XDH/DIO2/SOD2/F2/SELENOM/FGG/APOA1/ALOX5AP/IL6/ALOX5/DIO3/IFNG/GPX2/IL1B/SOD3/PLG/APOB/PTGS1/F7/FGB/SAA4/ALOX15B/SAA1/SAA2/GPX3/ALB
PID_CD8_TCR_DOWNSTREAM_PATHWAY	PID_CD8_TCR_DOWNSTREAM_PATHWAY	65	-0.575127	-1.91902	0.0011534	0.020893	0.0149424	6348	tags=45%, list=17%, signal=37%	IFNA10/TNF/IFNA6/IL2RA/IFNA5/JUNB/PRKCQ/B2M/TNFRSF4/PTPN7/TNFRSF9/IFNA1/GZMB/STAT4/HLA-A/IL2RB/PRF1/CD3G/FASLG/CD247/IL2RG/TNFRSF18/CD8A/IFNG/CD3D/EGR4/IL2/CD3E/CD8B
KEGG_AUTOIMMUNE_THYROID_DISEASE	KEGG_AUTOIMMUNE_THYROID_DISEASE	50	-0.600224	-1.91916	0.00118906	0.020893	0.0149424	6348	tags=60%, list=17%, signal=50%	IFNA10/HLA-G/IFNA6/CD40/CD40LG/IFNA5/HLA-E/CD86/TSHR/HLA-C/IFNA1/GZMB/HLA-A/HLA-DMB/HLA-F/PRF1/HLA-B/FASLG/HLA-DRA/HLA-DPA1/HLA-DMA/HLA-DOA/HLA-DQA2/HLA-DRB1/HLA-DOB/HLA-DQA1/HLA-DPB1/HLA-DQB1/IL2/HLA-DRB5
REACTOME_SIGNAL_REGULATORY_PROTEIN_FAMILY_INTERACTIONS	REACTOME_SIGNAL_REGULATORY_PROTEIN_FAMILY_INTERACTIONS	16	-0.756456	-1.91918	0.00135318	0.020893	0.0149424	4685	tags=56%, list=13%, signal=49%	FYB1/SFTPA2/SFTPA1/PTK2B/SIRPB1/PTPN6/TYROBP/SFTPD/SIRPG
KEGG_ALPHA_LINOLENIC_ACID_METABOLISM	KEGG_ALPHA_LINOLENIC_ACID_METABOLISM	19	-0.727237	-1.92092	0.00132802	0.020893	0.0149424	3329	tags=47%, list=9%, signal=43%	PLA2G2C/PLA2G12B/PLA2G1B/PLA2G2D/PLA2G2A/PLA2G2F/PLA2G3/PLA2G5/PLA2G4E
KEGG_METABOLISM_OF_XENOBIOTICS_BY_CYTOCHROME_P450	KEGG_METABOLISM_OF_XENOBIOTICS_BY_CYTOCHROME_P450	69	-0.569306	-1.92249	0.00114679	0.020893	0.0149424	5184	tags=41%, list=14%, signal=35%	GSTA1/UGT2B15/MGST2/GSTA4/ALDH3B1/UGT1A10/CYP2S1/CYP1B1/ALDH3B2/AKR1C2/AKR1C3/GSTM5/UGT1A6/CYP2B6/UGT1A9/ALDH3A1/UGT2B17/CYP2C18/UGT1A4/UGT1A1/AKR1C1/ADH1B/AKR1C4/CYP3A4/UGT2B10/ADH4/UGT1A7/GSTA3
REACTOME_COMMON_PATHWAY_OF_FIBRIN_CLOT_FORMATION	REACTOME_COMMON_PATHWAY_OF_FIBRIN_CLOT_FORMATION	22	-0.699786	-1.92382	0.00128041	0.020893	0.0149424	5911	tags=64%, list=16%, signal=53%	F8/FGA/F10/SERPINE2/SERPIND1/F2/FGG/THBD/PROC/SERPINC1/PRTN3/FGB/F5/CD177
KEGG_DRUG_METABOLISM_CYTOCHROME_P450	KEGG_DRUG_METABOLISM_CYTOCHROME_P450	71	-0.568407	-1.92383	0.00114548	0.020893	0.0149424	6169	tags=44%, list=17%, signal=36%	CYP2A13/UGT1A3/MAOB/GSTA1/FMO1/UGT2B15/CYP2A6/MGST2/GSTA4/ALDH3B1/UGT1A10/CYP2A7/ALDH3B2/FMO2/GSTM5/UGT1A6/CYP2B6/UGT1A9/FMO5/ALDH3A1/UGT2B17/CYP2C18/UGT1A4/UGT1A1/ADH1B/CYP3A4/FMO3/UGT2B10/ADH4/UGT1A7/GSTA3
KEGG_CHEMOKINE_SIGNALING_PATHWAY	KEGG_CHEMOKINE_SIGNALING_PATHWAY	188	-0.504428	-1.92989	0.00104822	0.020893	0.0149424	5937	tags=32%, list=16%, signal=27%	CCL17/ITK/TIAM1/CCR1/CCR8/GNG11/CCL18/SHC2/CXCL8/JAK3/CCL20/ADCY4/CCL1/HCK/GNG8/CCL22/CCR4/PIK3R2/RAC2/CCR3/PIK3R5/CCR2/CXCR4/XCL1/CX3CR1/VAV1/CCL16/PTK2B/CCR7/CXCL12/CCR5/GNGT2/CCL4/ELMO1/XCR1/CXCR2/CXCL9/FGR/RASGRP2/CCL4L2/WAS/GNG7/CXCR6/CCL11/CCL3L3/CXCR1/CXCR5/CXCL16/CCL25/NCF1/CXCL13/CXCL6/CXCL14/ADCY8/CXCR3/CCR6/XCL2/CCL19/CCL5/CCL21/CCL14
KEGG_SYSTEMIC_LUPUS_ERYTHEMATOSUS	KEGG_SYSTEMIC_LUPUS_ERYTHEMATOSUS	133	-0.520364	-1.93231	0.00108108	0.020893	0.0149424	5216	tags=35%, list=14%, signal=30%	CD40/H2AC19/C2/H2AC8/CD40LG/H3C14/H2AJ/FCGR3B/CD86/FCGR3A/CTSG/H3Y1/C9/C6/C1QC/C1S/FCGR2A/C8G/HLA-DMB/H4C11/C1R/FCGR1A/C3/ACTN3/C1QB/C4A/C8B/HLA-DRA/C1QA/HLA-DPA1/HLA-DMA/HLA-DOA/HLA-DQA2/HLA-DRB1/HLA-DOB/C4B/HLA-DQA1/H2AB1/HLA-DPB1/IFNG/C7/HLA-DQB1/H3Y2/HLA-DRB5/FCGR2C/C8A
WP_OXIDATION_BY_CYTOCHROME_P450	WP_OXIDATION_BY_CYTOCHROME_P450	62	-0.586375	-1.9341	0.0011655	0.020893	0.0149424	6491	tags=48%, list=18%, signal=40%	CYP2W1/CYP46A1/CYB5R3/CYP2A13/CYP2J2/CYP4A22/CYP2A6/CYP4Z1/CYP4F3/CYP4B1/CYP2A7/CYP2S1/CYP1B1/CYP7A1/CYB5R2/CYP2B6/CYP2C18/CYP39A1/CYP11A1/CYP4A11/CYP8B1/CYP4X1/CYP4F8/CYP4F2/CYP3A4/CYP4F12/CYP4F11/CYP17A1/CYP4F22/CYP11B1
REACTOME_METABOLISM_OF_STEROID_HORMONES	REACTOME_METABOLISM_OF_STEROID_HORMONES	35	-0.648986	-1.93563	0.00123762	0.020893	0.0149424	5448	tags=37%, list=15%, signal=32%	HSD11B1/HSD17B14/POMC/HSD3B1/TSPOAP1/CYP11A1/STAR/HSD17B3/CYP21A2/AKR1B15/HSD3B2/CYP17A1/CYP11B1
WP_VITAMIN_B12_METABOLISM	WP_VITAMIN_B12_METABOLISM	51	-0.603728	-1.93623	0.00117786	0.020893	0.0149424	4447	tags=33%, list=12%, signal=29%	SERPINA3/SOD2/F2/APOA1/IL6/APOE/IFNG/IL1B/SOD3/PLG/APOB/F7/CCL5/SAA4/SAA1/SAA2/ALB
REACTOME_INTERLEUKIN_4_AND_INTERLEUKIN_13_SIGNALING	REACTOME_INTERLEUKIN_4_AND_INTERLEUKIN_13_SIGNALING	111	-0.538073	-1.94882	0.00110132	0.020893	0.0149424	7006	tags=43%, list=19%, signal=35%	IL17F/BATF/VCAM1/HGF/MMP3/MUC1/IL4R/TNF/BCL6/RORA/ITGAM/ANXA1/POMC/CXCL8/JAK3/HMOX1/PIM1/MMP9/JUNB/CCL22/IL13/TNFRSF1B/IL6/FGF2/SOCS1/RORC/ITGB2/ITGAX/ALOX5/IL1A/IL12B/CEBPD/GATA3/OPRM1/FASLG/CCL11/IL18/IL2RG/FCER2/LIF/LBP/IL1B/TIMP1/IGHG1/IGHE/IGHG4/LCN2/SAA1
WP_CORTICOTROPINRELEASING_HORMONE_SIGNALING_PATHWAY	WP_CORTICOTROPINRELEASING_HORMONE_SIGNALING_PATHWAY	93	-0.551512	-1.95151	0.00111857	0.020893	0.0149424	6134	tags=29%, list=17%, signal=24%	GNAO1/PLCG2/CAMK2A/MAP3K5/POMC/GJA1/CXCL8/JUNB/PRKCQ/HSD3B1/CRHR2/JUND/CRH/JUP/CYP11A1/IL18/IL2/STAR/CYP21A2/CASP12/SULT2A1/HSD3B2/CRHR1/KRT14/KRT1/IVL/CYP11B1
BIOCARTA_THELPER_PATHWAY	BIOCARTA_THELPER_PATHWAY	12	-0.820478	-1.95586	0.00134228	0.020893	0.0149424	3478	tags=75%, list=10%, signal=68%	PTPRC/ITGB2/CD4/CD3G/ITGAL/CD247/CD2/CD3D/CD3E
REACTOME_PLASMA_LIPOPROTEIN_REMODELING	REACTOME_PLASMA_LIPOPROTEIN_REMODELING	32	-0.665709	-1.95995	0.00124844	0.020893	0.0149424	8186	tags=66%, list=23%, signal=51%	APOC2/PCSK5/LIPC/PCSK6/ANGPTL8/LCAT/FGF21/ABCG1/LPA/APOF/CREB3L3/APOA1/APOE/LMF1/GPIHBP1/APOB/APOA5/CIDEC/APOA2/APOC3/ALB
BIOCARTA_TCYTOTOXIC_PATHWAY	BIOCARTA_TCYTOTOXIC_PATHWAY	12	-0.82312	-1.96216	0.00134228	0.020893	0.0149424	3478	tags=75%, list=10%, signal=68%	PTPRC/ITGB2/CD3G/ITGAL/CD247/CD2/CD8A/CD3D/CD3E
PID_CD8_TCR_PATHWAY	PID_CD8_TCR_PATHWAY	52	-0.610443	-1.96248	0.00117509	0.020893	0.0149424	4522	tags=40%, list=12%, signal=35%	LAT/PRKCQ/CD86/B2M/RASSF5/PTPRC/VAV1/HLA-A/CARD11/RASGRP1/PRF1/PTPN6/CD3G/RASGRP2/LCK/ZAP70/CD247/CD8A/CD3D/CD3E/CD8B
WP_FOLATE_METABOLISM	WP_FOLATE_METABOLISM	70	-0.583073	-1.97128	0.00115075	0.020893	0.0149424	5035	tags=37%, list=14%, signal=32%	FOLR2/FGA/CSF1/SERPINA3/FOLR3/SOD2/F2/FGG/APOA1/IL6/IZUMO1R/FOLR1/IFNG/GPX2/IL2/IL1B/SOD3/PLG/APOB/F7/FGB/SAA4/SAA1/SAA2/GPX3/ALB
BIOCARTA_LECTIN_PATHWAY	BIOCARTA_LECTIN_PATHWAY	12	-0.827016	-1.97145	0.00134228	0.020893	0.0149424	5067	tags=75%, list=14%, signal=65%	C2/C9/C6/C3/C4A/C4B/C7/MASP1/C8A
KEGG_CELL_ADHESION_MOLECULES_CAMS	KEGG_CELL_ADHESION_MOLECULES_CAMS	130	-0.536315	-1.98356	0.00108696	0.020893	0.0149424	7616	tags=53%, list=21%, signal=42%	CD80/CLDN1/PECAM1/JAM2/CLDN3/VCAM1/CLDN9/SELE/HLA-G/NRCAM/ICAM2/SDC3/CD22/NRXN3/SDC2/ITGAM/CD40/ICOSLG/NFASC/ITGB7/CD40LG/CD226/HLA-E/ICOS/CNTNAP2/CD86/SIGLEC1/MPZ/CDH4/SDC1/SELP/PTPRC/HLA-C/ITGB8/CLDN5/CNTN1/ITGB2/CLDN2/SPN/HLA-A/MADCAM1/SELL/CD4/HLA-DMB/CADM3/HLA-F/SELPLG/HLA-B/CD6/HLA-DRA/HLA-DPA1/ITGAL/HLA-DMA/HLA-DOA/HLA-DQA2/PDCD1/ICAM3/CLDN4/HLA-DRB1/HLA-DOB/CLDN8/CD2/HLA-DQA1/CD8A/HLA-DPB…
BIOCARTA_NO2IL12_PATHWAY	BIOCARTA_NO2IL12_PATHWAY	15	-0.795932	-1.9878	0.00135318	0.020893	0.0149424	3043	tags=73%, list=8%, signal=67%	STAT4/CD4/CCR5/IL12RB1/CD3G/CD247/CD2/IFNG/CD3D/CD3E/CXCR3
KEGG_STEROID_HORMONE_BIOSYNTHESIS	KEGG_STEROID_HORMONE_BIOSYNTHESIS	55	-0.615138	-1.99297	0.00116822	0.020893	0.0149424	3932	tags=42%, list=11%, signal=37%	HSD3B1/UGT1A10/CYP1B1/CYP7A1/AKR1C2/AKR1C3/UGT1A6/UGT1A9/UGT2B17/CYP11A1/UGT1A4/UGT1A1/AKR1C1/AKR1C4/CYP3A4/HSD17B3/UGT2B10/CYP21A2/UGT1A7/SULT2B1/HSD3B2/CYP17A1/CYP11B1
WP_HAIR_FOLLICLE_DEVELOPMENT_CYTODIFFERENTIATION_PART_3_OF_3	WP_HAIR_FOLLICLE_DEVELOPMENT_CYTODIFFERENTIATION_PART_3_OF_3	87	-0.569216	-1.99484	0.00112613	0.020893	0.0149424	2936	tags=31%, list=8%, signal=29%	GPRC5D/LRIG1/TP63/FST/GATA3/BCL11B/S100A4/FOXE1/DSC2/FOXQ1/KRTAP3-3/PERP/IFNG/BMP6/SFRP1/KRTAP8-1/KLK14/DSG1/DSG4/KLK13/GSDMA/SPINK5/KLK7/FOXN1/KLK6/KLK5/CASP14
REACTOME_TNFS_BIND_THEIR_PHYSIOLOGICAL_RECEPTORS	REACTOME_TNFS_BIND_THEIR_PHYSIOLOGICAL_RECEPTORS	28	-0.701802	-2.00097	0.00129032	0.020893	0.0149424	6148	tags=64%, list=17%, signal=53%	TNFRSF11B/TNFRSF8/EDARADD/TNFRSF4/TNFRSF25/TNFSF13B/TNFRSF1B/TNFRSF9/CD70/TNFSF8/LTA/TNFRSF13B/FASLG/TNFSF14/TNFRSF18/TNFRSF17/EDAR/CD27
REACTOME_INTERLEUKIN_2_FAMILY_SIGNALING	REACTOME_INTERLEUKIN_2_FAMILY_SIGNALING	44	-0.638981	-2.00363	0.00120192	0.020893	0.0149424	6154	tags=45%, list=17%, signal=38%	IL15/IL2RA/JAK3/CSF2RB/IL5RA/IL15RA/PIK3R2/IL3RA/HAVCR2/INPP5D/STAT4/PTK2B/IL21R/IL2RB/LGALS9/IL9R/PTPN6/LCK/IL2RG/IL2
REACTOME_TCR_SIGNALING	REACTOME_TCR_SIGNALING	122	-0.54603	-2.00509	0.0010917	0.020893	0.0149424	6943	tags=34%, list=19%, signal=27%	UBA52/PSME2/NFKBIA/PSMB11/PLCG2/ITK/PSMB8/PTPN22/PSMB10/FYB1/LAT/PRKCQ/PSMB9/EVL/PIK3R2/PTPRC/INPP5D/CARD11/TRAV29DV5/TRAV8-4/CD4/TRAV19/CD3G/LCK/WAS/TRBV7-9/HLA-DRA/HLA-DPA1/ZAP70/HLA-DQA2/CD247/HLA-DQB2/HLA-DRB1/TRAT1/HLA-DQA1/HLA-DPB1/CD3D/HLA-DQB1/CD3E/HLA-DRB5/TRBV12-3
REACTOME_ACYL_CHAIN_REMODELLING_OF_PS	REACTOME_ACYL_CHAIN_REMODELLING_OF_PS	22	-0.731301	-2.01046	0.00128041	0.020893	0.0149424	2177	tags=50%, list=6%, signal=47%	PLA2G4B/PLA1A/PLA2G1B/PLA2R1/PLA2G2D/PLA2G2A/PLA2G4D/PLA2G4F/PLA2G2F/PLA2G5/PLA2G4E
BIOCARTA_EXTRINSIC_PATHWAY	BIOCARTA_EXTRINSIC_PATHWAY	13	-0.833167	-2.01278	0.0013624	0.020893	0.0149424	4909	tags=77%, list=14%, signal=67%	FGA/F10/F2/FGG/F3/PROC/SERPINC1/F7/FGB/F5
REACTOME_NEUTROPHIL_DEGRANULATION	REACTOME_NEUTROPHIL_DEGRANULATION	474	-0.498538	-2.01301	0.00100705	0.020893	0.0149424	5879	tags=30%, list=16%, signal=25%	RHOG/MNDA/SLC11A1/VAMP8/OLR1/RAB3D/LILRB2/ADGRE3/DEFA4/ITGAM/ARHGAP45/CR1/TRPM2/GLIPR1/RAB44/PGLYRP1/C5AR1/NFASC/GSN/ADGRG3/C3AR1/FTL/MMP9/PTPRN2/SERPINA3/DOK3/LRG1/HVCN1/FCGR3B/HK3/PLAC8/SIGLEC9/FOLR3/CEACAM6/CD59/NCKAP1L/ALDH3B1/CRISPLD2/SLC44A2/CRISP3/FABP5/CTSS/CD55/GAA/B2M/CEACAM3/CFP/AGPAT2/CTSG/LILRB3/FCN1/PTPRC/TNFRSF1B/HLA-C/TLR2/RAB4B/PTAFR/S100A11/CLEC12A/CD53/AOC1/CYBA/S100P/ITGB2/DPP…
PID_IL12_STAT4_PATHWAY	PID_IL12_STAT4_PATHWAY	32	-0.685422	-2.01799	0.00124844	0.020893	0.0149424	5222	tags=53%, list=14%, signal=46%	IL2RA/IRF1/CD86/IL18RAP/IL13/TBX21/STAT4/CD4/PRF1/CD3G/HLA-DRA/CD247/IL18/IFNG/CD3D/IL2/CD3E
BIOCARTA_CSK_PATHWAY	BIOCARTA_CSK_PATHWAY	20	-0.757938	-2.018	0.0013245	0.020893	0.0149424	3478	tags=55%, list=10%, signal=50%	PTPRC/CD4/CD3G/LCK/HLA-DRA/ZAP70/CD247/HLA-DRB1/CD3D/CD3E/HLA-DRB5
KEGG_CYTOKINE_CYTOKINE_RECEPTOR_INTERACTION	KEGG_CYTOKINE_CYTOKINE_RECEPTOR_INTERACTION	263	-0.515597	-2.02486	0.00102987	0.020893	0.0149424	6154	tags=44%, list=17%, signal=37%	IL15/TNFRSF11B/IL4R/TNF/CCL17/TNFRSF8/CCR1/TNFSF12/CCR8/TNFRSF21/IFNL1/CCL18/IFNA6/IL2RA/CD40/CLCF1/CXCL8/IL17B/CTF1/CCL20/CD40LG/IL1R1/CSF2RB/IFNA5/CSF1R/CSF1/CCL1/GDF5/IL1R2/IL5RA/IL15RA/CSF3R/IL18RAP/INHBB/INHBA/CCL22/CCR4/IL13/IL25/CCR3/TNFRSF4/TNFRSF25/TNFSF13B/TNFRSF1B/IL6/TNFRSF9/IFNA1/IL3RA/CCR2/CXCR4/XCL1/FLT3/CX3CR1/CD70/IL20RA/CCL16/AMH/IL10RA/CCR7/IL21R/TNFSF8/IL7R/IL2RB/TNFRSF13C/IL1…
KEGG_NATURAL_KILLER_CELL_MEDIATED_CYTOTOXICITY	KEGG_NATURAL_KILLER_CELL_MEDIATED_CYTOTOXICITY	132	-0.548116	-2.0291	0.00108696	0.020893	0.0149424	6348	tags=40%, list=17%, signal=33%	IFNA10/HLA-G/TNF/KIR2DL1/PLCG2/ICAM2/IFNA6/SHC2/PPP3R2/IFNA5/HLA-E/LAT/FCGR3B/FCGR3A/PIK3R2/RAC2/HLA-C/PIK3R5/IFNA1/CD244/VAV1/GZMB/PTK2B/ITGB2/HLA-A/KLRC1/NCR3/KIR3DL1/KIR2DL3/KIR2DS4/PRF1/PTPN6/FCER1G/CD48/KIR3DL2/LCK/KIR2DL4/HLA-B/KLRD1/FASLG/ITGAL/ZAP70/SH2D1A/TYROBP/CD247/KLRK1/SH2D1B/RAET1E/CHP2/IFNG/HCST/RAET1G/RAET1L
REACTOME_PHASE_I_FUNCTIONALIZATION_OF_COMPOUNDS	REACTOME_PHASE_I_FUNCTIONALIZATION_OF_COMPOUNDS	102	-0.566896	-2.02924	0.00111235	0.020893	0.0149424	6491	tags=42%, list=18%, signal=35%	CYP2W1/CYP46A1/CYB5R3/CYP2A13/ALDH2/AOC3/CYP2J2/CYP4A22/MAOB/FMO1/POMC/PAOX/CYP2A6/CYP4F3/CYP4B1/CYP2A7/CYP2S1/CYP1B1/CYP7A1/ACSS2/AOC1/CES1/FMO2/AADAC/CYP2B6/ALDH3A1/CYP2C18/CYP39A1/CYP11A1/CYP4A11/CYP8B1/CYP4F8/ADH1B/CYP4F2/CYP3A4/FMO3/PTGS1/CYP21A2/CYP4F12/ADH4/CYP4F11/CYP4F22/CYP11B1
REACTOME_INTRINSIC_PATHWAY_OF_FIBRIN_CLOT_FORMATION	REACTOME_INTRINSIC_PATHWAY_OF_FIBRIN_CLOT_FORMATION	22	-0.739675	-2.03348	0.00128041	0.020893	0.0149424	6508	tags=73%, list=18%, signal=60%	VWF/F8/GP9/F10/A2M/SERPINE2/SERPIND1/F2/F11/GP1BA/PROC/SERPINC1/KNG1/SERPING1/KLKB1/F9
REACTOME_PEPTIDE_LIGAND_BINDING_RECEPTORS	REACTOME_PEPTIDE_LIGAND_BINDING_RECEPTORS	195	-0.530441	-2.03481	0.00104603	0.020893	0.0149424	6150	tags=45%, list=17%, signal=37%	BDKRB2/NPBWR2/CCL17/CCR1/CCR8/GALR2/NPFFR1/F2RL2/ANXA1/POMC/CXCL8/C5AR1/CCL20/MCHR1/C3AR1/AGT/SSTR3/CCL1/RLN3/TACR2/BRS3/CCL22/PNOC/CCRL2/CCR4/F2/NMS/ACKR4/HCRTR1/CCR3/UTS2R/CCR2/INSL5/CXCR4/XCL1/CX3CR1/CCL16/GRP/CCR7/CXCL12/CCR5/MC4R/GHRL/TACR1/C5AR2/CCL4/XCR1/CXCR2/CXCL9/GPR37/MC5R/C3/OPRM1/PROKR2/ACKR2/KNG1/CXCR6/CCL11/CCL3L3/CXCR1/PROK1/EDN2/CXCR5/CXCL16/CCL25/ACKR1/PMCH/EDN3/CXCL13/CXCL6/NTS…
WP_CLASSICAL_PATHWAY_OF_STEROIDOGENESIS_INCLUDING_DISEASES	WP_CLASSICAL_PATHWAY_OF_STEROIDOGENESIS_INCLUDING_DISEASES	15	-0.816112	-2.0382	0.00135318	0.020893	0.0149424	1507	tags=47%, list=4%, signal=45%	CYP11A1/STAR/HSD17B3/CYP21A2/HSD3B2/CYP17A1/CYP11B1
PID_INTEGRIN2_PATHWAY	PID_INTEGRIN2_PATHWAY	28	-0.715321	-2.03951	0.00129032	0.020893	0.0149424	5698	tags=68%, list=16%, signal=57%	VCAM1/ICAM2/ITGAM/FGA/F10/CD40LG/ITGAD/SPON2/FGG/ITGB2/ITGAX/FCGR2A/GP1BA/PROC/C3/KNG1/ITGAL/ICAM3/FGB
BIOCARTA_IL12_PATHWAY	BIOCARTA_IL12_PATHWAY	19	-0.772833	-2.04135	0.00132802	0.020893	0.0149424	3043	tags=53%, list=8%, signal=48%	STAT4/CCR5/IL12RB1/CD3G/CD247/IL18/IFNG/CD3D/CD3E/CXCR3
REACTOME_REGULATION_OF_TLR_BY_ENDOGENOUS_LIGAND	REACTOME_REGULATION_OF_TLR_BY_ENDOGENOUS_LIGAND	19	-0.775067	-2.04726	0.00132802	0.020893	0.0149424	5079	tags=79%, list=14%, signal=68%	TLR1/FGA/SFTPA2/S100A1/SFTPA1/FGG/TLR2/CD14/LY96/SFTPD/LBP/APOB/FGB/S100A8/S100A9
WP_BLOOD_CLOTTING_CASCADE	WP_BLOOD_CLOTTING_CASCADE	23	-0.743675	-2.05572	0.00129534	0.020893	0.0149424	6789	tags=74%, list=19%, signal=60%	F8A1/VWF/F8/FGA/F10/F2/FGG/F3/F11/SERPINF2/PLG/F7/KLKB1/FGB/F5/KLK1/F9
KEGG_LINOLEIC_ACID_METABOLISM	KEGG_LINOLEIC_ACID_METABOLISM	29	-0.715758	-2.05665	0.00127389	0.020893	0.0149424	3329	tags=41%, list=9%, signal=38%	PLA2G2C/PLA2G12B/PLA2G1B/PLA2G2D/PLA2G2A/CYP2C18/CYP3A4/AKR1B10/PLA2G2F/PLA2G3/PLA2G5/PLA2G4E
WP_CANCER_IMMUNOTHERAPY_BY_PD1_BLOCKADE	WP_CANCER_IMMUNOTHERAPY_BY_PD1_BLOCKADE	23	-0.745183	-2.05989	0.00129534	0.020893	0.0149424	2793	tags=48%, list=8%, signal=44%	HLA-A/CD3G/LCK/ZAP70/PDCD1/HLA-DRB1/CD8A/IFNG/CD3D/CD3E/CD8B
KEGG_HEMATOPOIETIC_CELL_LINEAGE	KEGG_HEMATOPOIETIC_CELL_LINEAGE	84	-0.592353	-2.06426	0.00112994	0.020893	0.0149424	6137	tags=60%, list=17%, signal=50%	IL4R/CD1D/TNF/ITGA3/CD22/ITGAM/CR1/IL2RA/GP9/IL1R1/CSF1R/CSF1/IL1R2/IL5RA/CSF3R/CD59/CD55/CD1B/IL6/IL3RA/FLT3/CD38/IL7R/CR2/IL1A/IL9R/GP1BA/CD4/CD19/CD14/FCGR1A/CD3G/CD5/FLT3LG/CD1C/CD1E/HLA-DRA/CD37/HLA-DRB1/CD2/MS4A1/CD8A/FCER2/CD3D/CD7/DNTT/IL1B/CD3E/CD8B/HLA-DRB5
REACTOME_ACYL_CHAIN_REMODELLING_OF_PC	REACTOME_ACYL_CHAIN_REMODELLING_OF_PC	27	-0.730126	-2.07575	0.00128535	0.020893	0.0149424	2682	tags=41%, list=7%, signal=38%	PLA2G4C/PLA2G1B/PLA2R1/PLA2G2D/PLA2G2A/PLA2G4D/PLA2G4F/PLA2G2F/PLA2G3/PLA2G5/PLA2G4E
KEGG_LEISHMANIA_INFECTION	KEGG_LEISHMANIA_INFECTION	70	-0.613996	-2.07583	0.00115075	0.020893	0.0149424	5330	tags=46%, list=15%, signal=39%	ITGAM/CR1/FCGR3B/NCF2/FCGR3A/TLR2/CYBA/ITGB2/IL1A/FCGR2A/IL12B/HLA-DMB/NCF4/PTPN6/FCGR1A/C3/HLA-DRA/HLA-DPA1/HLA-DMA/HLA-DOA/HLA-DQA2/MAPK13/HLA-DRB1/HLA-DOB/NCF1/HLA-DQA1/HLA-DPB1/IFNG/HLA-DQB1/IL1B/HLA-DRB5/FCGR2C
KEGG_TYPE_I_DIABETES_MELLITUS	KEGG_TYPE_I_DIABETES_MELLITUS	41	-0.672802	-2.07741	0.00122249	0.020893	0.0149424	4533	tags=73%, list=12%, signal=64%	HLA-E/PTPRN2/CD86/HLA-C/GZMB/GAD1/HLA-A/IL1A/LTA/IL12B/HLA-DMB/HLA-F/PRF1/HLA-B/FASLG/HLA-DRA/HLA-DPA1/HLA-DMA/HLA-DOA/HLA-DQA2/CPE/HLA-DRB1/HLA-DOB/HLA-DQA1/HLA-DPB1/IFNG/HLA-DQB1/IL2/IL1B/HLA-DRB5
WP_VITAMIN_D_RECEPTOR_PATHWAY	WP_VITAMIN_D_RECEPTOR_PATHWAY	183	-0.544389	-2.08104	0.00105374	0.020893	0.0149424	6626	tags=41%, list=18%, signal=34%	ALPI/BDKRB1/ATP2C2/PTGER4/TNFRSF11B/BCL6/BGLAP/KRTAP10-7/NINJ1/PTH/ITGAM/CD40/ADRB2/ID1/IRF8/JUNB/PRKCQ/DEFB132/CASP5/IRF5/PNOC/CYP2S1/TRPV6/IL25/CYP7A1/KRTAP4-1/LRRC25/THBD/CLDN2/ORM1/SPP1/KRTAP12-2/ALOX5/KRT38/LGALS9/RASGRP1/CD14/ADRA1B/S100A4/CYP2B6/IGFBP1/KNG1/SEMA3B/HLA-DQA2/IGFBP3/HLA-DRB1/HLA-DQA1/BTLA/ORM2/BMP6/SFRP1/TREM1/CEBPA/CAMP/CYP3A4/DEFB4A/CST1/KRTAP5-4/KRTAP8-1/CST6/IL1RL1/S100A2…
NABA_SECRETED_FACTORS	NABA_SECRETED_FACTORS	342	-0.523639	-2.0839	0.00101937	0.020893	0.0149424	5313	tags=39%, list=15%, signal=34%	CCL18/IFNA6/CLCF1/FGF4/FGF21/CXCL8/ANGPT4/IL17B/CTF1/CHRD/FGF3/CCL20/SFRP4/IFNA5/WNT4/CSF1/FGFBP2/CCL1/FSTL3/S100A1/WNT8A/GDF5/INSL6/CRLF1/PDGFD/INHBB/INHBA/CCL22/CHRDL1/BTC/FGF14/IL13/FGF22/S100A13/S100B/IL17C/NRG2/IL25/GDF3/TNFSF13B/WNT9B/IL6/IFNA1/IL1RN/GDNF/INSL5/S100A11/XCL1/FGF2/CCL16/EGFL7/AMH/PIK3IP1/S100Z/S100P/WNT2/S100A5/TNFSF8/CBLN3/S100A3/IL1A/CXCL12/FST/ANGPTL5/LEFTY2/LTA/IL12B/IL26…
REACTOME_INTERFERON_GAMMA_SIGNALING	REACTOME_INTERFERON_GAMMA_SIGNALING	91	-0.592456	-2.09389	0.00111359	0.020893	0.0149424	6881	tags=46%, list=19%, signal=38%	TRIM22/GBP6/VCAM1/TRIM31/HLA-G/CAMK2A/GBP3/IRF8/HLA-E/IRF1/CIITA/IRF5/B2M/HLA-H/HLA-C/PTAFR/SOCS1/IFI30/GBP5/HLA-A/GBP4/HLA-F/MT2A/PTPN6/FCGR1A/GBP2/FCGR1B/HLA-B/HLA-DRA/IRF6/HLA-DPA1/HLA-DQA2/CAMK2B/HLA-DQB2/HLA-DRB1/HLA-DQA1/HLA-DPB1/IFNG/HLA-DQB1/TRIM10/HLA-DRB5/TRIM29
REACTOME_ACYL_CHAIN_REMODELLING_OF_PE	REACTOME_ACYL_CHAIN_REMODELLING_OF_PE	29	-0.728893	-2.09439	0.00127389	0.020893	0.0149424	2682	tags=41%, list=7%, signal=38%	PLA2G4C/PLAAT4/PLA2G1B/PLA2R1/PLA2G2D/PLA2G2A/PLA2G4D/PLA2G4F/PLA2G2F/PLA2G3/PLA2G5/PLA2G4E
REACTOME_COSTIMULATION_BY_THE_CD28_FAMILY	REACTOME_COSTIMULATION_BY_THE_CD28_FAMILY	72	-0.618874	-2.10102	0.00114416	0.020893	0.0149424	5401	tags=40%, list=15%, signal=34%	MAP3K8/ICOSLG/ICOS/CD86/PIK3R2/VAV1/TRAV29DV5/TRAV8-4/CD4/TRAV19/PTPN6/CD3G/LCK/TRBV7-9/HLA-DRA/HLA-DPA1/HLA-DQA2/PDCD1/CD247/HLA-DQB2/HLA-DRB1/HLA-DQA1/HLA-DPB1/BTLA/CD3D/HLA-DQB1/CD3E/HLA-DRB5/TRBV12-3
BIOCARTA_CTL_PATHWAY	BIOCARTA_CTL_PATHWAY	13	-0.870969	-2.1041	0.0013624	0.020893	0.0149424	3809	tags=85%, list=10%, signal=76%	B2M/GZMB/ITGB2/HLA-A/PRF1/CD3G/FASLG/ITGAL/CD247/CD3D/CD3E
REACTOME_INTERLEUKIN_10_SIGNALING	REACTOME_INTERLEUKIN_10_SIGNALING	45	-0.669337	-2.10575	0.00119904	0.020893	0.0149424	8033	tags=69%, list=22%, signal=54%	CXCL10/FPR1/CD80/CCL3/TNF/CCR1/CXCL8/CCL20/IL1R1/CSF1/IL1R2/CD86/CCL22/TNFRSF1B/IL6/PTAFR/IL1RN/CCR2/IL10RA/IL1A/CCR5/IL12B/CCL4/CCL3L3/IL18/FCER2/LIF/IL1B/TIMP1/CCL19/CCL5
BIOCARTA_AMI_PATHWAY	BIOCARTA_AMI_PATHWAY	20	-0.790951	-2.10589	0.0013245	0.020893	0.0149424	4909	tags=65%, list=14%, signal=56%	FGA/F10/AHSP/F2/FGG/COL4A6/PROC/COL4A4/SERPINC1/COL4A3/PLG/F7/FGB
BIOCARTA_CLASSIC_PATHWAY	BIOCARTA_CLASSIC_PATHWAY	14	-0.852167	-2.10622	0.00134953	0.020893	0.0149424	5067	tags=93%, list=14%, signal=80%	C2/C9/C6/C1QC/C1S/C1R/C3/C1QB/C4A/C1QA/C4B/C7/C8A
REACTOME_ACYL_CHAIN_REMODELLING_OF_PG	REACTOME_ACYL_CHAIN_REMODELLING_OF_PG	18	-0.801263	-2.10765	0.0013089	0.020893	0.0149424	2177	tags=50%, list=6%, signal=47%	PLA2G1B/PLA2R1/PLA2G2D/PLA2G2A/PLA2G4D/PLA2G4F/PLA2G2F/PLA2G3/PLA2G5
WP_IL1_AND_MEGAKARYOCYTES_IN_OBESITY	WP_IL1_AND_MEGAKARYOCYTES_IN_OBESITY	24	-0.755157	-2.10853	0.00127877	0.020893	0.0149424	5079	tags=54%, list=14%, signal=47%	TLR1/IL1R1/MMP9/F2/CCR3/TLR2/PLA2G7/FCER1A/IL18/IFNG/IL1B/TIMP1/S100A9
BIOCARTA_TCRA_PATHWAY	BIOCARTA_TCRA_PATHWAY	12	-0.888541	-2.11811	0.00134228	0.020893	0.0149424	3478	tags=92%, list=10%, signal=83%	PTPRC/CD4/CD3G/LCK/HLA-DRA/ZAP70/CD247/HLA-DRB1/CD3D/CD3E/HLA-DRB5
REACTOME_FORMATION_OF_FIBRIN_CLOT_CLOTTING_CASCADE_	REACTOME_FORMATION_OF_FIBRIN_CLOT_CLOTTING_CASCADE_	38	-0.707204	-2.13169	0.00123916	0.020893	0.0149424	5025	tags=61%, list=14%, signal=52%	GP9/FGA/F10/A2M/SERPINE2/SERPIND1/F2/FGG/F3/F11/THBD/GP1BA/PROC/SERPINC1/KNG1/SERPING1/PRTN3/F7/KLKB1/FGB/F5/CD177/F9
REACTOME_ACYL_CHAIN_REMODELLING_OF_PI	REACTOME_ACYL_CHAIN_REMODELLING_OF_PI	17	-0.827113	-2.14131	0.00132802	0.020893	0.0149424	2682	tags=59%, list=7%, signal=55%	PLA2G4C/PLA2G1B/PLA2R1/PLA2G2D/PLA2G2A/PLA2G4D/PLA2G4F/PLA2G2F/PLA2G5/PLA2G4E
KEGG_ASTHMA	KEGG_ASTHMA	28	-0.751891	-2.14378	0.00129032	0.020893	0.0149424	6044	tags=75%, list=17%, signal=63%	TNF/MS4A2/CD40/CD40LG/IL13/HLA-DMB/RNASE3/FCER1G/HLA-DRA/CCL11/HLA-DPA1/FCER1A/HLA-DMA/HLA-DOA/HLA-DQA2/HLA-DRB1/HLA-DOB/HLA-DQA1/HLA-DPB1/HLA-DQB1/HLA-DRB5
NABA_ECM_REGULATORS	NABA_ECM_REGULATORS	238	-0.549707	-2.15288	0.00103306	0.020893	0.0149424	5980	tags=39%, list=16%, signal=33%	ADAM32/SERPINI2/MMP19/TGM4/LOXL3/CTSO/ADAM33/MMP12/LOXL4/ADAMTSL5/F10/ITIH4/A2M/KAZALD1/AGT/MMP9/AMBP/LPA/SERPINE2/ITIH6/SERPINA3/CSTL1/CST7/SERPINA11/MMP27/SERPIND1/ADAMTS8/CTSS/F2/CTSG/TIMP4/MMP7/ADAMTSL4/ASTL/CTSF/SERPINF1/SERPINI1/CST9L/ADAM30/FAM20C/FAM20A/MMP25/CELA3B/MEP1A/MMP23B/SERPINF2/ST14/CELA3A/SERPINC1/KNG1/P4HTM/CST3/MMP10/ITIH5/SERPING1/TGM5/ADAM28/HYAL4/HTRA4/ADAMDEC1/ITIH1/MMP28…
WP_TYROBP_CAUSAL_NETWORK	WP_TYROBP_CAUSAL_NETWORK	61	-0.657795	-2.16614	0.00116822	0.020893	0.0149424	6114	tags=56%, list=17%, signal=46%	NPC2/LOXL3/DPYD/GIMAP2/ADAP2/ITGAM/PLEK/SLC7A7/LYL1/NCF2/CD84/NCKAP1L/IGSF6/SAMSN1/APBB1IP/LGALS9C/TNFRSF1B/RNASE6/IL10RA/ITGB2/SPP1/GAPT/ITGAX/C1QC/HCLS1/CD4/BIN2/PYCARD/C3/LGALS9B/CD37/TYROBP/CXCL16/IL18
KEGG_ARACHIDONIC_ACID_METABOLISM	KEGG_ARACHIDONIC_ACID_METABOLISM	58	-0.666767	-2.17872	0.00116686	0.020893	0.0149424	3329	tags=41%, list=9%, signal=38%	PLA2G2C/GGT5/ALOX5/PLA2G12B/LTC4S/AKR1C3/PLA2G1B/CYP2B6/PLA2G2D/PLA2G2A/CYP2C18/CYP4A11/PTGES/GPX2/CYP4F2/PTGS1/ALOX15B/PLA2G2F/GGT6/PLA2G3/PLA2G5/PLA2G4E/GPX3/ALOX12B
WP_MICROGLIA_PATHOGEN_PHAGOCYTOSIS_PATHWAY	WP_MICROGLIA_PATHOGEN_PHAGOCYTOSIS_PATHWAY	40	-0.712456	-2.18298	0.00122399	0.020893	0.0149424	5926	tags=60%, list=16%, signal=50%	PLCG2/ITGAM/HCK/LAT/SIGLEC7/NCF2/NCKAP1L/PIK3R2/RAC2/VAV1/CYBA/ITGB2/C1QC/NCF4/PTPN6/FCER1G/FCGR1A/PIK3R6/C1QB/C1QA/TYROBP/TREM2/NCF1/TREM1
BIOCARTA_INTRINSIC_PATHWAY	BIOCARTA_INTRINSIC_PATHWAY	23	-0.790602	-2.18544	0.00129534	0.020893	0.0149424	5911	tags=74%, list=16%, signal=62%	F8/FGA/F10/F2/FGG/F11/COL4A6/PROC/COL4A4/SERPINC1/KNG1/SERPING1/COL4A3/KLKB1/FGB/F5/F9
REACTOME_GENERATION_OF_SECOND_MESSENGER_MOLECULES	REACTOME_GENERATION_OF_SECOND_MESSENGER_MOLECULES	37	-0.730444	-2.19403	0.00123609	0.020893	0.0149424	5926	tags=73%, list=16%, signal=61%	PLCG2/ITK/FYB1/LAT/EVL/TRAV29DV5/TRAV8-4/CD4/TRAV19/CD3G/LCK/WAS/TRBV7-9/HLA-DRA/HLA-DPA1/ZAP70/HLA-DQA2/CD247/HLA-DQB2/HLA-DRB1/HLA-DQA1/HLA-DPB1/CD3D/HLA-DQB1/CD3E/HLA-DRB5/TRBV12-3
PID_IL12_2PATHWAY	PID_IL12_2PATHWAY	62	-0.66691	-2.19974	0.0011655	0.020893	0.0149424	5222	tags=50%, list=14%, signal=43%	IL2RA/GADD45B/IL1R1/IL18RAP/B2M/TBX21/SOCS1/GZMB/STAT4/HLA-A/IL2RB/CD4/CCR5/IL12B/IL12RB1/CCL4/CD3G/LCK/FASLG/HLA-DRA/CD247/IL18/IL2RG/CD8A/IFNG/CD3D/GZMA/IL2/IL1B/CD3E/CD8B
REACTOME_REGULATION_OF_INSULIN_LIKE_GROWTH_FACTOR_IGF_TRANSPORT_AND_UPTAKE_BY_INSULIN_LIKE_GROWTH_FACTOR_BINDING_PROTEINS_IGFBPS_	REACTOME_REGULATION_OF_INSULIN_LIKE_GROWTH_FACTOR_IGF_TRANSPORT_AND_UPTAKE_BY_INSULIN_LIKE_GROWTH_FACTOR_BINDING_PROTEINS_IGFBPS_	124	-0.598005	-2.20116	0.00108932	0.020893	0.0149424	4909	tags=42%, list=14%, signal=36%	FGA/APLP2/MSLN/GAS6/CSF1/FSTL3/IGFALS/CHRDL1/IGFBP7/SERPIND1/KLK2/F2/CTSG/VWA1/FGG/APOA1/IL6/APOL1/SPARCL1/CP/APOE/SPP1/FAM20C/FAM20A/MELTF/IGFBP6/PROC/TF/SPP2/C3/SERPINC1/IGFBP1/SCG2/KNG1/C4A/CHGB/CST3/AHSG/MEPE/IGFBP3/TIMP1/PLG/APOB/GZMH/APOA5/SERPINA1/F5/APOA2/KLK1/KLK13/ALB/AFP
KEGG_INTESTINAL_IMMUNE_NETWORK_FOR_IGA_PRODUCTION	KEGG_INTESTINAL_IMMUNE_NETWORK_FOR_IGA_PRODUCTION	46	-0.703634	-2.22787	0.00119332	0.020893	0.0149424	5216	tags=67%, list=14%, signal=58%	CD40/ICOSLG/ITGB7/CD40LG/ICOS/IL15RA/CD86/TNFSF13B/IL6/CXCR4/TNFRSF13C/MADCAM1/AICDA/CXCL12/HLA-DMB/TNFRSF13B/HLA-DRA/HLA-DPA1/HLA-DMA/HLA-DOA/HLA-DQA2/HLA-DRB1/CCL25/HLA-DOB/HLA-DQA1/TNFRSF17/HLA-DPB1/HLA-DQB1/IL2/HLA-DRB5/PIGR
KEGG_ANTIGEN_PROCESSING_AND_PRESENTATION	KEGG_ANTIGEN_PROCESSING_AND_PRESENTATION	81	-0.6413	-2.22955	0.00112233	0.020893	0.0149424	6681	tags=53%, list=18%, signal=43%	PSME2/IFNA10/HLA-G/KIR2DL1/IFNA6/TAPBP/IFNA5/HLA-E/CIITA/CTSS/B2M/HLA-C/IFNA1/IFI30/HLA-A/KLRC1/CD4/LTA/KIR3DL1/HLA-DMB/KLRC4/KIR2DL3/HLA-F/KIR2DS4/KIR3DL2/KIR2DL4/HLA-B/KLRD1/HLA-DRA/HLA-DPA1/HLA-DMA/HLA-DOA/HLA-DQA2/HLA-DRB1/HLA-DOB/HLA-DQA1/CD8A/HLA-DPB1/CD74/HLA-DQB1/CD8B/HLA-DRB5/KIR3DL3
KEGG_ALLOGRAFT_REJECTION	KEGG_ALLOGRAFT_REJECTION	35	-0.748349	-2.23198	0.00123762	0.020893	0.0149424	6165	tags=80%, list=17%, signal=66%	HLA-G/TNF/CD40/CD40LG/HLA-E/CD86/HLA-C/GZMB/HLA-A/IL12B/HLA-DMB/HLA-F/PRF1/HLA-B/FASLG/HLA-DRA/HLA-DPA1/HLA-DMA/HLA-DOA/HLA-DQA2/HLA-DRB1/HLA-DOB/HLA-DQA1/HLA-DPB1/IFNG/HLA-DQB1/IL2/HLA-DRB5
BIOCARTA_COMP_PATHWAY	BIOCARTA_COMP_PATHWAY	19	-0.850512	-2.24654	0.00132802	0.020893	0.0149424	3491	tags=79%, list=10%, signal=71%	C9/C6/C1QC/C1S/C1R/C3/C1QB/C4A/C1QA/C4B/CFB/C7/CFD/MASP1/C8A
KEGG_PRIMARY_IMMUNODEFICIENCY	KEGG_PRIMARY_IMMUNODEFICIENCY	35	-0.757956	-2.26063	0.00123762	0.020893	0.0149424	5216	tags=66%, list=14%, signal=56%	CD40/JAK3/CD40LG/ICOS/CIITA/AIRE/PTPRC/IL7R/TNFRSF13C/AICDA/CD4/BLNK/CD19/TNFRSF13B/LCK/ZAP70/IL2RG/CD8A/CD3D/CD79A/CD3E/CD8B/IGLL1
WP_PATHOGENESIS_OF_SARSCOV2_MEDIATED_BY_NSP9NSP10_COMPLEX	WP_PATHOGENESIS_OF_SARSCOV2_MEDIATED_BY_NSP9NSP10_COMPLEX	21	-0.848118	-2.30074	0.00130378	0.020893	0.0149424	3389	tags=76%, list=9%, signal=69%	IL6/MMP25/CD4/CD3G/LCK/HLA-DRA/ZAP70/CD247/HLA-DRB1/CD2/CD8A/LBP/CD3E/CD8B/HLA-DRB5/IGLL1
WP_COMPLEMENT_ACTIVATION	WP_COMPLEMENT_ACTIVATION	22	-0.849682	-2.33591	0.00128041	0.020893	0.0149424	3856	tags=91%, list=11%, signal=81%	C2/CD55/CFP/C9/C6/C1QC/C1S/C8G/C1R/C3/C1QB/C4A/C8B/C1QA/C4B/CFB/C7/CFD/MASP1/C8A
REACTOME_CHEMOKINE_RECEPTORS_BIND_CHEMOKINES	REACTOME_CHEMOKINE_RECEPTORS_BIND_CHEMOKINES	57	-0.721541	-2.35101	0.00116414	0.020893	0.0149424	5937	tags=68%, list=16%, signal=57%	CCL17/CCR1/CCR8/CXCL8/CCL20/CCL1/CCL22/CCRL2/CCR4/ACKR4/CCR3/CCR2/CXCR4/XCL1/CX3CR1/CCL16/CCR7/CXCL12/CCR5/CCL4/XCR1/CXCR2/CXCL9/ACKR2/CXCR6/CCL11/CCL3L3/CXCR1/CXCR5/CXCL16/CCL25/CXCL13/CXCL6/CXCR3/CCR6/XCL2/CCL19/CCL5/CCL21
REACTOME_LEISHMANIA_INFECTION	REACTOME_LEISHMANIA_INFECTION	306	-0.604696	-2.39465	0.00102669	0.020893	0.0149424	4867	tags=38%, list=13%, signal=33%	CYSLTR1/ADRB2/ADCY4/IGHV2-70/C3AR1/HCK/GNG8/RLN3/TSHR/IGHV3-11/FCGR3A/NCKAP1L/RAMP3/CRHR2/CTSG/PTGIR/IL6/VIPR2/GIPR/PTH1R/VAV1/CALCR/GGT5/CYBA/PTGDR/CYSLTR2/RAMP1/GPR25/CALCA/DPEP1/IL1A/FCGR2A/MC4R/IGHV2-5/GNGT2/IGKV5-2/CRH/IGHV3-30/IGHV4-34/ELMO1/FCGR1A/CD3G/PYCARD/IGKV3D-20/IGHV3-53/DRD5/MC5R/C3/FGR/IGHV3-33/WAS/GNG7/SCT/IGKV2-30/IGHV1-46/GLP2R/TAAR9/IGKV1-16/CD247/IGKV1-5/NOXA1/IGLV3-21/IL18/I…
REACTOME_ANTIMICROBIAL_PEPTIDES	REACTOME_ANTIMICROBIAL_PEPTIDES	88	-0.682375	-2.39952	0.00111982	0.020893	0.0149424	6077	tags=60%, list=17%, signal=50%	EPPIN-WFDC6/BPIFB2/SLC11A1/BPIFA1/SEMG1/DEFA4/REG3G/DEFB126/PGLYRP1/TLR1/DEFB119/DEFB115/RNASE8/DEFB132/GNLY/CTSG/TLR2/CCR2/RNASE6/ITLN1/BPI/CD4/RNASE3/EPPIN/DEFB135/REG3A/PLA2G2A/LYZ/PRTN3/DEFB108B/CLU/DEFA3/CAMP/DEFB4A/CCR6/BPIFB6/DEFB124/BPIFA2/LTF/S100A8/S100A9/S100A7/PGLYRP2/HTN1/S100A7A/LCN2/PGLYRP3/DEFB1/ART1/PGLYRP4/RNASE7/PI3/HTN3
KEGG_GRAFT_VERSUS_HOST_DISEASE	KEGG_GRAFT_VERSUS_HOST_DISEASE	37	-0.800782	-2.40531	0.00123609	0.020893	0.0149424	6165	tags=92%, list=17%, signal=76%	HLA-G/TNF/KIR2DL1/HLA-E/CD86/HLA-C/IL6/GZMB/HLA-A/KLRC1/IL1A/KIR3DL1/HLA-DMB/KIR2DL3/HLA-F/PRF1/KIR3DL2/HLA-B/KLRD1/FASLG/HLA-DRA/HLA-DPA1/HLA-DMA/HLA-DOA/HLA-DQA2/HLA-DRB1/HLA-DOB/HLA-DQA1/HLA-DPB1/IFNG/HLA-DQB1/IL2/IL1B/HLA-DRB5
WP_HUMAN_COMPLEMENT_SYSTEM	WP_HUMAN_COMPLEMENT_SYSTEM	97	-0.676731	-2.41224	0.00111607	0.020893	0.0149424	5363	tags=58%, list=15%, signal=49%	ICAM2/CFH/CR1/CD40/C2/C5AR1/CLEC4M/FGA/F10/C3AR1/VSIG4/SFTPA2/FKBP2/APCS/CD59/FCGR3A/CD55/CFP/SELP/SFTPA1/FGG/APOA1/FCN1/C9/ADIPOQ/TLR2/C6/F11/ITGB2/VTN/SPP1/CR2/ITGAX/C1S/SELL/C5AR2/C1R/DCN/CD19/SELPLG/C3/WAS/C4A/SERPING1/FCN2/CFB/GNA15/C7/FCER2/CFD/PLG/KLKB1/FGB/MASP1/C8A/ALB
WP_COMPLEMENT_AND_COAGULATION_CASCADES	WP_COMPLEMENT_AND_COAGULATION_CASCADES	58	-0.756508	-2.47196	0.00116686	0.020893	0.0149424	6567	tags=72%, list=18%, signal=59%	BDKRB1/VWF/F8/CFH/CR1/C2/C5AR1/F10/C3AR1/SERPIND1/CD55/F2/C9/F3/C6/THBD/CR2/C1QC/C1S/C8G/C1R/PROC/SERPINF2/C3/SERPINC1/C1QB/KNG1/C1QA/SERPING1/C4B/CFB/C7/CLU/CFD/PLG/F7/KLKB1/SERPINA1/FGB/F5/MASP1/F9
WP_ALLOGRAFT_REJECTION	WP_ALLOGRAFT_REJECTION	89	-0.706362	-2.4885	0.00111732	0.020893	0.0149424	5504	tags=62%, list=15%, signal=53%	LRRK2/IL2RA/CD40/CXCL8/C2/CD40LG/HLA-E/GNLY/CD86/IL13/CD55/C9/HLA-C/FOXP3/GDNF/GZMB/C6/HLA-A/C1QC/IL1A/CXCL12/IL12B/HLA-DMB/HLA-F/PRF1/CXCL9/C3/C1QB/HLA-B/C4A/FASLG/C8B/HLA-DRA/C1QA/HLA-DPA1/HLA-DMA/HLA-DOA/HLA-DQA2/CXCR5/IL22/HLA-DRB1/HLA-DOB/C4B/HLA-DQA1/HLA-DPB1/IFNG/CXCL13/C7/HLA-DQB1/IL2/IL1B/HLA-DRB5/CCL19/CCL21/C8A
REACTOME_ANTI_INFLAMMATORY_RESPONSE_FAVOURING_LEISHMANIA_PARASITE_INFECTION	REACTOME_ANTI_INFLAMMATORY_RESPONSE_FAVOURING_LEISHMANIA_PARASITE_INFECTION	223	-0.64423	-2.50618	0.0010395	0.020893	0.0149424	4867	tags=46%, list=13%, signal=40%	CYSLTR1/ADRB2/ADCY4/IGHV2-70/HCK/GNG8/RLN3/TSHR/IGHV3-11/FCGR3A/RAMP3/CRHR2/PTGIR/IL6/VIPR2/GIPR/PTH1R/CALCR/GGT5/PTGDR/CYSLTR2/RAMP1/GPR25/CALCA/DPEP1/FCGR2A/MC4R/IGHV2-5/GNGT2/IGKV5-2/CRH/IGHV3-30/IGHV4-34/FCGR1A/CD3G/IGKV3D-20/IGHV3-53/DRD5/MC5R/FGR/IGHV3-33/GNG7/SCT/IGKV2-30/IGHV1-46/GLP2R/TAAR9/IGKV1-16/CD247/IGKV1-5/IGLV3-21/IGHG2/GPR15/IGKV2D-30/VIPR1/IGHV4-39/IGLV3-25/DPEP2/IGKV1-17/IGKV1…
REACTOME_PD_1_SIGNALING	REACTOME_PD_1_SIGNALING	26	-0.895119	-2.53292	0.001287	0.020893	0.0149424	2606	tags=85%, list=7%, signal=79%	TRAV29DV5/TRAV8-4/CD4/TRAV19/PTPN6/CD3G/LCK/TRBV7-9/HLA-DRA/HLA-DPA1/HLA-DQA2/PDCD1/CD247/HLA-DQB2/HLA-DRB1/HLA-DQA1/HLA-DPB1/CD3D/HLA-DQB1/CD3E/HLA-DRB5/TRBV12-3
REACTOME_CELL_SURFACE_INTERACTIONS_AT_THE_VASCULAR_WALL	REACTOME_CELL_SURFACE_INTERACTIONS_AT_THE_VASCULAR_WALL	194	-0.663117	-2.54326	0.00104603	0.020893	0.0149424	4141	tags=47%, list=11%, signal=42%	CEACAM6/CD84/IGHV3-11/SDC1/PIK3R2/F2/CEACAM3/TSPAN7/SELP/DOK2/PSG5/CD244/INPP5D/THBD/ITGB2/SPN/ITGAX/SELL/IGHV2-5/IGKV5-2/IGHV3-30/IGHV4-34/PROC/SELPLG/PTPN6/FCER1G/CD48/JCHAIN/IGKV3D-20/IGHV3-53/LCK/IGHV3-33/IGKV2-30/IGHV1-46/ITGAL/IGKV1-16/JAML/GRB7/IGKV1-5/IGHA2/IGLV3-21/CD2/IGKV2D-30/PSG7/IGHV4-39/IGLV3-25/CD74/SIRPG/IGKV1-17/IGKV1D-39/IGKV3-15/TREM1/IGHV4-59/IGKV2D-40/IGKV3-11/VPREB3/IGKV3-2…
KEGG_COMPLEMENT_AND_COAGULATION_CASCADES	KEGG_COMPLEMENT_AND_COAGULATION_CASCADES	69	-0.767731	-2.59255	0.00114679	0.020893	0.0149424	6567	tags=74%, list=18%, signal=61%	BDKRB1/VWF/BDKRB2/F8/CFH/CR1/C2/C5AR1/FGA/F10/A2M/C3AR1/CD59/SERPIND1/CD55/F2/FGG/C9/F3/C6/F11/THBD/CR2/C1QC/C4BPB/C1S/C8G/C1R/PROC/SERPINF2/C3/SERPINC1/C1QB/KNG1/C4A/C8B/C1QA/SERPING1/C4B/CFB/C7/CFD/PLG/F7/KLKB1/SERPINA1/FGB/F5/MASP1/C8A/F9
REACTOME_FC_EPSILON_RECEPTOR_FCERI_SIGNALING	REACTOME_FC_EPSILON_RECEPTOR_FCERI_SIGNALING	186	-0.683865	-2.61367	0.00105263	0.020893	0.0149424	2688	tags=31%, list=7%, signal=29%	CARD11/IGHV2-5/RASGRP1/IGKV5-2/IGHV3-30/IGHV4-34/FCER1G/IGKV3D-20/IGHV3-53/RASGRP2/IGHV3-33/IGKV2-30/FCER1A/IGHV1-46/IGKV1-16/IGKV1-5/IGLV3-21/IGKV2D-30/IGHV4-39/IGLV3-25/IGKV1-17/IGKV1D-39/IGKV3-15/IGHV4-59/IGKV2D-40/IGKV3-11/IGKV3-20/IGLV1-44/IGKV1D-16/IGLV2-11/IGLV3-19/IGHE/IGHV3-48/IGLV7-43/IGHV1-2/IGKV1-33/IGLV6-57/IGLV2-23/IGLC2/IGLV3-1/IGLV3-27/IGHV3-7/IGHV3-23/IGLV1-51/IGLV2-14/IGKV1D-12/…
REACTOME_SIGNALING_BY_THE_B_CELL_RECEPTOR_BCR_	REACTOME_SIGNALING_BY_THE_B_CELL_RECEPTOR_BCR_	166	-0.734783	-2.77615	0.00106045	0.020893	0.0149424	2688	tags=37%, list=7%, signal=34%	CARD11/IGHV2-5/RASGRP1/IGKV5-2/BLNK/IGHV3-30/IGHV4-34/CD19/PTPN6/IGKV3D-20/IGHV3-53/IGHV3-33/RASGRP3/IGKV2-30/IGHV1-46/IGKV1-16/BLK/IGKV1-5/IGLV3-21/IGKV2D-30/IGHV4-39/IGLV3-25/IGKV1-17/IGKV1D-39/IGKV3-15/IGHD/IGHV4-59/CD79A/IGKV2D-40/IGKV3-11/IGKV3-20/IGLV1-44/IGKV1D-16/IGLV2-11/IGLV3-19/IGHM/IGHV3-48/IGLV7-43/IGHV1-2/IGKV1-33/IGLV6-57/IGLV2-23/IGLC2/IGLV3-1/IGLV3-27/IGHV3-7/IGHV3-23/IGLV1-51/IG…
REACTOME_FCGAMMA_RECEPTOR_FCGR_DEPENDENT_PHAGOCYTOSIS	REACTOME_FCGAMMA_RECEPTOR_FCGR_DEPENDENT_PHAGOCYTOSIS	143	-0.751095	-2.79553	0.00108225	0.020893	0.0149424	2665	tags=47%, list=7%, signal=44%	PLD4/IGHV3-11/FCGR3A/NCKAP1L/PIK3R2/VAV1/FCGR2A/IGHV2-5/IGKV5-2/IGHV3-30/IGHV4-34/ELMO1/FCGR1A/CD3G/IGKV3D-20/IGHV3-53/FGR/IGHV3-33/WAS/IGKV2-30/IGHV1-46/IGKV1-16/CD247/IGKV1-5/IGLV3-21/IGHG2/IGKV2D-30/IGHV4-39/IGLV3-25/IGKV1-17/IGKV1D-39/IGKV3-15/IGHV4-59/IGKV2D-40/IGKV3-11/IGKV3-20/IGLV1-44/IGKV1D-16/IGLV2-11/IGLV3-19/IGHG1/IGHV3-48/IGLV7-43/IGHV1-2/IGKV1-33/IGLV6-57/IGLV2-23/IGLC2/IGHG4/IGLV3-…
REACTOME_BINDING_AND_UPTAKE_OF_LIGANDS_BY_SCAVENGER_RECEPTORS	REACTOME_BINDING_AND_UPTAKE_OF_LIGANDS_BY_SCAVENGER_RECEPTORS	98	-0.796171	-2.83669	0.00111982	0.020893	0.0149424	2486	tags=73%, list=7%, signal=69%	IGHV2-70/FTL/AMBP/SCARA5/STAB1/STAB2/IGHV3-11/APOA1/APOL1/APOE/IGHV2-5/IGKV5-2/IGHV3-30/IGHV4-34/MARCO/HPR/JCHAIN/IGKV3D-20/IGHV3-53/IGHV3-33/SSC5D/IGKV2-30/IGHV1-46/IGKV1-16/IGKV1-5/IGHA2/IGLV3-21/IGKV2D-30/IGHV4-39/IGLV3-25/IGKV1-17/IGKV1D-39/IGKV3-15/IGHV4-59/IGKV2D-40/IGKV3-11/IGKV3-20/IGLV1-44/IGKV1D-16/APOB/IGLV2-11/IGLV3-19/IGHV3-48/IGLV7-43/IGHA1/IGHV1-2/IGKV1-33/IGLV6-57/IGLV2-23/IGLC2/H…
REACTOME_IMMUNOREGULATORY_INTERACTIONS_BETWEEN_A_LYMPHOID_AND_A_NON_LYMPHOID_CELL	REACTOME_IMMUNOREGULATORY_INTERACTIONS_BETWEEN_A_LYMPHOID_AND_A_NON_LYMPHOID_CELL	186	-0.744766	-2.84643	0.00105263	0.020893	0.0149424	6165	tags=78%, list=17%, signal=66%	HLA-G/CD1D/KIR2DL1/FCGR2B/CD300E/CD300LG/ICAM2/IFITM1/CD22/LILRB2/CD160/CD200R1/CD40/SIGLEC11/ICAM5/ITGB7/CD40LG/IGHV2-70/CD226/HLA-E/LILRB1/SIGLEC7/CD300C/SIGLEC9/SIGLEC1/IGHV3-11/CLEC2B/FCGR3A/CD300LB/CLEC4G/B2M/LILRA1/LILRB3/CD1B/HLA-C/CD300LF/CLEC2D/LILRB4/ITGB2/LAIR1/HLA-A/KLRC1/NCR3/MADCAM1/NPDC1/SELL/TRAV29DV5/TRAV8-4/LILRA2/KIR3DL1/KIR2DL3/IGHV2-5/HLA-F/IGKV5-2/IGHV3-30/IGHV4-34/CD19/TRAV…
REACTOME_FCERI_MEDIATED_NF_KB_ACTIVATION	REACTOME_FCERI_MEDIATED_NF_KB_ACTIVATION	136	-0.773915	-2.88964	0.00107066	0.020893	0.0149424	2688	tags=42%, list=7%, signal=39%	CARD11/IGHV2-5/RASGRP1/IGKV5-2/IGHV3-30/IGHV4-34/FCER1G/IGKV3D-20/IGHV3-53/RASGRP2/IGHV3-33/IGKV2-30/FCER1A/IGHV1-46/IGKV1-16/IGKV1-5/IGLV3-21/IGKV2D-30/IGHV4-39/IGLV3-25/IGKV1-17/IGKV1D-39/IGKV3-15/IGHV4-59/IGKV2D-40/IGKV3-11/IGKV3-20/IGLV1-44/IGKV1D-16/IGLV2-11/IGLV3-19/IGHE/IGHV3-48/IGLV7-43/IGHV1-2/IGKV1-33/IGLV6-57/IGLV2-23/IGLC2/IGLV3-1/IGLV3-27/IGHV3-7/IGHV3-23/IGLV1-51/IGLV2-14/IGKV1D-12/…
REACTOME_FCERI_MEDIATED_MAPK_ACTIVATION	REACTOME_FCERI_MEDIATED_MAPK_ACTIVATION	87	-0.831106	-2.91265	0.00112613	0.020893	0.0149424	2486	tags=62%, list=7%, signal=58%	IGHV2-5/IGKV5-2/IGHV3-30/IGHV4-34/FCER1G/IGKV3D-20/IGHV3-53/IGHV3-33/IGKV2-30/FCER1A/IGHV1-46/IGKV1-16/IGKV1-5/IGLV3-21/IGKV2D-30/IGHV4-39/IGLV3-25/IGKV1-17/IGKV1D-39/IGKV3-15/IGHV4-59/IGKV2D-40/IGKV3-11/IGKV3-20/IGLV1-44/IGKV1D-16/IGLV2-11/IGLV3-19/IGHE/IGHV3-48/IGLV7-43/IGHV1-2/IGKV1-33/IGLV6-57/IGLV2-23/IGLC2/IGLV3-1/IGLV3-27/IGHV3-7/IGHV3-23/IGLV1-51/IGLV2-14/IGKV1D-12/IGLV1-40/IGLV1-47/IGKV1…
REACTOME_FCERI_MEDIATED_CA_2_MOBILIZATION	REACTOME_FCERI_MEDIATED_CA_2_MOBILIZATION	86	-0.835633	-2.92483	0.00112486	0.020893	0.0149424	2486	tags=63%, list=7%, signal=59%	IGHV2-5/IGKV5-2/IGHV3-30/IGHV4-34/FCER1G/IGKV3D-20/IGHV3-53/IGHV3-33/IGKV2-30/FCER1A/IGHV1-46/IGKV1-16/IGKV1-5/IGLV3-21/IGKV2D-30/IGHV4-39/IGLV3-25/IGKV1-17/IGKV1D-39/IGKV3-15/IGHV4-59/IGKV2D-40/IGKV3-11/IGKV3-20/IGLV1-44/IGKV1D-16/IGLV2-11/IGLV3-19/IGHE/IGHV3-48/IGLV7-43/IGHV1-2/IGKV1-33/IGLV6-57/IGLV2-23/IGLC2/IGLV3-1/IGLV3-27/IGHV3-7/IGHV3-23/IGLV1-51/IGLV2-14/IGKV1D-12/IGLV1-40/IGLV1-47/IGKV1…
REACTOME_PARASITE_INFECTION	REACTOME_PARASITE_INFECTION	116	-0.806795	-2.93835	0.00109649	0.020893	0.0149424	2486	tags=51%, list=7%, signal=48%	IGHV2-5/IGKV5-2/IGHV3-30/IGHV4-34/ELMO1/CD3G/IGKV3D-20/IGHV3-53/FGR/IGHV3-33/WAS/IGKV2-30/IGHV1-46/IGKV1-16/CD247/IGKV1-5/IGLV3-21/IGHG2/IGKV2D-30/IGHV4-39/IGLV3-25/IGKV1-17/IGKV1D-39/IGKV3-15/IGHV4-59/IGKV2D-40/IGKV3-11/IGKV3-20/IGLV1-44/IGKV1D-16/IGLV2-11/IGLV3-19/IGHG1/IGHV3-48/IGLV7-43/IGHV1-2/IGKV1-33/IGLV6-57/IGLV2-23/IGLC2/IGHG4/IGLV3-1/IGLV3-27/IGHV3-7/IGHV3-23/IGLV1-51/IGLV2-14/IGKV1D-12…
REACTOME_ROLE_OF_PHOSPHOLIPIDS_IN_PHAGOCYTOSIS	REACTOME_ROLE_OF_PHOSPHOLIPIDS_IN_PHAGOCYTOSIS	82	-0.8446	-2.94462	0.00112108	0.020893	0.0149424	2665	tags=71%, list=7%, signal=66%	FCGR2A/IGHV2-5/IGKV5-2/IGHV3-30/IGHV4-34/FCGR1A/CD3G/IGKV3D-20/IGHV3-53/IGHV3-33/IGKV2-30/IGHV1-46/IGKV1-16/CD247/IGKV1-5/IGLV3-21/IGHG2/IGKV2D-30/IGHV4-39/IGLV3-25/IGKV1-17/IGKV1D-39/IGKV3-15/IGHV4-59/IGKV2D-40/IGKV3-11/IGKV3-20/IGLV1-44/IGKV1D-16/IGLV2-11/IGLV3-19/IGHG1/IGHV3-48/IGLV7-43/IGHV1-2/IGKV1-33/IGLV6-57/IGLV2-23/IGLC2/IGHG4/IGLV3-1/IGLV3-27/IGHV3-7/IGHV3-23/IGLV1-51/IGLV2-14/IGKV1D-12…
REACTOME_FCGR3A_MEDIATED_IL10_SYNTHESIS	REACTOME_FCGR3A_MEDIATED_IL10_SYNTHESIS	95	-0.831115	-2.94611	0.00112233	0.020893	0.0149424	2665	tags=63%, list=7%, signal=59%	FCGR2A/IGHV2-5/IGKV5-2/IGHV3-30/IGHV4-34/FCGR1A/CD3G/IGKV3D-20/IGHV3-53/FGR/IGHV3-33/IGKV2-30/IGHV1-46/IGKV1-16/CD247/IGKV1-5/IGLV3-21/IGHG2/IGKV2D-30/IGHV4-39/IGLV3-25/IGKV1-17/IGKV1D-39/IGKV3-15/IGHV4-59/IGKV2D-40/IGKV3-11/IGKV3-20/ADCY8/IGLV1-44/IGKV1D-16/IGLV2-11/IGLV3-19/IGHG1/IGHV3-48/IGLV7-43/IGHV1-2/IGKV1-33/IGLV6-57/IGLV2-23/IGLC2/IGHG4/IGLV3-1/IGLV3-27/IGHV3-7/IGHV3-23/IGLV1-51/IGLV2-14…
REACTOME_SCAVENGING_OF_HEME_FROM_PLASMA	REACTOME_SCAVENGING_OF_HEME_FROM_PLASMA	69	-0.876891	-2.96118	0.00114679	0.020893	0.0149424	2486	tags=83%, list=7%, signal=77%	IGHV2-5/IGKV5-2/IGHV3-30/IGHV4-34/HPR/JCHAIN/IGKV3D-20/IGHV3-53/IGHV3-33/IGKV2-30/IGHV1-46/IGKV1-16/IGKV1-5/IGHA2/IGLV3-21/IGKV2D-30/IGHV4-39/IGLV3-25/IGKV1-17/IGKV1D-39/IGKV3-15/IGHV4-59/IGKV2D-40/IGKV3-11/IGKV3-20/IGLV1-44/IGKV1D-16/IGLV2-11/IGLV3-19/IGHV3-48/IGLV7-43/IGHA1/IGHV1-2/IGKV1-33/IGLV6-57/IGLV2-23/IGLC2/HP/IGLV3-1/IGLV3-27/IGHV3-7/IGHV3-23/IGLV1-51/IGLV2-14/IGKV1D-12/IGLV1-40/IGLV1-4…
REACTOME_CD22_MEDIATED_BCR_REGULATION	REACTOME_CD22_MEDIATED_BCR_REGULATION	61	-0.901964	-2.97019	0.00116822	0.020893	0.0149424	2486	tags=90%, list=7%, signal=84%	IGHV2-5/IGKV5-2/IGHV3-30/IGHV4-34/PTPN6/IGKV3D-20/IGHV3-53/IGHV3-33/IGKV2-30/IGHV1-46/IGKV1-16/IGKV1-5/IGLV3-21/IGKV2D-30/IGHV4-39/IGLV3-25/IGKV1-17/IGKV1D-39/IGKV3-15/IGHD/IGHV4-59/CD79A/IGKV2D-40/IGKV3-11/IGKV3-20/IGLV1-44/IGKV1D-16/IGLV2-11/IGLV3-19/IGHM/IGHV3-48/IGLV7-43/IGHV1-2/IGKV1-33/IGLV6-57/IGLV2-23/IGLC2/IGLV3-1/IGLV3-27/IGHV3-7/IGHV3-23/IGLV1-51/IGLV2-14/IGKV1D-12/IGLV1-40/IGLV1-47/IG…
REACTOME_ROLE_OF_LAT2_NTAL_LAB_ON_CALCIUM_MOBILIZATION	REACTOME_ROLE_OF_LAT2_NTAL_LAB_ON_CALCIUM_MOBILIZATION	71	-0.881563	-2.98375	0.00114548	0.020893	0.0149424	2486	tags=76%, list=7%, signal=71%	IGHV2-5/IGKV5-2/IGHV3-30/IGHV4-34/FCER1G/IGKV3D-20/IGHV3-53/IGHV3-33/IGKV2-30/FCER1A/IGHV1-46/IGKV1-16/IGKV1-5/IGLV3-21/IGKV2D-30/IGHV4-39/IGLV3-25/IGKV1-17/IGKV1D-39/IGKV3-15/IGHV4-59/IGKV2D-40/IGKV3-11/IGKV3-20/IGLV1-44/IGKV1D-16/IGLV2-11/IGLV3-19/IGHE/IGHV3-48/IGLV7-43/IGHV1-2/IGKV1-33/IGLV6-57/IGLV2-23/IGLC2/IGLV3-1/IGLV3-27/IGHV3-7/IGHV3-23/IGLV1-51/IGLV2-14/IGKV1D-12/IGLV1-40/IGLV1-47/IGKV1…
REACTOME_COMPLEMENT_CASCADE	REACTOME_COMPLEMENT_CASCADE	114	-0.821986	-2.98541	0.00109769	0.020893	0.0149424	4136	tags=77%, list=11%, signal=69%	CD59/IGHV3-11/CD55/F2/CFP/FCN1/C9/C6/VTN/CR2/C1QC/C4BPB/C1S/C8G/C5AR2/IGHV2-5/IGKV5-2/C1R/IGHV3-30/IGHV4-34/CD19/IGKV3D-20/IGHV3-53/C3/C1QB/IGHV3-33/FCN3/C4A/C8B/IGKV2-30/C1QA/IGHV1-46/SERPING1/IGKV1-16/FCN2/IGKV1-5/IGLV3-21/IGHG2/C4B/CFB/IGKV2D-30/IGHV4-39/C7/IGLV3-25/CLU/CFD/IGKV1-17/IGKV1D-39/IGKV3-15/CFHR1/IGHV4-59/IGKV2D-40/IGKV3-11/IGKV3-20/IGLV1-44/IGKV1D-16/IGLV2-11/IGLV3-19/IGHG1/IGHV3-4…
REACTOME_FCGR_ACTIVATION	REACTOME_FCGR_ACTIVATION	69	-0.888009	-2.99872	0.00114679	0.020893	0.0149424	2665	tags=86%, list=7%, signal=79%	FCGR2A/IGHV2-5/IGKV5-2/IGHV3-30/IGHV4-34/FCGR1A/CD3G/IGKV3D-20/IGHV3-53/FGR/IGHV3-33/IGKV2-30/IGHV1-46/IGKV1-16/CD247/IGKV1-5/IGLV3-21/IGHG2/IGKV2D-30/IGHV4-39/IGLV3-25/IGKV1-17/IGKV1D-39/IGKV3-15/IGHV4-59/IGKV2D-40/IGKV3-11/IGKV3-20/IGLV1-44/IGKV1D-16/IGLV2-11/IGLV3-19/IGHG1/IGHV3-48/IGLV7-43/IGHV1-2/IGKV1-33/IGLV6-57/IGLV2-23/IGLC2/IGHG4/IGLV3-1/IGLV3-27/IGHV3-7/IGHV3-23/IGLV1-51/IGLV2-14/IGKV1…
REACTOME_ANTIGEN_ACTIVATES_B_CELL_RECEPTOR_BCR_LEADING_TO_GENERATION_OF_SECOND_MESSENGERS	REACTOME_ANTIGEN_ACTIVATES_B_CELL_RECEPTOR_BCR_LEADING_TO_GENERATION_OF_SECOND_MESSENGERS	86	-0.857149	-3.00014	0.00112486	0.020893	0.0149424	2486	tags=67%, list=7%, signal=63%	IGHV2-5/IGKV5-2/BLNK/IGHV3-30/IGHV4-34/CD19/PTPN6/IGKV3D-20/IGHV3-53/IGHV3-33/IGKV2-30/IGHV1-46/IGKV1-16/BLK/IGKV1-5/IGLV3-21/IGKV2D-30/IGHV4-39/IGLV3-25/IGKV1-17/IGKV1D-39/IGKV3-15/IGHD/IGHV4-59/CD79A/IGKV2D-40/IGKV3-11/IGKV3-20/IGLV1-44/IGKV1D-16/IGLV2-11/IGLV3-19/IGHM/IGHV3-48/IGLV7-43/IGHV1-2/IGKV1-33/IGLV6-57/IGLV2-23/IGLC2/IGLV3-1/IGLV3-27/IGHV3-7/IGHV3-23/IGLV1-51/IGLV2-14/IGKV1D-12/IGLV1-…
REACTOME_CREATION_OF_C4_AND_C2_ACTIVATORS	REACTOME_CREATION_OF_C4_AND_C2_ACTIVATORS	71	-0.890111	-3.01268	0.00114548	0.020893	0.0149424	2770	tags=87%, list=8%, signal=81%	C1QC/C1S/IGHV2-5/IGKV5-2/C1R/IGHV3-30/IGHV4-34/IGKV3D-20/IGHV3-53/C1QB/IGHV3-33/FCN3/IGKV2-30/C1QA/IGHV1-46/IGKV1-16/FCN2/IGKV1-5/IGLV3-21/IGHG2/IGKV2D-30/IGHV4-39/IGLV3-25/IGKV1-17/IGKV1D-39/IGKV3-15/IGHV4-59/IGKV2D-40/IGKV3-11/IGKV3-20/IGLV1-44/IGKV1D-16/IGLV2-11/IGLV3-19/IGHG1/IGHV3-48/IGLV7-43/IGHV1-2/IGKV1-33/IGLV6-57/IGLV2-23/IGLC2/MASP1/IGHG4/IGLV3-1/IGLV3-27/IGHV3-7/IGHV3-23/IGLV1-51/IGLV…
REACTOME_INITIAL_TRIGGERING_OF_COMPLEMENT	REACTOME_INITIAL_TRIGGERING_OF_COMPLEMENT	79	-0.876878	-3.03082	0.0011325	0.020893	0.0149424	2770	tags=85%, list=8%, signal=79%	C1QC/C1S/IGHV2-5/IGKV5-2/C1R/IGHV3-30/IGHV4-34/IGKV3D-20/IGHV3-53/C3/C1QB/IGHV3-33/FCN3/C4A/IGKV2-30/C1QA/IGHV1-46/IGKV1-16/FCN2/IGKV1-5/IGLV3-21/IGHG2/C4B/CFB/IGKV2D-30/IGHV4-39/IGLV3-25/CFD/IGKV1-17/IGKV1D-39/IGKV3-15/IGHV4-59/IGKV2D-40/IGKV3-11/IGKV3-20/IGLV1-44/IGKV1D-16/IGLV2-11/IGLV3-19/IGHG1/IGHV3-48/IGLV7-43/IGHV1-2/IGKV1-33/IGLV6-57/IGLV2-23/IGLC2/MASP1/IGHG4/IGLV3-1/IGLV3-27/IGHV3-7/IGH…
REACTOME_KERATINIZATION	REACTOME_KERATINIZATION	216	-0.797747	-3.09262	0.00104167	0.020893	0.0149424	2355	tags=56%, list=6%, signal=52%	JUP/KRTAP5-10/KRT72/KRTAP29-1/ST14/KRT20/KRTAP4-5/LCE2A/KRTAP4-11/KRTAP4-3/KRT7/KRTAP5-7/KRT3/KRTAP4-6/TGM5/DSC2/KRTAP4-2/PKP2/LIPM/KRTAP3-2/KRTAP3-3/KRT84/LIPK/PERP/KRTAP4-8/KRTAP3-1/KRT83/DSC3/DSC1/LCE5A/KRTAP26-1/DSG3/SPRR2F/KRTAP9-4/LIPN/KRT73/KRTAP1-1/KRTAP5-4/KRT12/KRTAP16-1/DSP/KRTAP8-1/FLG/KRTAP1-3/PKP1/RPTN/KLK14/KRT32/KRTAP1-5/KRT10/KRT33B/DSG1/PRSS8/KRTAP4-4/DSG4/SPRR2D/LCE4A/KLK13/KRT…
REACTOME_FORMATION_OF_THE_CORNIFIED_ENVELOPE	REACTOME_FORMATION_OF_THE_CORNIFIED_ENVELOPE	128	-0.870412	-3.20991	0.00109051	0.020893	0.0149424	2355	tags=75%, list=6%, signal=70%	JUP/KRT72/ST14/KRT20/LCE2A/KRT7/KRT3/TGM5/DSC2/PKP2/LIPM/KRT84/LIPK/PERP/KRT83/DSC3/DSC1/LCE5A/DSG3/SPRR2F/LIPN/KRT73/KRT12/DSP/FLG/PKP1/RPTN/KLK14/KRT32/KRT10/KRT33B/DSG1/PRSS8/DSG4/SPRR2D/LCE4A/KLK13/KRT33A/EVPL/KRT74/KRT23/CSTA/PPL/KRT79/KRT25/KRT77/PKP3/SPINK5/KRT80/KLK8/KRT5/KLK12/KRT71/KRT31/KRT78/TGM1/KRT28/SPRR1A/KRT34/KRT14/PI3/LCE3C/LCE1D/LCE1A/LCE1E/LCE3A/KRT1/SPRR2A/LCE1B/KRT6A/LCE1F/…
KEGG_CITRATE_CYCLE_TCA_CYCLE	KEGG_CITRATE_CYCLE_TCA_CYCLE	31	0.467084	1.66886	0.00995025	0.0500037	0.035762	9691	tags=65%, list=27%, signal=47%	PCK1/ACLY/CS/IDH1/DLD/DLAT/SUCLA2/IDH3A/DLST/FH/SUCLG2P2/SDHC/MDH1/IDH2/SUCLG2/SDHB/MDH2/ACO1/IDH3B/PDHA1
WP_EICOSANOID_METABOLISM_VIA_CYCLO_OXYGENASES_COX	WP_EICOSANOID_METABOLISM_VIA_CYCLO_OXYGENASES_COX	30	-0.582735	-1.69209	0.0100376	0.0502305	0.0359242	5640	tags=37%, list=16%, signal=31%	CYP4A22/PLA2G4B/PTGIR/PTGDR/ACOX2/CYP4A11/PTGES/CYP4F2/PTGS1/CYP4F12/PLA2G5
WP_MATRIX_METALLOPROTEINASES	WP_MATRIX_METALLOPROTEINASES	30	-0.581075	-1.68727	0.0100376	0.0502305	0.0359242	6714	tags=50%, list=18%, signal=41%	MMP3/TNF/MMP19/BSG/MMP12/MMP9/MMP27/TIMP4/MMP7/MMP25/MMP23B/MMP10/MMP28/TIMP1/MMP20
REACTOME_TRANSCRIPTIONAL_REGULATION_BY_SMALL_RNAS	REACTOME_TRANSCRIPTIONAL_REGULATION_BY_SMALL_RNAS	105	0.419051	1.94152	0.010101	0.0504414	0.036075	6387	tags=43%, list=18%, signal=35%	H3C8/H2BC11/NUP155/NUP153/NDC1/NUP205/NUP160/NUP210/H2AZ1/NUP50/NUP107/H2BC9/H2AC14/NUP58/RAN/POLR2D/NUP37/H3C7/NUP133/H2BC17/POM121/TPR/NUP35/H2AC4/POLR2B/NUP88/NUP85/H4C14/NUP98/NUP54/H4C12/AGO2/H2AX/NUP93/SEH1L/NUP188/NUP62/RAE1/POLR2A/NUP43/H3C10/H4C3/H2AZ2/H3C12/POM121C
WP_VIRAL_ACUTE_MYOCARDITIS	WP_VIRAL_ACUTE_MYOCARDITIS	86	-0.433166	-1.51614	0.0101237	0.0504489	0.0360804	4792	tags=27%, list=13%, signal=23%	TNF/CAV1/CD40LG/MMP9/CD55/TLR5/RAC2/CCR3/IL6/AIF1/CXCR4/SOCS1/ITGB2/CD4/CCR5/IL12B/NOD2/PYCARD/PTCRA/ITGAL/HLA-DMA/IFNG/IL2
BIOCARTA_ALK_PATHWAY	BIOCARTA_ALK_PATHWAY	37	0.462927	1.72444	0.0103627	0.0514241	0.0367778	6236	tags=49%, list=17%, signal=40%	HNF1A/BMP2/TGFB2/BMP5/TGFBR1/CTNNB1/BMPR2/NKX2-5/SMAD5/RFC1/APC/MEF2C/NPPB/SMAD4/SMAD6/BMPR1A/GSK3B/GATA4
REACTOME_RUNX1_INTERACTS_WITH_CO_FACTORS_WHOSE_PRECISE_EFFECT_ON_RUNX1_TARGETS_IS_NOT_KNOWN	REACTOME_RUNX1_INTERACTS_WITH_CO_FACTORS_WHOSE_PRECISE_EFFECT_ON_RUNX1_TARGETS_IS_NOT_KNOWN	37	0.458391	1.70754	0.0103627	0.0514241	0.0367778	8660	tags=59%, list=24%, signal=45%	CBX2/SMARCC1/RNF2/ARID1A/ACTL6A/PHC1/PBRM1/ARID2/SMARCA4/SMARCD1/SMARCC2/CSNK2A1/RYBP/YAF2/AUTS2/CBFB/SMARCB1/ARID1B/EP300/PHC2/SMARCE1/SMARCD2
REACTOME_SYNTHESIS_OF_LEUKOTRIENES_LT_AND_EOXINS_EX_	REACTOME_SYNTHESIS_OF_LEUKOTRIENES_LT_AND_EOXINS_EX_	21	-0.607205	-1.6472	0.0104302	0.0516515	0.0369405	4160	tags=62%, list=11%, signal=55%	CYP4F3/CYP4B1/ALOX5AP/GGT5/ALOX5/DPEP1/LTC4S/CYP4A11/DPEP2/CYP4F8/CYP4F2/CYP4F11/CYP4F22
REACTOME_FATTY_ACID_METABOLISM	REACTOME_FATTY_ACID_METABOLISM	177	-0.38954	-1.48724	0.0104822	0.0518007	0.0370472	6452	tags=22%, list=18%, signal=18%	GPX4/CRAT/ALOX12/CPT1B/CYP2J2/ACBD4/CYP4A22/SCD5/TECR/FAAH/CYP4F3/CYP4B1/NUDT7/CYP1B1/ACSL6/ALOX5AP/GGT5/ALOX5/DPEP1/LTC4S/THEM5/AKR1C3/ACOT12/ACOX2/FAAH2/CYP4A11/CYP8B1/PTGES/DPEP2/CYP4F8/GPX2/CYP4F2/HSD17B3/PTGS1/CYP4F11/ALOX15B/CYP4F22/ALOXE3/ALOX12B
REACTOME_NUCLEOTIDE_EXCISION_REPAIR	REACTOME_NUCLEOTIDE_EXCISION_REPAIR	110	0.406208	1.88854	0.0105263	0.0518034	0.0370491	8234	tags=43%, list=23%, signal=33%	RFC3/POLE2/RFC5/POLE/PARP1/PCNA/RFC4/POLD1/RFC2/GTF2H3/POLR2D/ACTL6A/POLD3/RPA1/POLR2B/RPA3/RNF111/PARP2/RFC1/LIG3/COPS3/LIG1/RAD23B/RUVBL1/POLE3/GTF2H2/UBE2N/ACTR8/NFRKB/AQR/POLR2A/CHD1L/POLE4/UBE2V2/MNAT1/RPA2/ERCC3/ERCC8/ERCC4/ERCC2/COPS8/COPS4/EP300/PIAS1/COPS7B/USP45/YY1
REACTOME_TELOMERE_MAINTENANCE	REACTOME_TELOMERE_MAINTENANCE	113	0.472518	2.20987	0.0105263	0.0518034	0.0370491	5507	tags=37%, list=15%, signal=32%	TERT/PRIM1/CCNA2/DNA2/DSCC1/BLM/RFC3/RFC5/H2BC11/FEN1/CDK2/POLA1/PIF1/PCNA/H2AZ1/RFC4/POLD1/POLA2/H2BC9/PRIM2/H2AC14/RFC2/POLR2D/DKC1/POLD3/RPA1/H2BC17/RTEL1/H2AC4/POLR2B/WRN/RPA3/RFC1/H4C14/LIG1/SHQ1/H4C12/H2AX/RUVBL1/PPP6R3/POT1/CHTF18
REACTOME_FGFR2_LIGAND_BINDING_AND_ACTIVATION	REACTOME_FGFR2_LIGAND_BINDING_AND_ACTIVATION	20	-0.620315	-1.65158	0.010596	0.0520313	0.0372122	5155	tags=45%, list=14%, signal=39%	FGF4/FGF3/FGFBP2/FGF22/FGF2/FGF1/FGFR2/FGFBP1/FGF9
REACTOME_METALLOTHIONEINS_BIND_METALS	REACTOME_METALLOTHIONEINS_BIND_METALS	11	-0.703884	-1.65841	0.0106383	0.0520313	0.0372122	8653	tags=82%, list=24%, signal=62%	MT4/MT1B/MT1H/MT1G/MT1F/MT1E/MT1X/MT2A/MT3
REACTOME_MITOTIC_SPINDLE_CHECKPOINT	REACTOME_MITOTIC_SPINDLE_CHECKPOINT	111	0.735865	3.43615	0.0106383	0.0520313	0.0372122	5226	tags=56%, list=14%, signal=48%	CENPF/BUB1/ERCC6L/KIF18A/NUF2/BUB1B/SGO1/KNL1/PLK1/CENPE/CDCA8/MAD2L1/CENPA/CENPI/SGO2/KIF2C/BIRC5/SKA1/CDC20/KNTC1/AURKB/SPC25/NDC80/CENPU/ZWINT/ZWILCH/CENPK/CENPO/CENPH/CENPL/INCENP/SPDL1/KIF2A/CENPN/NUP160/UBE2C/ANAPC1/NUP107/SPC24/XPO1/DSN1/CKAP5/CENPM/CENPQ/SKA2/PPP2R1B/NUP37/UBE2S/NUP133/CENPP/AHCTF1/ZW10/RCC2/CDC27/NUP85/NUP98/PPP1CC/BUB3/CENPS/CDC23/CLASP1/SEH1L
KEGG_JAK_STAT_SIGNALING_PATHWAY	KEGG_JAK_STAT_SIGNALING_PATHWAY	155	-0.401658	-1.50791	0.0106952	0.0522022	0.0373343	6348	tags=30%, list=17%, signal=25%	IFNA10/IL15/IL4R/CCND3/IFNL1/IFNA6/IL2RA/CLCF1/JAK3/CTF1/PIM1/CSF2RB/IFNA5/IL5RA/IL15RA/CSF3R/IL13/PIK3R2/PIK3R5/IL6/IFNA1/IL3RA/IL20RA/SOCS1/STAT4/IL10RA/IL21R/IL7R/IL2RB/IL9R/IL12B/IL12RB1/IL26/CRLF2/TSLP/GH1/IL22RA1/PTPN6/IL22RA2/IL22/IL2RG/CCND2/IFNG/IL20RB/LIF/IL2/CBLC
KEGG_OOCYTE_MEIOSIS	KEGG_OOCYTE_MEIOSIS	112	0.383709	1.78775	0.0107527	0.0523753	0.0374581	2409	tags=21%, list=7%, signal=19%	PLCZ1/BUB1/ESPL1/SGO1/PLK1/CCNE2/MAD2L1/CCNB2/CCNB1/CDK1/CDC20/AURKA/CDC25C/STAG3/FBXO43/SMC1B/PKMYT1/CCNE1/FBXO5/CDK2/ANAPC1/SMC1A/ADCY6
REACTOME_SYNTHESIS_OF_BILE_ACIDS_AND_BILE_SALTS_VIA_27_HYDROXYCHOLESTEROL	REACTOME_SYNTHESIS_OF_BILE_ACIDS_AND_BILE_SALTS_VIA_27_HYDROXYCHOLESTEROL	15	-0.648229	-1.61892	0.0108254	0.0526218	0.0376345	5135	tags=47%, list=14%, signal=40%	HSD3B7/CYP7A1/AKR1C2/AKR1C3/CYP8B1/AKR1C1/AKR1C4
REACTOME_HDL_REMODELING	REACTOME_HDL_REMODELING	10	-0.719938	-1.65042	0.0110193	0.0531295	0.0379975	5410	tags=60%, list=15%, signal=51%	LCAT/ABCG1/APOA1/APOE/APOC3/ALB
REACTOME_NEF_MEDIATED_DOWNREGULATION_OF_MHC_CLASS_I_COMPLEX_CELL_SURFACE_EXPRESSION	REACTOME_NEF_MEDIATED_DOWNREGULATION_OF_MHC_CLASS_I_COMPLEX_CELL_SURFACE_EXPRESSION	10	-0.723258	-1.65803	0.0110193	0.0531295	0.0379975	3809	tags=30%, list=10%, signal=27%	B2M/HLA-A/AP1M2
REACTOME_RUNX1_AND_FOXP3_CONTROL_THE_DEVELOPMENT_OF_REGULATORY_T_LYMPHOCYTES_TREGS_	REACTOME_RUNX1_AND_FOXP3_CONTROL_THE_DEVELOPMENT_OF_REGULATORY_T_LYMPHOCYTES_TREGS_	10	-0.727774	-1.66838	0.0110193	0.0531295	0.0379975	8680	tags=80%, list=24%, signal=61%	CTLA4/NFATC2/CR1/IL2RA/FOXP3/TNFRSF18/IFNG/IL2
ST_INTERFERON_GAMMA_PATHWAY	ST_INTERFERON_GAMMA_PATHWAY	10	-0.729207	-1.67167	0.0110193	0.0531295	0.0379975	1712	tags=50%, list=5%, signal=48%	PTPRU/IFNGR1/PLA2G2A/REG1A/IFNG
REACTOME_RESOLUTION_OF_SISTER_CHROMATID_COHESION	REACTOME_RESOLUTION_OF_SISTER_CHROMATID_COHESION	126	0.716595	3.47553	0.0111111	0.0533558	0.0381594	5309	tags=60%, list=15%, signal=52%	TUBA3C/CENPF/BUB1/ERCC6L/KIF18A/NUF2/BUB1B/CDCA5/SGO1/KNL1/PLK1/CENPE/CDCA8/MAD2L1/CENPA/CENPI/CCNB2/SGO2/KIF2C/TUBA3E/BIRC5/SKA1/CCNB1/CDK1/CDC20/KNTC1/AURKB/SPC25/NDC80/CENPU/ZWINT/ZWILCH/CENPK/CENPO/CENPH/CENPL/INCENP/SPDL1/KIF2A/CENPN/NUP160/TUBA1B/SMC1A/NUP107/SPC24/XPO1/DSN1/CKAP5/CENPM/TUBB8/CENPQ/SKA2/PPP2R1B/TUBA1C/NUP37/TUBB8B/NUP133/RAD21/TUBB1/SMC3/PDS5A/CENPP/AHCTF1/ZW10/RCC2/PDS5B/N…
WP_MRNA_PROCESSING	WP_MRNA_PROCESSING	126	0.529396	2.56761	0.0111111	0.0533558	0.0381594	8606	tags=62%, list=24%, signal=47%	CELF4/SMC1A/SRPK1/NCBP1/DHX15/SNRNP40/XRN2/DHX9/RNMT/DDX20/CSTF2/PRPF4/SRSF9/HNRNPR/PRPF40A/SNRPD1/HNRNPM/CPSF2/EFTUD2/CPSF3/SFPQ/SNRPE/HNRNPU/SF3A3/PRPF4B/TRA2B/RBMX/SRSF3/SRSF7/DDX1/SRSF10/HNRNPH1/NONO/HNRNPA2B1/PPM1G/HNRNPA1/CLP1/SRSF1/SRPK2/SNRPA1/CSTF3/NUDT21/DICER1/DHX8/DHX16/POLR2A/CELF1/SNRPD3/PAPOLA/PTBP2/SRSF2/HNRNPL/U2AF2/HNRNPD/SF3B1/YBX1/HNRNPK/SF3B3/SF3A1/PRPF8/SRRM1/PTBP1/SNRPG/PRP…
REACTOME_MEIOSIS	REACTOME_MEIOSIS	117	0.442777	2.05685	0.0113636	0.0544584	0.0389479	6853	tags=42%, list=19%, signal=34%	PRDM9/TEX15/LMNB1/BRCA1/BLM/DMC1/RAD51/BRCA2/H3C8/STAG3/MND1/SMC1B/PSMC3IP/SYCP2/CDK4/RBBP8/H2BC11/SYCE1/CDK2/H2AZ1/SMC1A/H2BC9/H2AC14/MRE11/TOP3A/H3C7/RAD21/RPA1/H2BC17/SMC3/RAD51C/H2AC4/RPA3/H4C14/H4C12/H2AX/NBN/STAG1/POT1/MLH1/H3C10/H4C3/H2AZ2/H3C12/MSH5/STAG2/H3C11/RPA2/H2BC12
REACTOME_DISEASES_OF_METABOLISM	REACTOME_DISEASES_OF_METABOLISM	245	-0.357287	-1.39546	0.0114108	0.0545743	0.0390309	5612	tags=20%, list=15%, signal=17%	SDC3/LMBRD1/DPM3/SDC2/POMC/ADAMTSL5/CSF2RB/SFTPA2/OMD/ADAMTS8/SDC1/GAA/CYP1B1/CFP/MUC17/SFTPA1/SPON2/ADAMTSL4/CHST6/MUC16/SFTPC/NCAN/OGN/CSPG5/SI/AMN/DCN/PRELP/KERA/SLC26A2/MUC6/IDUA/G6PC/MUC5AC/CYP11A1/SFTPD/UGT1A4/UGT1A1/ALDOB/FMO3/CYP21A2/MC2R/SLC34A2/SFTPB/MUCL1/CYP17A1/CYP4F22/CYP11B1
KEGG_SPLICEOSOME	KEGG_SPLICEOSOME	127	0.479839	2.32083	0.0114943	0.0548232	0.0392089	9751	tags=65%, list=27%, signal=47%	NCBP1/ALYREF/DHX15/SNRNP40/HSPA8/EIF4A3/PRPF4/SRSF9/PRPF40A/DDX46/PPIL1/SNRPD1/HNRNPA1P60/HNRNPM/SNRNP200/EFTUD2/WBP11/CRNKL1/SNRPE/HNRNPU/SF3A3/TRA2B/RBMX/SRSF3/SRSF7/TCERG1/SRSF10/HNRNPA3/CHERP/CDC5L/HNRNPA1/DDX23/SRSF1/USP39/SNRPA1/U2SURP/SNW1/THOC2/LSM5/DHX8/DHX16/AQR/BCAS2/SNRPD3/RBM25/THOC1/SRSF2/U2AF2/PRPF38A/SF3B1/HNRNPK/SF3B3/PLRG1/SF3A1/PRPF8/THOC3/PRPF38B/PPIH/SNRPG/PRPF3/SMNDC1/SNRPC/…
REACTOME_PURINERGIC_SIGNALING_IN_LEISHMANIASIS_INFECTION	REACTOME_PURINERGIC_SIGNALING_IN_LEISHMANIASIS_INFECTION	24	-0.591727	-1.6522	0.011509	0.0548232	0.0392089	6435	tags=42%, list=18%, signal=34%	TXNIP/MEFV/C3AR1/CTSG/IL1A/PYCARD/C3/IL18/PSTPIP1/IL1B
BIOCARTA_NKT_PATHWAY	BIOCARTA_NKT_PATHWAY	26	-0.592587	-1.67684	0.011583	0.0548463	0.0392253	7325	tags=62%, list=20%, signal=49%	IL4/CCL3/IL4R/CCR1/CD40LG/CCR4/CCR3/CXCR4/CCR7/CD4/CCR5/IL12RB1/CCL4/IFNG/IL2/CXCR3
WP_CYTOKINES_AND_INFLAMMATORY_RESPONSE	WP_CYTOKINES_AND_INFLAMMATORY_RESPONSE	26	-0.589129	-1.66706	0.011583	0.0548463	0.0392253	8134	tags=58%, list=22%, signal=45%	IL7/IL4/IL15/TNF/CSF1/IL13/IL6/IL1A/CD4/IL12B/HLA-DRA/HLA-DRB1/IFNG/IL2/IL1B
WP_PPAR_ALPHA_PATHWAY	WP_PPAR_ALPHA_PATHWAY	26	-0.588472	-1.6652	0.011583	0.0548463	0.0392253	4838	tags=42%, list=13%, signal=37%	SLC27A1/NR1H3/CYP7A1/APOA1/UGT1A9/CYP4A11/CYP8B1/FABP1/APOA5/APOA2/APOC3
WP_CELL_CYCLE	WP_CELL_CYCLE	120	0.60336	2.83639	0.0116279	0.0549494	0.0392991	3524	tags=41%, list=10%, signal=37%	ORC1/CDC25A/BUB1/CDC6/CDC45/ESPL1/PLK1/CCNA2/CCNE2/TTK/CCNB2/SKP2/CCNB1/CHEK1/CDK1/MCM4/CDC20/CDC25C/ORC6/MCM7/MCM2/MCM6/SMC1B/PRKDC/DBF4/CDC7/PKMYT1/CCNE1/CDK4/CDK2/E2F2/CCND1/PCNA/E2F1/ANAPC1/MCM3/TGFB2/SMC1A/RBL1/CHEK2/MCM5/CDK6/E2F3/CDKN2A/TFDP1/MYC/RAD21/HDAC2/SMC3
REACTOME_DNA_REPLICATION	REACTOME_DNA_REPLICATION	128	0.625656	3.03091	0.0117647	0.0554855	0.0396825	6885	tags=57%, list=19%, signal=46%	MCM10/ORC1/CDC6/CDC45/GINS1/PRIM1/CCNA2/CCNE2/DNA2/SKP2/GINS4/MCM8/MCM4/RFC3/POLE2/GMNN/ORC6/MCM7/MCM2/MCM6/GINS2/DBF4/CDC7/CCNE1/RFC5/POLE/CDT1/FEN1/CDK2/GINS3/POLA1/E2F2/PCNA/RFC4/UBE2C/E2F1/POLD1/POLA2/ANAPC1/MCM3/PRIM2/MCM5/RFC2/E2F3/UBE2S/POLD3/RPA1/PSME4/PSMA8/CDC27/RPA3/RFC1/LIG1/PSMD1/CDC23/POLE3/PSMD14/PSMC1/PSMD11/PSMA4/POLE4/CUL1/PSMD12/PSMA6/PSMA7/ANAPC7/PSME3/ORC2/PSMD2/ORC4/RPA2/ORC…
KEGG_CELL_CYCLE	KEGG_CELL_CYCLE	124	0.611563	2.92908	0.0119048	0.0560349	0.0400754	3524	tags=41%, list=10%, signal=37%	ORC1/CDC25A/BUB1/CDC6/BUB1B/CDC45/ESPL1/PLK1/CCNA2/CCNE2/MAD2L1/TTK/CCNB2/SKP2/CCNB1/CHEK1/CDK1/MCM4/CDC20/CDC25C/ORC6/MCM7/MCM2/MCM6/SMC1B/PRKDC/DBF4/CDC7/PKMYT1/CCNE1/CDK4/CDK2/E2F2/CCND1/PCNA/E2F1/ANAPC1/MCM3/TGFB2/SMC1A/RBL1/CHEK2/MCM5/CDK6/E2F3/CDKN2A/TFDP1/MYC/RAD21/HDAC2/SMC3
REACTOME_ABERRANT_REGULATION_OF_MITOTIC_EXIT_IN_CANCER_DUE_TO_RB1_DEFECTS	REACTOME_ABERRANT_REGULATION_OF_MITOTIC_EXIT_IN_CANCER_DUE_TO_RB1_DEFECTS	20	0.51519	1.72592	0.0121457	0.0569437	0.0407254	7509	tags=50%, list=21%, signal=40%	SKP2/UBE2C/ANAPC1/UBE2S/CDC27/CDC23/ANAPC7/ANAPC5/CDC16/RB1
REACTOME_CONVERSION_FROM_APC_C_CDC20_TO_APC_C_CDH1_IN_LATE_ANAPHASE	REACTOME_CONVERSION_FROM_APC_C_CDC20_TO_APC_C_CDH1_IN_LATE_ANAPHASE	20	0.49219	1.64887	0.0121457	0.0569437	0.0407254	7398	tags=45%, list=20%, signal=36%	CDC20/UBE2C/ANAPC1/UBE2S/CDC27/CDC23/ANAPC7/ANAPC5/CDC16
REACTOME_CHYLOMICRON_ASSEMBLY	REACTOME_CHYLOMICRON_ASSEMBLY	10	-0.71465	-1.6383	0.0123967	0.0580058	0.041485	3605	tags=70%, list=10%, signal=63%	APOC2/MTTP/APOA1/APOE/APOB/APOA2/APOC3
WP_TRANSCRIPTION_COFACTORS_SKI_AND_SKIL_PROTEIN_PARTNERS	WP_TRANSCRIPTION_COFACTORS_SKI_AND_SKIL_PROTEIN_PARTNERS	18	0.555602	1.7884	0.012605	0.0588648	0.0420994	10825	tags=78%, list=30%, signal=55%	PRMT5/SATB2/SIN3A/TEAD2/TEAD1/TEAD4/NF1/SKIL/STK3/HDAC1/TEAD3/HDAC3/LATS1/ING2
WP_TCELL_RECEPTOR_AND_COSTIMULATORY_SIGNALING	WP_TCELL_RECEPTOR_AND_COSTIMULATORY_SIGNALING	29	-0.568463	-1.63342	0.0127389	0.059373	0.0424628	2430	tags=45%, list=7%, signal=42%	CTLA4/CD28/NFATC2/NFKBIA/ITK/RASGRP1/PTPN6/LCK/ZAP70/PDCD1/CD8A/IL2/CD8B
REACTOME_REPRODUCTION	REACTOME_REPRODUCTION	143	0.362605	1.76638	0.0128205	0.0595202	0.0425681	4067	tags=26%, list=11%, signal=23%	PRDM9/TEX15/LMNB1/BRCA1/BLM/DMC1/RAD51/BRCA2/H3C8/STAG3/MND1/IZUMO2/SMC1B/PSMC3IP/CATSPER1/SYCP2/CDK4/RBBP8/H2BC11/SYCE1/CDK2/H2AZ1/SMC1A/H2BC9/H2AC14/MRE11/TOP3A/CATSPERB/H3C7/RAD21/RPA1/H2BC17/SMC3/RAD51C/H2AC4/RPA3/IZUMO3
WP_ENDODERM_DIFFERENTIATION	WP_ENDODERM_DIFFERENTIATION	144	0.494855	2.41244	0.0128205	0.0595202	0.0425681	6513	tags=47%, list=18%, signal=38%	TRIM71/OTX2/FOXA2/HNF1B/WDHD1/ZIC5/EZH2/NCAPG2/NKX2-1/TET1/PBX1/CER1/DNMT3B/ZIC3/RAB38/NANOG/CAND1/SLC2A12/LHX1/DKK1/NAA15/TAF5/SCHIP1/JARID2/MTF2/ZNF281/EPB41L5/DDAH1/CEBPZ/UBR5/SFMBT1/HOXC11/PHF6/CTNNB1/LRPPRC/PAX9/ZFHX4/TCEAL2/TCF4/RFX7/CDYL/MBTD1/ACACA/APC/C1QBP/LEO1/TAF4B/HOXA1/TCF7L1/CTR9/EMSY/GLI2/KDM4A/CDC73/FOXA1/ASCC3/PBX3/NOTCH1/SMAD4/BPTF/BMPR1A/CTBP2/CEP250/GATA4/ONECUT1/NABP2/NLK
REACTOME_AQUAPORIN_MEDIATED_TRANSPORT	REACTOME_AQUAPORIN_MEDIATED_TRANSPORT	52	-0.488096	-1.56916	0.012926	0.0598928	0.0428346	6476	tags=31%, list=18%, signal=25%	AQP9/PRKAR2B/GNG11/ADCY4/AQP7/GNG8/AQP12A/GNGT2/AQP10/AQP8/GNG7/AQP5/AQP2/ADCY8/AQP1/AQP3
REACTOME_COPI_INDEPENDENT_GOLGI_TO_ER_RETROGRADE_TRAFFIC	REACTOME_COPI_INDEPENDENT_GOLGI_TO_ER_RETROGRADE_TRAFFIC	53	0.391931	1.62789	0.012987	0.0600586	0.0429532	7914	tags=43%, list=22%, signal=34%	TUBA3C/TUBA3E/TUBA1B/TUBB8/TUBA1C/CAPZA3/TUBB8B/PLA2G4A/TUBB1/GALNT1/TUBA3D/TUBB3/GALNT2/DYNC1I2/RAB3GAP2/TUBB6/TUBB2B/RAB6B/DCTN2/DCTN5/CAPZA1/CAPZA2/DYNC1H1
REACTOME_SIGNALING_BY_BMP	REACTOME_SIGNALING_BY_BMP	28	0.482993	1.69969	0.0132159	0.0609982	0.0436252	6179	tags=46%, list=17%, signal=39%	AMHR2/CER1/BMP2/SMAD9/ACVR2B/BMPR2/SMAD5/BMPR1B/SMAD4/SMAD6/ACVR2A/BMPR1A/FSTL1
BIOCARTA_TOB1_PATHWAY	BIOCARTA_TOB1_PATHWAY	19	-0.608713	-1.60785	0.0132802	0.0611765	0.0437526	2201	tags=47%, list=6%, signal=45%	CD28/IL4/IL2RA/CD3G/CD247/IFNG/CD3D/IL2/CD3E
REACTOME_MITOTIC_PROPHASE	REACTOME_MITOTIC_PROPHASE	141	0.478142	2.31179	0.0133333	0.0613024	0.0438427	6387	tags=41%, list=18%, signal=34%	PLK1/CCNB2/CCNB1/LMNB1/CDK1/NCAPG2/H3C8/TMPO/SMC4/SMC2/NCAPD3/H2BC11/NUP155/NUP153/NDC1/NUP205/NUP160/NUP210/H2AZ1/MASTL/NUP50/NUP107/H2BC9/H2AC14/VRK1/NUP58/PPP2R1B/NUP37/H3C7/NUP133/H2BC17/POM121/TPR/NUP35/H2AC4/SET/NUP88/LEMD3/NUP85/H4C14/NUP98/NUP54/KMT5A/H4C12/NCAPH2/H2AX/NUP93/SEH1L/NUP188/NUP62/RAE1/NUP43/VRK2/H3C10/H4C3/H2AZ2/H3C12/POM121C
REACTOME_BUTYROPHILIN_BTN_FAMILY_INTERACTIONS	REACTOME_BUTYROPHILIN_BTN_FAMILY_INTERACTIONS	12	-0.679856	-1.62065	0.0134228	0.0615947	0.0440517	7164	tags=67%, list=20%, signal=54%	BTNL9/CD209/BTN3A2/BTNL8/BTN3A1/BTN3A3/XDH/PPL
REACTOME_CHROMOSOME_MAINTENANCE	REACTOME_CHROMOSOME_MAINTENANCE	140	0.574904	2.76966	0.0135135	0.0617723	0.0441788	5507	tags=46%, list=15%, signal=40%	TERT/KNL1/PRIM1/CCNA2/CENPA/CENPI/DNA2/HJURP/DSCC1/BLM/OIP5/RFC3/CENPU/CENPK/CENPO/CENPH/CENPL/RFC5/H2BC11/FEN1/CDK2/POLA1/PIF1/PCNA/CENPN/H2AZ1/RFC4/MIS18A/POLD1/POLA2/MIS18BP1/H2BC9/PRIM2/H2AC14/RFC2/CENPM/RSF1/CENPW/POLR2D/CENPQ/DKC1/POLD3/RPA1/H2BC17/CENPP/RTEL1/SMARCA5/H2AC4/POLR2B/WRN/RPA3/RFC1/RBBP4/H4C14/LIG1/SHQ1/H4C12/H2AX/RUVBL1/CENPS/NPM1/RBBP7/PPP6R3/POT1/CHTF18
REACTOME_RHO_GTPASES_ACTIVATE_FORMINS	REACTOME_RHO_GTPASES_ACTIVATE_FORMINS	140	0.639588	3.08128	0.0135135	0.0617723	0.0441788	5256	tags=49%, list=14%, signal=42%	TUBA3C/DIAPH3/CENPF/BUB1/ERCC6L/KIF18A/NUF2/BUB1B/SGO1/KNL1/PLK1/CENPE/CDCA8/MAD2L1/CENPA/CENPI/SGO2/KIF2C/TUBA3E/BIRC5/SKA1/CDC20/KNTC1/AURKB/SPC25/NDC80/CENPU/ZWINT/ZWILCH/CENPK/CENPO/CENPH/CENPL/INCENP/SPDL1/KIF2A/CENPN/NUP160/TUBA1B/NUP107/SPC24/XPO1/DSN1/CKAP5/CENPM/TUBB8/CENPQ/SKA2/PPP2R1B/TUBA1C/NUP37/TUBB8B/NUP133/TUBB1/CENPP/AHCTF1/ZW10/RCC2/DVL2/PFN2/NUP85/NUP98/PPP1CC/BUB3/CENPS/CLASP1…
REACTOME_STRIATED_MUSCLE_CONTRACTION	REACTOME_STRIATED_MUSCLE_CONTRACTION	35	-0.535328	-1.59664	0.0136139	0.0621116	0.0444214	3082	tags=43%, list=8%, signal=39%	TNNI1/MYH3/TMOD1/MYL2/MYBPC3/DES/TNNT3/TNNC2/ACTN3/ACTC1/TNNT2/MYL3/MYBPC2/TNNI2/MYBPC1
REACTOME_EPIGENETIC_REGULATION_OF_GENE_EXPRESSION	REACTOME_EPIGENETIC_REGULATION_OF_GENE_EXPRESSION	146	0.377678	1.83179	0.0136986	0.0622594	0.0445271	7642	tags=43%, list=21%, signal=34%	UHRF1/EZH2/H3C8/TET1/DNMT3B/DNMT1/H2BC11/DEK/H2AZ1/TDG/TAF1A/H2BC9/H2AC14/TAF1B/DDX21/JARID2/MTF2/TET3/DNMT3A/GTF2H3/BAZ1B/H3C7/H2BC17/HDAC2/SUZ12/PHF19/POLR1A/BAZ2A/SMARCA5/CHD4/SAP130/H2AC4/RBBP4/CD3EAP/H4C14/TWISTNB/TTF1/SUV39H1/SIN3A/H4C12/H2AX/RBBP7/POLR1B/GTF2H2/GATAD2B/GSK3B/TET2/H3C10/H4C3/SUDS3/H2AZ2/H3C12/MNAT1/H3C11/H2BC12/SF3B1/ERCC3/MYBBP1A/H4C2/RRP8/EHMT2/H2AC7/ERCC2
REACTOME_HCMV_EARLY_EVENTS	REACTOME_HCMV_EARLY_EVENTS	135	0.471204	2.26683	0.0136986	0.0622594	0.0445271	6446	tags=44%, list=18%, signal=37%	TUBA3C/TUBA3E/EZH2/H3C8/H2BC11/NUP155/NUP153/NDC1/NUP205/NUP160/NUP210/TUBA1B/NUP50/CBX1/NUP107/H2BC9/H2AC14/NUP58/H2AC13/TUBB8/TUBA1C/NUP37/H3C7/TUBB8B/NUP133/TUBB1/H2BC17/POM121/SUZ12/TPR/NUP35/H2AC4/NUP88/RBBP4/NUP85/H4C14/NUP98/NUP54/H2AC11/H4C12/EGFR/NUP93/RBBP7/SEH1L/TUBA3D/TUBB3/NUP188/NUP62/RAE1/H2AC16/DYNC1I2/NUP43/CREB1/H3C10/TRIM28/H4C3/TUBB6/H3C12/POM121C/TUBB2B
PID_NOTCH_PATHWAY	PID_NOTCH_PATHWAY	58	0.381185	1.62272	0.0137931	0.0625691	0.0447486	6757	tags=41%, list=19%, signal=34%	DLK1/NEURL1/SKP2/RBBP8/CCND1/CNTN6/LNX1/MYC/DLL3/MIB1/ENO1/ADAM10/CBL/NOTCH2/NOTCH1/KDM1A/ADAM12/SPEN/MAML1/DNER/CUL1/APH1A/MYCBP/ITCH
PID_ERA_GENOMIC_PATHWAY	PID_ERA_GENOMIC_PATHWAY	62	0.37634	1.62617	0.0138889	0.0628836	0.0449735	5410	tags=32%, list=15%, signal=28%	PRL/BRCA1/PDIA2/CCND1/GREB1/PCNA/POU4F2/NRIP1/TFF1/MYC/LMO4/MED1/SET/ESR2/LCOR/CHUK/PRDM15/POU4F1/ANP32A/SMAD4
REACTOME_GOLGI_TO_ER_RETROGRADE_TRANSPORT	REACTOME_GOLGI_TO_ER_RETROGRADE_TRANSPORT	134	0.433705	2.07897	0.0140845	0.063407	0.0453478	6482	tags=34%, list=18%, signal=28%	TUBA3C/KIF15/KIF18A/KIF18B/KIF4A/CENPE/RACGAP1/KIF2C/TUBA3E/KIF4B/KIF23/KIF11/KIF20A/KIFC1/KIF20B/KIF2A/KIF21A/TUBA1B/KIF26A/TUBB8/TUBA1C/CAPZA3/TUBB8B/PLA2G4A/TUBB1/KIF21B/ZW10/KIF22/RINT1/GALNT1/KIF1B/TUBA3D/TUBB3/COPA/KIF5A/NSF/TMED2/GALNT2/DYNC1I2/RAB3GAP2/KIF3A/NAPG/TUBB6/TUBB2B/RAB6B
REACTOME_HOMOLOGY_DIRECTED_REPAIR	REACTOME_HOMOLOGY_DIRECTED_REPAIR	137	0.614721	2.94544	0.0140845	0.063407	0.0453478	6853	tags=53%, list=19%, signal=43%	CLSPN/EXO1/POLQ/CCNA2/BRIP1/XRCC2/DNA2/RAD51AP1/CHEK1/BRCA1/BLM/RFC3/EME1/POLE2/RAD51/BRCA2/RFC5/NSD2/POLE/RBBP8/H2BC11/FEN1/CDK2/TOPBP1/PARP1/PCNA/RMI2/RMI1/BARD1/RFC4/POLD1/TIPIN/GEN1/H2BC9/MDC1/RFC2/MRE11/TOP3A/RAD1/RAD9B/POLD3/RPA1/H2BC17/RTEL1/RAD51C/WRN/RPA3/PARP2/XRCC3/RFC1/LIG3/H4C14/TP53BP1/PALB2/H4C12/SLX4/RNF168/H2AX/RAD51B/POLE3/NBN/ATRIP/UBE2N/RNF4/BRCC3/POLE4/UBE2V2/H4C3/RHNO1/PPP4R…
WP_PRADERWILLI_AND_ANGELMAN_SYNDROME	WP_PRADERWILLI_AND_ANGELMAN_SYNDROME	63	0.387983	1.67272	0.0140845	0.063407	0.0453478	4562	tags=27%, list=13%, signal=24%	TACR3/CDC6/MAGEL2/GABRR1/NPAP1/GABRA5/DLX5/KISS1/CDK4/CCND1/E2F1/CDK6/CDKN2A/NIPA2/GABRB3/GABRG3/MKRN3
REACTOME_INTERLEUKIN_3_INTERLEUKIN_5_AND_GM_CSF_SIGNALING	REACTOME_INTERLEUKIN_3_INTERLEUKIN_5_AND_GM_CSF_SIGNALING	48	-0.491716	-1.56475	0.0143713	0.0645756	0.0461836	5222	tags=29%, list=14%, signal=25%	IL2RA/JAK3/CSF2RB/HCK/IL5RA/PIK3R2/IL3RA/INPP5D/VAV1/IL2RB/BLNK/PTPN6/IL2RG/IL2
BIOCARTA_SKP2E2F_PATHWAY	BIOCARTA_SKP2E2F_PATHWAY	10	0.729474	1.9644	0.0144928	0.0648762	0.0463986	3032	tags=50%, list=8%, signal=46%	SKP2/CCNE1/CDK2/E2F1/TFDP1
REACTOME_HCMV_INFECTION	REACTOME_HCMV_INFECTION	159	0.387732	1.91091	0.0144928	0.0648762	0.0463986	6446	tags=38%, list=18%, signal=31%	TUBA3C/TUBA3E/EZH2/H3C8/H2BC11/NUP155/NUP153/NDC1/NUP205/NUP160/NUP210/TUBA1B/NUP50/CBX1/NUP107/H2BC9/H2AC14/NUP58/H2AC13/TUBB8/TUBA1C/NUP37/H3C7/TUBB8B/NUP133/TUBB1/H2BC17/POM121/SUZ12/TPR/NUP35/H2AC4/NUP88/RBBP4/NUP85/H4C14/NUP98/NUP54/H2AC11/H4C12/EGFR/NUP93/RBBP7/SEH1L/TUBA3D/TUBB3/NUP188/NUP62/RAE1/H2AC16/DYNC1I2/NUP43/CREB1/H3C10/TRIM28/H4C3/TUBB6/H3C12/POM121C/TUBB2B
REACTOME_REGULATION_OF_TP53_ACTIVITY_THROUGH_ACETYLATION	REACTOME_REGULATION_OF_TP53_ACTIVITY_THROUGH_ACETYLATION	30	0.480849	1.71676	0.0146341	0.0650948	0.0465549	9311	tags=57%, list=26%, signal=42%	HDAC2/CHD4/RBBP4/BRPF3/RBBP7/GATAD2B/PIP4K2C/BRD1/MAP2K6/AKT3/EP300/ING5/BRPF1/KAT6A/HDAC1/CHD3/MTA2
REACTOME_GENE_SILENCING_BY_RNA	REACTOME_GENE_SILENCING_BY_RNA	136	0.418227	1.98267	0.0147059	0.0650948	0.0465549	6450	tags=42%, list=18%, signal=35%	MAEL/TDRD9/H3C8/MYBL1/H2BC11/NUP155/HENMT1/NUP153/NDC1/NUP205/NUP160/NUP210/H2AZ1/NUP50/NUP107/H2BC9/H2AC14/NUP58/RAN/XPO5/POLR2D/NUP37/H3C7/NUP133/H2BC17/POM121/TPR/NUP35/H2AC4/POLR2B/NUP88/NUP85/HSP90AA1/H4C14/NUP98/NUP54/DROSHA/H4C12/TSNAX/AGO2/H2AX/NUP93/SEH1L/TARBP2/NUP188/NUP62/RAE1/DICER1/TDRKH/POLR2A/NUP43/H3C10/H4C3/H2AZ2/H3C12/POM121C/DGCR8
REACTOME_HIV_LIFE_CYCLE	REACTOME_HIV_LIFE_CYCLE	149	0.42291	2.02579	0.0147059	0.0650948	0.0465549	6611	tags=40%, list=18%, signal=33%	TAF7L/FEN1/NUP155/NUP153/NDC1/NUP205/RCC1/NUP160/NUP210/NUP50/NUP107/XPO1/NCBP1/RANBP1/TAF5/NUP58/SSRP1/TAF2/RAN/RNMT/HMGA1/SUPT16H/GTF2H3/PSIP1/POLR2D/NUP37/NUP133/POM121/TPR/CCNT1/NUP35/POLR2B/NUP88/NUP85/XRCC5/NUP98/NUP54/TAF1L/XRCC4/TAF4B/LIG1/NUP93/SEH1L/GTF2H2/CCNK/NUP188/NUP62/RAE1/GTF2E1/ELOA/NEDD4L/POLR2A/NUP43/TAF1/KPNA1/TAF4/POM121C/TAF9/MNAT1
REACTOME_MITOTIC_G1_PHASE_AND_G1_S_TRANSITION	REACTOME_MITOTIC_G1_PHASE_AND_G1_S_TRANSITION	149	0.60943	2.91924	0.0147059	0.0650948	0.0465549	3440	tags=36%, list=9%, signal=33%	MCM10/ORC1/TOP2A/CDC25A/CDC6/TYMS/CDC45/PRIM1/CCNA2/CCNE2/MYBL2/RRM2/SKP2/CCNB1/MCM8/CDK1/MCM4/POLE2/GMNN/ORC6/LIN9/MCM7/MCM2/MCM6/DBF4/CKS1B/CDC7/DHFR/TK1/CCNE1/POLE/CDK4/FBXO5/CDT1/CDK2/POLA1/E2F2/CCND1/PCNA/E2F1/POLA2/MCM3/PRIM2/RBL1/MCM5/CDK6/E2F3/CDKN2A/LIN54/TFDP1/PPP2R1B/E2F6/MYC/RPA1
WP_INTEGRATED_BREAST_CANCER_PATHWAY	WP_INTEGRATED_BREAST_CANCER_PATHWAY	152	0.356111	1.72359	0.0147059	0.0650948	0.0465549	6755	tags=36%, list=19%, signal=30%	CDC25A/RAD54L/PLK1/CHEK1/BRCA1/BLM/AURKA/RAD51/BRCA2/CDK4/MSH2/MSH6/CDK2/CCND1/BARD1/E2F1/CHEK2/ODC1/FOSL1/TGFBR1/MRE11/DHTKD1/CTNNB1/MYC/MYT1/TPR/BMPR2/MMP1/MTOR/IRS1/XRCC3/NUP85/PKIA/CHUK/FADD/SMARCA4/CDC25B/ATF1/HMGCR/EGFR/SMAD4/SMAD6/PHB/BMPR1A/FER/CREB1/CASP3/RHEB/IMPA1/ALKBH1/BRAF/PPP4R3A/MAPK1/KRAS/NF1
WP_MESODERMAL_COMMITMENT_PATHWAY	WP_MESODERMAL_COMMITMENT_PATHWAY	152	0.407386	1.97177	0.0147059	0.0650948	0.0465549	6513	tags=43%, list=18%, signal=35%	TRIM71/HMGA2/FOXA2/WDHD1/ZIC5/NCAPG2/TET1/ADAM19/PBX1/DNMT3B/ZIC3/RARB/FGF8/CCND1/PITX2/NANOG/SNAI1/ACVR2B/FOXC2/FZD8/SLC2A12/DKK1/SCHIP1/JARID2/MTF2/ZNF281/EPB41L5/WDCP/DDAH1/CCDC88A/FZD5/UBR5/PHF6/TWSG1/ZFHX4/TCF4/BMPR2/MBTD1/ACACA/C1QBP/PAX6/TCF7L1/ZIC2/EMSY/FZD4/FOXA1/ASCC3/PBX3/MEIS1/SMAD4/SMAD6/ACVR2A/BMPR1A/KDM6A/YAP1/CTBP2/CEP250/CSRP2/TRIM28/HAND1/TBX3/TEAD2/NABP2/TEAD1/NLK
WP_HISTONE_MODIFICATIONS	WP_HISTONE_MODIFICATIONS	65	0.407096	1.7468	0.0148148	0.065455	0.0468126	7513	tags=42%, list=21%, signal=33%	EZH2/H3C8/SUV39H2/H3C7/SETBP1/SET/KMT5A/SUV39H1/NSD1/H4C12/SMYD2/DOT1L/SETD5/SETDB1/SMYD4/EHMT1/KMT5B/H3C10/H4C3/H3C12/H3C11/KMT2D/SETD1B/ASH1L/H4C2/SETD2/EHMT2
WP_OXIDATIVE_STRESS	WP_OXIDATIVE_STRESS	33	-0.537868	-1.59538	0.0148883	0.0655778	0.0469004	8241	tags=39%, list=23%, signal=30%	SOD1/FOS/CYBB/NFIX/HMOX1/JUNB/XDH/SOD2/MT1X/NOX5/UGT1A6/SOD3/GPX3
REACTOME_REGULATION_OF_TP53_ACTIVITY	REACTOME_REGULATION_OF_TP53_ACTIVITY	160	0.537463	2.63745	0.0149254	0.0655778	0.0469004	6469	tags=44%, list=18%, signal=37%	TAF7L/EXO1/CCNA2/BRIP1/TPX2/DNA2/CHEK1/CDK1/BRCA1/BLM/RFC3/AURKA/AURKB/RFC5/RBBP8/CDK2/TOPBP1/RMI2/RMI1/BARD1/RFC4/DYRK2/CHEK2/POU4F2/TAF5/RFC2/SSRP1/TAF2/CDKN2A/SUPT16H/MRE11/PPP2R1B/TOP3A/RAD1/RAD9B/RPA1/HDAC2/CHD4/PRMT5/WRN/RPA3/MTOR/TP53BP2/RBBP4/BRPF3/RNF34/TAF1L/TAF4B/KMT5A/MAPKAPK5/POU4F1/SMYD2/RBBP7/NBN/CSNK2A1/ATRIP/GATAD2B/PIP4K2C/BRD1/EHMT1/CDK5R1/BANP/TAF1/PHF20/NOC2L/MAP2K6/HIPK1/TAF…
WP_SUDDEN_INFANT_DEATH_SYNDROME_SIDS_SUSCEPTIBILITY_PATHWAYS	WP_SUDDEN_INFANT_DEATH_SYNDROME_SIDS_SUSCEPTIBILITY_PATHWAYS	160	0.323984	1.58986	0.0149254	0.0655778	0.0469004	4704	tags=28%, list=13%, signal=24%	DLX2/KCNH2/NEUROD1/GCK/CHRNA4/PHOX2A/SCN5A/FOXM1/CHRM2/CHRNB4/CHRNA7/SNAP25/HTR1A/CHRFAM7A/TAC1/PBX1/AQP4/CDCA7L/SLC9A3/CHRNB2/NANOG/CHAT/ADCYAP1R1/POU3F2/PPARGC1A/KCNJ8/NKX2-2/SPTBN1/CAV3/CTNNB1/NKX3-1/PHOX2B/RYR2/PRKAR2A/ESR2/HSPD1/NFYA/YWHAQ/ACADM/MEF2C/SLC25A4/SP3/RUNX3/MYB
KEGG_LONG_TERM_DEPRESSION	KEGG_LONG_TERM_DEPRESSION	70	-0.447521	-1.513	0.0149597	0.0656075	0.0469216	2581	tags=19%, list=7%, signal=17%	PLA2G2C/PLA2G12B/CRH/PLA2G1B/PLA2G2D/PLA2G2A/GRIA3/PLA2G2F/PLA2G3/PLA2G5/CRHR1/PLA2G4E/GRIA2
WP_BDNFTRKB_SIGNALING	WP_BDNFTRKB_SIGNALING	33	0.470717	1.71193	0.0153061	0.0669653	0.0478927	7504	tags=48%, list=21%, signal=39%	TRPC3/NRAS/PLCG1/MTOR/ADCY1/ARC/TRPC6/MAP2K1/CREB1/RPS6KB1/RHEB/BRAF/GRIN1/MAPK1/KRAS/PIK3CG
REACTOME_ACETYLCHOLINE_BINDING_AND_DOWNSTREAM_EVENTS	REACTOME_ACETYLCHOLINE_BINDING_AND_DOWNSTREAM_EVENTS	14	0.593403	1.82109	0.0153257	0.0669653	0.0478927	3265	tags=50%, list=9%, signal=46%	CHRNA4/CHRNA3/CHRNB4/CHRNA7/CHRNA5/CHRNB2/CHRND
ST_INTERLEUKIN_4_PATHWAY	ST_INTERLEUKIN_4_PATHWAY	26	-0.579754	-1.64053	0.015444	0.0673586	0.048174	7325	tags=27%, list=20%, signal=22%	IL4/IL4R/JAK3/INPP5D/IL2RG/SERPINA4/PI3
REACTOME_THE_CANONICAL_RETINOID_CYCLE_IN_RODS_TWILIGHT_VISION_	REACTOME_THE_CANONICAL_RETINOID_CYCLE_IN_RODS_TWILIGHT_VISION_	23	-0.589532	-1.62963	0.015544	0.0676346	0.0483714	3214	tags=35%, list=9%, signal=32%	RBP4/DHRS9/MYO7A/STRA6/RDH16/RDH12/TTR/SDR9C7
WP_BONE_MORPHOGENIC_PROTEIN_BMP_SIGNALLING_AND_REGULATION	WP_BONE_MORPHOGENIC_PROTEIN_BMP_SIGNALLING_AND_REGULATION	12	0.650612	1.85876	0.0155642	0.0676346	0.0483714	8771	tags=67%, list=24%, signal=51%	BMP2/BMPR2/BMPR1B/SMAD4/SMAD6/BMPR1A/RUNX2/SMURF1
KEGG_FC_GAMMA_R_MEDIATED_PHAGOCYTOSIS	KEGG_FC_GAMMA_R_MEDIATED_PHAGOCYTOSIS	96	-0.416505	-1.48159	0.015625	0.0677749	0.0484717	6026	tags=23%, list=17%, signal=19%	FCGR2B/PLCG2/PLA2G4B/GSN/HCK/LAT/PIP5K1B/FCGR3A/PIK3R2/RAC2/PTPRC/PIK3R5/INPP5D/VAV1/FCGR2A/FCGR1A/WAS/NCF1/FCGR2C/PLA2G4D/PLA2G4F/PLA2G4E
REACTOME_FACTORS_INVOLVED_IN_MEGAKARYOCYTE_DEVELOPMENT_AND_PLATELET_PRODUCTION	REACTOME_FACTORS_INVOLVED_IN_MEGAKARYOCYTE_DEVELOPMENT_AND_PLATELET_PRODUCTION	168	0.384056	1.89504	0.015873	0.0684353	0.048944	5515	tags=30%, list=15%, signal=26%	HBE1/TUBA3C/KIF15/KIF18A/KIF18B/KIF4A/CENPE/RACGAP1/KIF2C/TUBA3E/KIF4B/KIF23/KIF11/KIF20A/KIFC1/H3C8/KIF20B/GATA5/HBG2/CDK2/KIF2A/KIF21A/TUBA1B/KIF26A/CBX5/HBB/TUBB8/TUBA1C/H3C7/TUBB8B/TUBB1/KIF21B/HDAC2/RCOR1/RAD51C/PRKAR2A/DOCK7/AKAP1/KIF22/MFN1/ZFPM2/DOCK1/SIN3A/MYB/KIF1B/RAD51B/TUBA3D/TUBB3/KIF5A/KDM1A/DOCK9
REACTOME_G2_M_CHECKPOINTS	REACTOME_G2_M_CHECKPOINTS	168	0.5607	2.76666	0.015873	0.0684353	0.048944	7107	tags=52%, list=20%, signal=42%	CLSPN/MCM10/ORC1/EXO1/CDC25A/CDC6/GTSE1/CDC45/BRIP1/CCNB2/DNA2/CCNB1/CHEK1/MCM8/CDK1/BRCA1/MCM4/BLM/RFC3/CDC25C/ORC6/MCM7/MCM2/MCM6/DBF4/CDC7/PKMYT1/RFC5/NSD2/RBBP8/H2BC11/CDK2/TOPBP1/RMI2/RMI1/BARD1/RFC4/MCM3/H2BC9/CHEK2/MDC1/MCM5/RFC2/MRE11/TOP3A/RAD1/RAD9B/RPA1/H2BC17/PSME4/PSMA8/WRN/RPA3/YWHAQ/H4C14/TP53BP1/H4C12/RNF168/H2AX/PSMD1/NBN/ATRIP/PSMD14/UBE2N/PSMC1/PSMD11/YWHAZ/PSMA4/BRCC3/UBE2V2/H…
REACTOME_S_PHASE	REACTOME_S_PHASE	162	0.61508	3.02072	0.015873	0.0684353	0.048944	6885	tags=57%, list=19%, signal=46%	ORC1/CDC25A/CDC6/CDC45/CDCA5/GINS1/PRIM1/CCNA2/CCNE2/ESCO2/DNA2/SKP2/GINS4/MCM8/MCM4/RFC3/POLE2/ORC6/LIN9/MCM7/MCM2/MCM6/GINS2/CKS1B/CCNE1/RFC5/POLE/CDK4/CDT1/FEN1/CDK2/GINS3/POLA1/CCND1/PCNA/RFC4/UBE2C/E2F1/POLD1/POLA2/ANAPC1/MCM3/SMC1A/PRIM2/MCM5/RFC2/LIN54/TFDP1/MYC/UBE2S/POLD3/RAD21/RPA1/SMC3/PSME4/PDS5A/PSMA8/CDC27/RPA3/PDS5B/RFC1/RBBP4/LIG1/CDC25B/ESCO1/E2F5/PSMD1/CDC23/POLE3/STAG1/PSMD14/P…
WP_NUCLEOTIDEBINDING_OLIGOMERIZATION_DOMAIN_NOD_PATHWAY	WP_NUCLEOTIDEBINDING_OLIGOMERIZATION_DOMAIN_NOD_PATHWAY	41	-0.508268	-1.56938	0.0158924	0.0684353	0.048944	6939	tags=34%, list=19%, signal=28%	NLRP1/CARD6/NFKBIA/MEFV/AIM2/CASP5/NDUFA13/NOD2/PYCARD/NLRP7/ACAP1/IL18/IL1B/NLRP10
REACTOME_ASSEMBLY_OF_ACTIVE_LPL_AND_LIPC_LIPASE_COMPLEXES	REACTOME_ASSEMBLY_OF_ACTIVE_LPL_AND_LIPC_LIPASE_COMPLEXES	19	-0.601633	-1.58915	0.0159363	0.0684672	0.0489669	8186	tags=58%, list=23%, signal=45%	APOC2/PCSK5/LIPC/PCSK6/ANGPTL8/FGF21/CREB3L3/LMF1/GPIHBP1/APOA5/CIDEC
REACTOME_ANDROGEN_BIOSYNTHESIS	REACTOME_ANDROGEN_BIOSYNTHESIS	11	-0.685243	-1.61449	0.0159574	0.0684672	0.0489669	5175	tags=45%, list=14%, signal=39%	POMC/HSD3B1/HSD17B3/HSD3B2/CYP17A1
WP_COVID19_ADVERSE_OUTCOME_PATHWAY	WP_COVID19_ADVERSE_OUTCOME_PATHWAY	15	-0.636915	-1.59066	0.0162382	0.0694217	0.0496495	8134	tags=73%, list=22%, signal=57%	IL7/CXCL10/CCL3/TNF/IL2RA/CXCL8/AGT/IL6/ACE2/IL2/IL1B
REACTOME_SIGNALING_BY_TGF_BETA_RECEPTOR_COMPLEX	REACTOME_SIGNALING_BY_TGF_BETA_RECEPTOR_COMPLEX	73	0.371113	1.59306	0.0162602	0.0694217	0.0496495	8833	tags=48%, list=24%, signal=36%	PARP1/RBL1/XPO1/TRIM33/TGFBR1/TFDP1/CGN/MYC/UCHL5/TGIF2/CCNT1/CDK8/RNF111/STRAP/CBL/PPP1CC/E2F5/CCNK/SMAD4/SNW1/MTMR4/NEDD4L/SKIL/ZFYVE9/PPP1CB/NCOR1/WWTR1/SERPINE1/ARHGEF18/PARD3/USP15/USP9X/PPM1A/SMURF1/SMAD2
REACTOME_CELL_CELL_COMMUNICATION	REACTOME_CELL_CELL_COMMUNICATION	129	-0.403959	-1.49452	0.016269	0.0694217	0.0496495	4756	tags=24%, list=13%, signal=21%	CADM2/FYB1/SFTPA2/ANG/LAMC2/CDH4/PIK3R2/SFTPA1/LAMA3/CLDN5/PTK2B/CLDN2/CADM3/SIRPB1/JUP/PTPN6/ACTN3/TYROBP/CLDN4/SFTPD/CLDN8/LIMS2/CLDN17/NECTIN4/SIRPG/COL17A1/NPHS1/CRB3/KRT5/ITGB4/KRT14
PID_IL2_STAT5_PATHWAY	PID_IL2_STAT5_PATHWAY	30	-0.541903	-1.57352	0.0163112	0.0694217	0.0496495	5786	tags=40%, list=16%, signal=34%	CCND3/IL2RA/JAK3/FOXP3/IL2RB/LTA/PRF1/LCK/FASLG/IL2RG/CCND2/IL2
REACTOME_RETINOID_CYCLE_DISEASE_EVENTS	REACTOME_RETINOID_CYCLE_DISEASE_EVENTS	13	-0.667589	-1.61277	0.0163488	0.0694217	0.0496495	6802	tags=46%, list=19%, signal=38%	RDH5/RBP4/OPN1LW/STRA6/RDH12/TTR
WP_HEMATOPOIETIC_STEM_CELL_DIFFERENTIATION	WP_HEMATOPOIETIC_STEM_CELL_DIFFERENTIATION	61	-0.472797	-1.55693	0.0163551	0.0694217	0.0496495	8145	tags=51%, list=22%, signal=39%	NFATC2/FOS/TNXB/FLI1/FOSB/MUC1/THRB/GP9/PIM1/CSF1/MIR150/LYL1/ABO/CIITA/IRF5/NCKAP1L/MIR221/GATA1/IL6/SEC14L2/CXCR4/IKZF1/VAV1/CBFA2T3/NFE2/IL1A/RHOH/TRAF3IP3/SPI1/IL1B/TRIM29
REACTOME_DNA_DOUBLE_STRAND_BREAK_REPAIR	REACTOME_DNA_DOUBLE_STRAND_BREAK_REPAIR	165	0.608657	3.00516	0.0163934	0.0694603	0.0496771	6597	tags=52%, list=18%, signal=42%	CLSPN/EXO1/POLQ/CCNA2/BRIP1/XRCC2/DNA2/RAD51AP1/CHEK1/BRCA1/BLM/KPNA2/RFC3/EME1/POLE2/RAD51/BRCA2/PRKDC/RFC5/NSD2/POLE/RBBP8/H2BC11/FEN1/CDK2/TOPBP1/PARP1/PCNA/RMI2/RMI1/BARD1/RFC4/POLD1/TIPIN/GEN1/H2BC9/CHEK2/MDC1/RFC2/RIF1/PAXIP1/BAZ1B/MRE11/TOP3A/RAD1/RAD9B/POLD3/RPA1/TDP1/H2BC17/RTEL1/RAD51C/SMARCA5/WRN/RPA3/PARP2/XRCC3/RFC1/LIG3/XRCC5/H4C14/XRCC4/TP53BP1/PALB2/H4C12/SLX4/RNF168/KDM4A/H2AX/RA…
REACTOME_SLC_MEDIATED_TRANSMEMBRANE_TRANSPORT	REACTOME_SLC_MEDIATED_TRANSMEMBRANE_TRANSPORT	249	-0.345664	-1.352	0.016546	0.069982	0.0500502	7763	tags=31%, list=21%, signal=24%	SLC26A1/SLC24A3/SLC38A5/SLC25A6/SLC9A7/SLC35A1/SLC14A1/SLC3A1/SLC40A1/SLC44A3/SLC1A2/SLC4A9/SLC1A1/SLC10A6/SLCO1A2/ARL2/SLC22A18/SLC2A9/SLC11A1/SLC5A2/SLC20A1/BSG/SLC5A1/FGF21/SLC36A2/SLC4A1/SLCO2A1/SLC6A6/SLC28A2/SLC27A1/SLC22A11/SLC39A5/SLC6A18/SLC9A9/SLC7A7/SLC2A2/SLC43A2/SLC6A3/SLC44A2/SLC30A3/SLC29A3/SLC6A9/SLC25A18/SLC12A3/RHCG/CP/LCN1/EMB/HEPH/SLC5A3/SLC1A6/SLC17A1/SLC22A7/SLC26A2/SLC47A2/…
REACTOME_DECTIN_2_FAMILY	REACTOME_DECTIN_2_FAMILY	26	-0.577947	-1.63542	0.016731	0.0704074	0.0503545	6261	tags=50%, list=17%, signal=41%	MUC1/PLCG2/CLEC4A/MUC17/MUC16/CLEC10A/FCER1G/CLEC6A/MUC6/CLEC4D/MUC5AC/CLEC4E/MUCL1
REACTOME_PROTEIN_UBIQUITINATION	REACTOME_PROTEIN_UBIQUITINATION	79	0.35405	1.5451	0.0168067	0.0704074	0.0503545	8664	tags=39%, list=24%, signal=30%	UBE2T/PRKDC/H2BC11/PCNA/UBE2C/RNF144A/H2BC9/UBE2S/H2BC17/RAD18/HLTF/LEO1/CTR9/CDC73/SHPRH/UBE2G1/UBE2Q2/UBE2N/WDR61/UBE2V2/UBE2K/UBA6/H2BC12/RNF40/UBE2E3/RTF1/OTULIN/RNF20/USP9X/USP7/BCL10
WP_TCA_CYCLE_AKA_KREBS_OR_CITRIC_ACID_CYCLE	WP_TCA_CYCLE_AKA_KREBS_OR_CITRIC_ACID_CYCLE	18	0.512815	1.65067	0.0168067	0.0704074	0.0503545	9365	tags=67%, list=26%, signal=50%	CS/DLD/SUCLA2/IDH3A/DLST/FH/SDHC/IDH2/SUCLG2/SDHB/MDH2/IDH3B
REACTOME_ACTIVATION_OF_GENE_EXPRESSION_BY_SREBF_SREBP_	REACTOME_ACTIVATION_OF_GENE_EXPRESSION_BY_SREBF_SREBP_	42	0.40642	1.56542	0.0168539	0.0704074	0.0503545	9707	tags=62%, list=27%, signal=45%	SQLE/FASN/ELOVL6/HMGCS1/CYP51A1/TGS1/MED1/ACACA/NFYA/HMGCR/ACACB/SCD/GPAM/IDI1/FDPS/NCOA6/CREBBP/HELZ2/PPARA/NCOA2/NFYB/CHD9/SP1/CARM1/MTF1/TBL1XR1
REACTOME_VOLTAGE_GATED_POTASSIUM_CHANNELS	REACTOME_VOLTAGE_GATED_POTASSIUM_CHANNELS	42	0.409892	1.5788	0.0168539	0.0704074	0.0503545	2809	tags=31%, list=8%, signal=29%	KCNH2/KCNS1/KCNG3/KCNC2/KCND2/KCNG4/KCNH5/KCNA7/KCNQ2/KCNV2/KCNA4/KCNG1/KCNH1
WP_EUKARYOTIC_TRANSCRIPTION_INITIATION	WP_EUKARYOTIC_TRANSCRIPTION_INITIATION	42	0.431731	1.66291	0.0168539	0.0704074	0.0503545	8574	tags=52%, list=24%, signal=40%	TAF5/GTF2H2C/POLR3B/GTF2H3/POLR1A/POLR2B/POLR3K/POLR1B/GTF2H2/GTF2E1/POLR2A/TAF9/ILK/MNAT1/POLR3D/ERCC3/ERCC2/TAF13/TAF6/TBP/POLR1E/POLR3E
WP_METABOLIC_REPROGRAMMING_IN_COLON_CANCER	WP_METABOLIC_REPROGRAMMING_IN_COLON_CANCER	42	0.430595	1.65854	0.0168539	0.0704074	0.0503545	6257	tags=43%, list=17%, signal=36%	PPAT/SLC16A3/ACLY/FASN/GART/PAICS/PGK1/PGAM1/SHMT2/ENO1/TIGAR/SLC1A5/RPIA/IDH3A/GLS/DLST/PKM/FH
REACTOME_CONSTITUTIVE_SIGNALING_BY_ABERRANT_PI3K_IN_CANCER	REACTOME_CONSTITUTIVE_SIGNALING_BY_ABERRANT_PI3K_IN_CANCER	75	-0.439583	-1.51085	0.0169875	0.070841	0.0506646	6012	tags=32%, list=17%, signal=27%	KLB/RHOG/ERBB4/FGF4/FGF3/ICOS/CD86/BTC/FGF22/PIK3R2/RAC2/NRG2/VAV1/FGF2/CD19/LCK/TRAT1/FGFR3/FGF1/AREG/EPGN/FGFR2/EREG/FGF9
REACTOME_BRANCHED_CHAIN_AMINO_ACID_CATABOLISM	REACTOME_BRANCHED_CHAIN_AMINO_ACID_CATABOLISM	21	0.480471	1.61226	0.0170213	0.0708574	0.0506763	18896	tags=100%, list=52%, signal=48%	BCAT1/DLD/SLC25A44/MCCC2/PPM1K/DBT/MCCC1/ACAT1/BCKDHA/ACADSB/HIBADH/ECHS1/ACAD8/BCAT2/HIBCH/BCKDK/IVD/AUH/BCKDHB/ALDH6A1/HSD17B10
KEGG_SMALL_CELL_LUNG_CANCER	KEGG_SMALL_CELL_LUNG_CANCER	84	0.364711	1.59738	0.017094	0.0710358	0.0508039	2650	tags=20%, list=7%, signal=19%	ITGA2B/CCNE2/SKP2/NOS2/LAMA1/CKS1B/APAF1/CCNE1/RARB/CDK4/CDK2/E2F2/CCND1/E2F1/LAMC3/CDK6/E2F3
REACTOME_NEGATIVE_REGULATION_OF_THE_PI3K_AKT_NETWORK	REACTOME_NEGATIVE_REGULATION_OF_THE_PI3K_AKT_NETWORK	110	-0.405498	-1.46645	0.0176406	0.0730785	0.0522648	6012	tags=25%, list=17%, signal=21%	KLB/RHOG/ERBB4/FGF4/FGF3/PIP5K1B/ICOS/CD86/BTC/FGF22/PIK3R2/RAC2/NRG2/IER3/VAV1/FGF2/IL33/CD19/LCK/TRAT1/FGFR3/FGF1/AREG/EPGN/FGFR2/IL1RL1/EREG/FGF9
REACTOME_TRANSCRIPTIONAL_ACTIVITY_OF_SMAD2_SMAD3_SMAD4_HETEROTRIMER	REACTOME_TRANSCRIPTIONAL_ACTIVITY_OF_SMAD2_SMAD3_SMAD4_HETEROTRIMER	44	0.394381	1.54091	0.0176471	0.0730785	0.0522648	9905	tags=59%, list=27%, signal=43%	PARP1/RBL1/TRIM33/TFDP1/MYC/TGIF2/CCNT1/CDK8/RNF111/E2F5/CCNK/SMAD4/SNW1/NEDD4L/SKIL/NCOR1/WWTR1/SERPINE1/USP9X/PPM1A/SMAD2/HDAC1/SP1/CCNT2/E2F4/MEN1
WP_CANONICAL_AND_NONCANONICAL_NOTCH_SIGNALING	WP_CANONICAL_AND_NONCANONICAL_NOTCH_SIGNALING	27	0.460199	1.60919	0.0178571	0.0738199	0.052795	6309	tags=37%, list=17%, signal=31%	DLK1/CNTN6/DLL3/CHUK/ADAM10/NOTCH2/NOTCH1/MAML1/DNER/MFAP1
REACTOME_EUKARYOTIC_TRANSLATION_ELONGATION	REACTOME_EUKARYOTIC_TRANSLATION_ELONGATION	94	-0.409054	-1.44958	0.0179171	0.0739393	0.0528804	19774	tags=85%, list=54%, signal=39%	RPS27/RPL4/RPL10A/RPSA/RPS3A/RPL26/RPS29/EEF1A1/RPS4Y1/RPL27/RPS26/RPL22/RPS10/RPL22L1/RPS27L/RPS27A/RPS17/EEF1D/RPS23/RPL23A/RPL9/RPS18/RPS16/RPL13A/EEF2/RPL36AL/RPS24/RPS15A/RPS12/RPL30/RPS3/RPS13/RPL11/RPL35A/RPL19/RPL23/RPS25/RPL31/RPL15/RPLP1/RPS11/RPS6/RPL3/RPL38/RPL27A/RPL24/RPS8/RPL37A/RPS20/RPL14/RPL32/RPL10L/RPL8/RPS19/RPS14/RPS2/RPL29/RPS9/UBA52/RPL39/RPL7A/EEF1A2/RPL34/RPS4Y2/RPL36A/R…
BIOCARTA_WNT_PATHWAY	BIOCARTA_WNT_PATHWAY	24	0.472383	1.59604	0.0181818	0.0749015	0.0535686	7190	tags=46%, list=20%, signal=37%	WIF1/HNF1A/CCND1/CTNNB1/MYC/APC/CSNK2A1/SMAD4/GSK3B/NLK/CREBBP
REACTOME_TRNA_MODIFICATION_IN_THE_NUCLEUS_AND_CYTOSOL	REACTOME_TRNA_MODIFICATION_IN_THE_NUCLEUS_AND_CYTOSOL	43	0.385732	1.47917	0.0184049	0.0756894	0.0541321	20612	tags=98%, list=57%, signal=42%	PUS7/TRMT6/WDR4/QTRT2/NSUN2/ADAT1/TRMT10A/TPRKB/TRMT12/EPRS1/THADA/TRDMT1/TRMT5/TRMT13/LCMT2/PUS1/METTL1/TYW1/CDKAL1/TRIT1/PUS3/TYW5/TP53RK/TYW3/NSUN6/ALKBH8/THG1L/TRMT11/TRMT44/CTU2/FTSJ1/CTU1/TRMT61A/LAGE3/DUS2/ADAT3/OSGEP/TRMT9B/URM1/ADAT2/TRMT1/TRMT112
KEGG_NEUROACTIVE_LIGAND_RECEPTOR_INTERACTION	KEGG_NEUROACTIVE_LIGAND_RECEPTOR_INTERACTION	270	-0.34481	-1.35741	0.0185185	0.0760251	0.0543722	7317	tags=36%, list=20%, signal=29%	NPY5R/GRIN2A/GRIN3A/GABBR2/P2RY11/P2RY14/CHRM5/GABRA2/LTB4R2/LEP/F2RL1/BDKRB1/TAAR8/TSPO/PTGER4/BDKRB2/THRB/NPBWR2/HTR4/GABRA1/DRD4/TAAR6/GALR2/NPFFR1/P2RX6/F2RL2/LTB4R/C5AR1/GRIN3B/DRD3/LPAR2/CYSLTR1/ADRB2/MCHR1/C3AR1/P2RY6/SSTR3/MTNR1B/TACR2/TSHR/BRS3/F2/CRHR2/HCRTR1/CTSG/PTGIR/P2RY8/UTS2R/GABRP/GRID1/PTAFR/GABRB2/VIPR2/GIPR/PTH1R/CALCR/P2RY10/PTGDR/CHRNA10/GPR35/CYSLTR2/P2RX5/GABRB1/MC4R/TACR1…
WP_PLATELETMEDIATED_INTERACTIONS_WITH_VASCULAR_AND_CIRCULATING_CELLS	WP_PLATELETMEDIATED_INTERACTIONS_WITH_VASCULAR_AND_CIRCULATING_CELLS	17	-0.602548	-1.55993	0.0185923	0.0761964	0.0544947	6821	tags=59%, list=19%, signal=48%	VCAM1/SELE/CD40/TLR7/CD40LG/SELP/TLR2/SELPLG/IL1B/CCL5
REACTOME_SYNTHESIS_OF_BILE_ACIDS_AND_BILE_SALTS	REACTOME_SYNTHESIS_OF_BILE_ACIDS_AND_BILE_SALTS	34	-0.520712	-1.54846	0.0186335	0.076234	0.0545215	5135	tags=35%, list=14%, signal=30%	CYP46A1/HSD3B7/ABCB11/CYP7A1/AKR1C2/CH25H/AKR1C3/ACOX2/CYP39A1/CYP8B1/AKR1C1/AKR1C4
PID_INTEGRIN_CS_PATHWAY	PID_INTEGRIN_CS_PATHWAY	26	-0.565518	-1.60024	0.019305	0.0788454	0.0563892	5822	tags=42%, list=16%, signal=36%	ITGA3/ITGAM/ITGB7/ITGAD/ITGB8/ITGB2/ITGAX/ITGA11/ITGAL/ITGB4/ITGA10
PID_UPA_UPAR_PATHWAY	PID_UPA_UPAR_PATHWAY	42	-0.495592	-1.54046	0.0194175	0.0791687	0.0566204	7698	tags=38%, list=21%, signal=30%	FPR1/HGF/MMP3/ITGA3/ITGAM/MMP12/FGA/MMP9/PDGFD/CTSG/FGG/ITGB2/VTN/CTRC/PLG/FGB
REACTOME_RHO_GTPASES_ACTIVATE_IQGAPS	REACTOME_RHO_GTPASES_ACTIVATE_IQGAPS	32	0.445028	1.61441	0.0199005	0.0809991	0.0579295	3425	tags=28%, list=9%, signal=25%	TUBA3C/TUBA3E/IQGAP3/TUBA1B/TUBB8/TUBA1C/CTNNB1/TUBB8B/TUBB1
BIOCARTA_TEL_PATHWAY	BIOCARTA_TEL_PATHWAY	17	0.529312	1.68388	0.0200803	0.0815913	0.0583531	9142	tags=65%, list=25%, signal=48%	TERT/MYC/HSP90AA1/XRCC5/EGFR/KRAS/RB1/TNKS/XRCC6/TERF1/PPP2CA
WP_SPHINGOLIPID_METABOLISM_INTEGRATED_PATHWAY	WP_SPHINGOLIPID_METABOLISM_INTEGRATED_PATHWAY	24	-0.574983	-1.60545	0.0204604	0.0829936	0.059356	5880	tags=21%, list=16%, signal=17%	CERS4/CERS1/SGPP2/CERS3/DEGS2
REACTOME_REGULATION_OF_PTEN_GENE_TRANSCRIPTION	REACTOME_REGULATION_OF_PTEN_GENE_TRANSCRIPTION	61	0.358849	1.53929	0.0205479	0.0832069	0.0595085	6746	tags=34%, list=19%, signal=28%	EZH2/CBX2/SNAI1/SALL4/SNAI2/RNF2/HDAC2/SUZ12/RCOR1/PHC1/CHD4/MTOR/RBBP4/RBBP7/KDM1A/MECOM/GATAD2B/SLC38A9/RHEB/NR2E1/MAPK1
SIG_REGULATION_OF_THE_ACTIN_CYTOSKELETON_BY_RHO_GTPASES	SIG_REGULATION_OF_THE_ACTIN_CYTOSKELETON_BY_RHO_GTPASES	35	0.436996	1.60265	0.0206186	0.0833167	0.0595871	7180	tags=37%, list=20%, signal=30%	PAK5/FLNC/PAK3/MYLK2/WASF1/MYH2/PFN2/ROCK1/ROCK2/ACTR2/ANGPTL2/WASL/FSCN1
REACTOME_KERATAN_SULFATE_BIOSYNTHESIS	REACTOME_KERATAN_SULFATE_BIOSYNTHESIS	28	-0.55175	-1.57314	0.0206452	0.0833167	0.0595871	4654	tags=36%, list=13%, signal=31%	LUM/ST3GAL6/B3GNT7/OMD/CHST6/OGN/CHST1/PRELP/B3GNT3/KERA
REACTOME_MRNA_SPLICING	REACTOME_MRNA_SPLICING	188	0.469044	2.33169	0.0208333	0.0836501	0.0598255	9867	tags=65%, list=27%, signal=48%	ELAVL2/NCBP1/ALYREF/DHX15/SNRNP40/DHX9/HSPA8/POLR2D/CSTF2/EIF4A3/PRPF4/SRSF9/HNRNPR/PRPF40A/DDX46/PPIL1/HNRNPF/SNRPD1/POLR2B/HNRNPM/CPSF2/SNRNP200/EFTUD2/WBP11/CPSF3/CRNKL1/SNRPE/HNRNPU/SF3A3/FIP1L1/TRA2B/RBMX/SRSF3/SRSF7/CCAR1/SRSF10/HNRNPA3/SNRNP48/HNRNPH1/CHERP/CDC5L/HNRNPA2B1/HNRNPA1/CLP1/DDX23/SRSF1/USP39/CWC22/CWC27/SNRPA1/MTREX/U2SURP/CSTF3/SNW1/NUDT21/LSM5/DHX16/AQR/POLR2A/BCAS2/SNRPD3/PA…
REACTOME_SUMOYLATION	REACTOME_SUMOYLATION	187	0.484885	2.40297	0.0208333	0.0836501	0.0598255	6440	tags=43%, list=18%, signal=36%	TOP2A/CDCA8/BIRC5/BRCA1/BLM/AURKA/AURKB/DNMT3B/INCENP/DNMT1/NUP155/NR5A2/CBX2/PARP1/NUP153/NDC1/NUP205/PCNA/NUP160/NUP210/TDG/SAE1/NUP50/SMC1A/NUP107/MDC1/PPARGC1A/NUP58/CBX5/CDKN2A/NRIP1/DNMT3A/SENP1/RNF2/TOP1/UBA2/NUP37/NUP133/RAD21/RPA1/HDAC2/POM121/SUZ12/SMC3/PHC1/FOXL2/TPR/SMC6/NUP35/WRN/TOP2B/NOP58/NUP88/NUP85/H4C14/NUP98/NUP54/SATB2/XRCC4/SP3/SIN3A/TP53BP1/H4C12/MITF/ZNF131/RNF168/NPM1/NUP…
WP_CILIOPATHIES	WP_CILIOPATHIES	181	0.337022	1.65142	0.0208333	0.0836501	0.0598255	7208	tags=32%, list=20%, signal=26%	ARMC4/CENPF/NEK2/TULP1/PLK4/DNAH6/POC1A/MCIDAS/CEP78/ADCY6/DNAH11/FAM161A/ALMS1/EVC2/SCLT1/NPHP4/DNAAF5/GLI3/CPLANE1/HYLS1/CSPP1/KIAA0586/ATXN10/CEP83/DNAAF2/IFT81/TCTN2/KIAA0753/TTLL5/ZIC2/TRIM32/PKD1L1/GLI2/CFAP52/PIK3R4/CCDC103/NME7/AK7/RAB23/INVS/RPGRIP1L/ARL13B/BBS4/WDR35/TMEM237/WDPCP/HYDIN/WDR60/TOPORS/PKHD1/DYNC2H1/TRAF3IP1/TTC21B/CEP290/NEK1/CC2D2A/RP2/CEP41
REACTOME_HCMV_LATE_EVENTS	REACTOME_HCMV_LATE_EVENTS	113	0.348942	1.63193	0.0210526	0.084388	0.0603532	6985	tags=38%, list=19%, signal=31%	H3C8/H2BC11/NUP155/NUP153/NDC1/NUP205/NUP160/NUP210/NUP50/NUP107/H2BC9/H2AC14/NUP58/H2AC13/NUP37/H3C7/NUP133/H2BC17/POM121/TPR/NUP35/H2AC4/NUP88/NUP85/H4C14/NUP98/NUP54/H2AC11/H4C12/NUP93/SEH1L/NUP188/NUP62/RAE1/H2AC16/NUP43/H3C10/H4C3/H3C12/POM121C/H3C11/H2BC12/HNRNPK
REACTOME_SIGNAL_TRANSDUCTION_BY_L1	REACTOME_SIGNAL_TRANSDUCTION_BY_L1	21	0.460101	1.5439	0.0212766	0.0851422	0.0608926	6746	tags=48%, list=19%, signal=39%	ITGA2B/NCAM1/L1CAM/EGFR/ITGA5/CSNK2A1/MAP2K1/ITGA9/ITGB3/MAPK1
WP_MYOMETRIAL_RELAXATION_AND_CONTRACTION_PATHWAYS	WP_MYOMETRIAL_RELAXATION_AND_CONTRACTION_PATHWAYS	156	-0.381488	-1.43074	0.0214592	0.0857287	0.0613121	6442	tags=23%, list=18%, signal=19%	ADM/PRKAR2B/PLCD1/PLCG2/CAMK2A/PKIG/GNG11/RGS18/GJA1/ADCY4/CNN1/PRKCH/PRKCQ/GNG8/RAMP3/ACTA2/RGS7/IL6/MYL2/RGS9/RAMP1/CALCA/ATP2A3/CRH/IGFBP6/IGFBP1/ACTC1/GPR182/GNG7/CAMK2B/IGFBP3/IL1B/RGS11/ADCY8/CRHR1/SFN
REACTOME_EXTRACELLULAR_MATRIX_ORGANIZATION	REACTOME_EXTRACELLULAR_MATRIX_ORGANIZATION	300	-0.334408	-1.32393	0.0215164	0.0858129	0.0613723	7339	tags=31%, list=20%, signal=25%	CAPNS1/JAM2/COL23A1/PHYKPL/COL9A3/VCAM1/COL6A1/MMP3/COL6A2/VWF/P3H2/CAPN11/CAPN12/CTRB2/DDR1/COL12A1/MMP19/ITGA3/COL8A2/ICAM2/SDC3/LOXL3/SDC2/BSG/ITGAM/MMP12/LTBP2/LOXL4/ICAM5/FGA/A2M/ITGB7/FBLN5/MMP9/EFEMP1/ELN/LTBP3/GDF5/COL6A6/CEACAM6/ADAMTS8/LAMC2/COL16A1/CTSS/SPOCK3/ITGAD/SDC1/KLK2/MFAP5/CTSG/MMP7/FGG/LAMA3/NTN4/NCAN/ITGB8/FGF2/COL4A6/ITGB2/VTN/SPP1/TPSAB1/ITGAX/MADCAM1/MMP25/CAPN8/COL19A1/D…
KEGG_ABC_TRANSPORTERS	KEGG_ABC_TRANSPORTERS	44	-0.492615	-1.54467	0.0216346	0.0861398	0.0616061	8359	tags=39%, list=23%, signal=30%	CFTR/ABCC6/ABCC12/ABCA10/ABCG4/ABCA7/ABCG1/ABCA9/ABCB11/ABCD2/ABCA2/ABCA8/ABCA12/ABCC3/ABCC8/ABCA6/ABCC11
REACTOME_CELLULAR_SENESCENCE	REACTOME_CELLULAR_SENESCENCE	194	0.322274	1.59246	0.0217391	0.086267	0.061697	6885	tags=31%, list=19%, signal=26%	HMGA2/CCNA2/CCNE2/EZH2/LMNB1/H3C8/CCNE1/CDK4/H2BC11/CDK2/E2F2/CBX2/H2AZ1/UBE2C/E2F1/ANAPC1/H2BC9/H2AC14/CDK6/E2F3/TNIK/CDKN2A/HMGA1/ETS1/RNF2/TFDP1/MRE11/H1-5/UBE2S/H3C7/MAP4K4/H2BC17/SUZ12/PHC1/H1-0/H2AC4/CDC27/EP400/RBBP4/H4C14/MAPKAPK5/H4C12/H2AX/CDC23/RBBP7/NBN/POT1/EHMT1/CDKN2C/ERF/H3C10/H4C3/MAP2K6/H2AZ2/H3C12/ANAPC7/MAPK8/MAPK1/H3C11/H2BC12/ANAPC5
WP_GDNFRET_SIGNALLING_AXIS	WP_GDNFRET_SIGNALLING_AXIS	23	0.473802	1.61969	0.0217391	0.086267	0.061697	3273	tags=30%, list=9%, signal=28%	SOX11/SLIT2/FOXC2/LHX1/ROBO2/GLI3/CTNNB1
PID_RB_1PATHWAY	PID_RB_1PATHWAY	65	0.34548	1.48241	0.0222222	0.0878594	0.0628359	4767	tags=31%, list=13%, signal=27%	MYOD1/CCNA2/SKP2/CCNE1/DNMT1/CDK4/CDK2/E2F2/CCND1/E2F1/TGFB2/CDK6/E2F3/CDKN2A/TFDP1/RBBP4/MEF2C/SMARCA4/SUV39H1/MITF
REACTOME_SEPARATION_OF_SISTER_CHROMATIDS	REACTOME_SEPARATION_OF_SISTER_CHROMATIDS	191	0.613462	3.01449	0.0222222	0.0878594	0.0628359	6718	tags=54%, list=18%, signal=44%	TUBA3C/CENPF/BUB1/ERCC6L/KIF18A/NUF2/BUB1B/CDCA5/ESPL1/SGO1/KNL1/PLK1/CENPE/CDCA8/MAD2L1/CENPA/CENPI/SGO2/KIF2C/TUBA3E/BIRC5/SKA1/CDC20/KNTC1/AURKB/SPC25/NDC80/CENPU/ZWINT/ZWILCH/CENPK/CENPO/CENPH/CENPL/INCENP/SPDL1/KIF2A/CENPN/NUP160/UBE2C/TUBA1B/ANAPC1/SMC1A/NUP107/SPC24/XPO1/DSN1/CKAP5/CENPM/TUBB8/CENPQ/SKA2/PPP2R1B/TUBA1C/NUP37/UBE2S/TUBB8B/NUP133/RAD21/TUBB1/SMC3/PSME4/PDS5A/CENPP/PSMA8/AHCT…
KEGG_PHENYLALANINE_METABOLISM	KEGG_PHENYLALANINE_METABOLISM	18	-0.595127	-1.56543	0.0222513	0.0878594	0.0628359	12240	tags=61%, list=34%, signal=41%	NAA80/HPD/ALDH1A3/MIF/AOC3/MAOB/ALDH3B1/ALDH3B2/IL4I1/ALDH3A1/TAT
REACTOME_TELOMERE_C_STRAND_SYNTHESIS_INITIATION	REACTOME_TELOMERE_C_STRAND_SYNTHESIS_INITIATION	13	0.605566	1.80219	0.0223881	0.0881395	0.0630363	2262	tags=31%, list=6%, signal=29%	PRIM1/POLA1/POLA2/PRIM2
KEGG_RIBOSOME	KEGG_RIBOSOME	88	-0.414405	-1.45722	0.0223964	0.0881395	0.0630363	19774	tags=84%, list=54%, signal=38%	RPS27/RPL4/RPL10A/RPSA/RPS3A/RPL26/RPS29/RPS4Y1/RPL27/RPS26/RPL22/RPS10/RPL22L1/RPS27L/RPS27A/RPS17/RPS23/RPL23A/RPL9/RPS18/RPS16/RPL13A/RPL36AL/RPS24/RPS15A/RPS12/RPL30/RPS3/RPS13/RPL11/RPL35A/RPL19/RPL23/RPS25/RPL31/RPL15/RPLP1/RPS11/RPS6/RPL3/RPL38/RPL27A/RPL24/RPS8/RPL37A/RPS20/RPL14/RPL32/RPL10L/RPL8/RPS19/RPS2/RPL29/RPS9/UBA52/RPL39/RPL7A/RPL34/RPL36A/RPL37/FAU/RPLP2/RPS28/RPL10/RPL35/RPS4X…
REACTOME_MITOTIC_PROMETAPHASE	REACTOME_MITOTIC_PROMETAPHASE	202	0.668853	3.37611	0.0227273	0.0892938	0.0638618	6453	tags=59%, list=18%, signal=49%	TUBA3C/CENPF/NEK2/NCAPG/BUB1/NCAPH/ERCC6L/KIF18A/NUF2/BUB1B/CDCA5/SGO1/KNL1/PLK1/CENPE/CDCA8/MAD2L1/CENPA/CENPI/CCNB2/PLK4/SGO2/KIF2C/TUBA3E/BIRC5/SKA1/CCNB1/CDK1/CDC20/KNTC1/AURKB/SPC25/NDC80/SMC4/CENPU/SMC2/ZWINT/ZWILCH/CENPK/CENPO/CENPH/CENPL/INCENP/SPDL1/CENPJ/HAUS6/KIF2A/CENPN/NUP160/NCAPD2/NINL/TUBA1B/CEP76/CEP78/SMC1A/NUP107/CEP72/SPC24/CEP135/XPO1/DSN1/CKAP5/CEP152/NEDD1/CENPM/CEP192/ALMS…
REACTOME_N_GLYCAN_ANTENNAE_ELONGATION	REACTOME_N_GLYCAN_ANTENNAE_ELONGATION	15	0.530631	1.64783	0.0228137	0.089338	0.0638934	3931	tags=20%, list=11%, signal=18%	ST8SIA2/MGAT4C/B4GALT5
REACTOME_PHOSPHORYLATION_SITE_MUTANTS_OF_CTNNB1_ARE_NOT_TARGETED_TO_THE_PROTEASOME_BY_THE_DESTRUCTION_COMPLEX	REACTOME_PHOSPHORYLATION_SITE_MUTANTS_OF_CTNNB1_ARE_NOT_TARGETED_TO_THE_PROTEASOME_BY_THE_DESTRUCTION_COMPLEX	15	0.558708	1.73502	0.0228137	0.089338	0.0638934	6283	tags=47%, list=17%, signal=39%	PPP2R1B/CTNNB1/APC/CSNK1A1/GSK3B/AMER1/PPP2R5E
KEGG_P53_SIGNALING_PATHWAY	KEGG_P53_SIGNALING_PATHWAY	68	0.352317	1.52688	0.0229008	0.0893844	0.0639266	2731	tags=24%, list=8%, signal=22%	GTSE1/RPRM/CCNE2/CCNB2/RRM2/CCNB1/CHEK1/CDK1/APAF1/CCNE1/CDK4/CDK2/CCND1/CHEK2/CDK6/CDKN2A
REACTOME_G1_S_DNA_DAMAGE_CHECKPOINTS	REACTOME_G1_S_DNA_DAMAGE_CHECKPOINTS	68	0.360969	1.56437	0.0229008	0.0893844	0.0639266	6723	tags=32%, list=18%, signal=26%	CDC25A/CCNA2/CCNE2/CHEK1/CCNE1/CDK2/CHEK2/CDKN2A/PSME4/PSMA8/PSMD1/PSMD14/PSMC1/PSMD11/PSMA4/PHF20/PSMD12/PSMA6/PSMA7/PSME3/PSMD2/COP1
WP_HIPPOMERLIN_SIGNALING_DYSREGULATION	WP_HIPPOMERLIN_SIGNALING_DYSREGULATION	121	0.336749	1.59275	0.0229885	0.0895798	0.0640663	1985	tags=17%, list=5%, signal=16%	LIN28B/CDH10/CDH12/PAK5/CDH20/CDH7/FOXM1/ITGA2B/KIT/CDH18/ITGA4/PAK3/PLCB4/FGFR4/NGFR/CDH13/CCND1/CDH24/CDH6/NRAS
REACTOME_INTRA_GOLGI_AND_RETROGRADE_GOLGI_TO_ER_TRAFFIC	REACTOME_INTRA_GOLGI_AND_RETROGRADE_GOLGI_TO_ER_TRAFFIC	203	0.344459	1.74173	0.0232558	0.0904731	0.0647052	6482	tags=26%, list=18%, signal=22%	TUBA3C/KIF15/KIF18A/KIF18B/KIF4A/CENPE/RACGAP1/KIF2C/TUBA3E/KIF4B/KIF23/KIF11/KIF20A/KIFC1/KIF20B/KIF2A/KIF21A/TUBA1B/KIF26A/TUBB8/CYTH3/TUBA1C/CAPZA3/TUBB8B/PLA2G4A/TUBB1/KIF21B/ZW10/RHOBTB3/KIF22/RINT1/NAA35/GALNT1/KIF1B/TUBA3D/TUBB3/COPA/KIF5A/M6PR/NSF/IGF2R/RIC1/TMED2/GALNT2/VPS54/DYNC1I2/RAB3GAP2/KIF3A/NAPG/RAB39A/TUBB6/TUBB2B/RAB6B
WP_SPHINGOLIPID_METABOLISM_GENERAL_OVERVIEW	WP_SPHINGOLIPID_METABOLISM_GENERAL_OVERVIEW	23	-0.576679	-1.5941	0.0233161	0.0905593	0.0647668	5880	tags=22%, list=16%, signal=18%	CERS4/CERS1/SGPP2/CERS3/DEGS2
KEGG_LYSINE_DEGRADATION	KEGG_LYSINE_DEGRADATION	44	0.389445	1.52162	0.0235294	0.0912388	0.0652529	8207	tags=52%, list=23%, signal=41%	NSD2/SUV39H2/AADAT/KMT5A/SUV39H1/NSD1/ACAT2/DOT1L/SETDB1/AASS/EHMT1/DLST/KMT5B/ALDH7A1/NSD3/HADH/SETD1B/ASH1L/SETD2/EHMT2/HADHA/AASDHPPT/PLOD2
REACTOME_GLUCAGON_TYPE_LIGAND_RECEPTORS	REACTOME_GLUCAGON_TYPE_LIGAND_RECEPTORS	33	-0.514227	-1.52525	0.0235732	0.0912598	0.0652678	4299	tags=33%, list=12%, signal=29%	GNG11/GNG8/VIPR2/GIPR/CYSLTR2/GNGT2/GNG7/SCT/GLP2R/VIPR1/GCG
REACTOME_CILIUM_ASSEMBLY	REACTOME_CILIUM_ASSEMBLY	201	0.376192	1.89047	0.0238095	0.0915781	0.0654955	8247	tags=45%, list=23%, signal=35%	TUBA3C/NEK2/PLK1/PLK4/TUBA3E/CDK1/KIF24/CENPJ/HAUS6/NINL/TUBA1B/CEP76/CEP78/CEP72/CEP135/CKAP5/CEP152/NEDD1/TNPO1/TTC26/CEP192/CCT5/ALMS1/TUBB8/CCT2/HAUS1/SCLT1/NPHP4/TUBA1C/CCP110/TUBB8B/TUBB1/CEP83/ASAP1/IFT81/TCTN2/HAUS8/TUBB/CNTRL/HSP90AA1/CCT4/PCNT/EXOC2/EXOC5/CLASP1/TUBA3D/TUBB3/HAUS3/RPGRIP1L/ARL13B/BBS4/WDR35/RAB3IP/EXOC6/HAUS2/CEP250/DYNC1I2/TUBG1/WDR60/HAUS5/KIF3A/TUBB6/MAPRE1/EXOC4/TUB…
REACTOME_NEUROTRANSMITTER_RECEPTORS_AND_POSTSYNAPTIC_SIGNAL_TRANSMISSION	REACTOME_NEUROTRANSMITTER_RECEPTORS_AND_POSTSYNAPTIC_SIGNAL_TRANSMISSION	205	0.299106	1.50118	0.0238095	0.0915781	0.0654955	3425	tags=20%, list=9%, signal=18%	CACNG4/TUBA3C/GRIA1/CHRNA4/GABRQ/HTR3B/GRIA4/GNAL/KCNJ3/GABRR1/TUBA3E/CHRNA3/CHRNB4/CHRNA7/KPNA2/NEFL/GABRA5/GRIN2B/GABRA4/GRIP1/RASGRF1/LRRC7/GNG13/CHRNA5/CHRNB2/TUBA1B/NRAS/GNAI1/CAMK4/GNG3/GNAT3/GRIK2/ADCY6/TUBB8/NCALD/TUBA1C/GRIN2D/CHRND/TUBB8B/TUBB1
SIG_CHEMOTAXIS	SIG_CHEMOTAXIS	45	0.407908	1.60702	0.0238095	0.0915781	0.0654955	8362	tags=42%, list=23%, signal=33%	PAK5/RACGAP1/PAK3/MYLK2/PITX2/WASF1/ROCK1/ROCK2/ARHGEF11/ACTR2/PIK3R1/ANGPTL2/PIK3CA/WASL/AKT3/PIK3CG/PAK1/GDI2/CFL2
WP_CILIARY_LANDSCAPE	WP_CILIARY_LANDSCAPE	216	0.285336	1.45085	0.0238095	0.0915781	0.0654955	8515	tags=38%, list=23%, signal=29%	MCM10/MCM8/MCM4/NEFL/MCM7/SMC4/MCM2/IQGAP3/MCM6/CEP170P1/MSH2/NEFM/NINL/MCM3/MCM5/TTC26/CBS/CEP170/CTNNB1/AFG3L2/LRPPRC/NUP133/HDAC2/POM121/IFT81/NUP88/APC/EFTUD2/COPS3/CNOT1/MKLN1/EXOC2/EXOSC2/EXOC5/DCAF7/CNOT9/BBS4/EXOC6/YAP1/CTBP2/DYNC1I2/RALB/ERF/WDR60/MFAP1/EXOC4/PSMD12/WNK1/TRAF3IP1/EIF5B/ZYG11B/CEP290/TFAP2E/WEE1/EXOC1/PSMC6/CREBBP/MAEA/MKS1/TIPRL/RB1/COPS8/EXOC6B/RNGTT/RMND5A/RANBP10/EXOS…
KEGG_HISTIDINE_METABOLISM	KEGG_HISTIDINE_METABOLISM	29	-0.536858	-1.5426	0.0242038	0.0929442	0.0664725	6146	tags=34%, list=17%, signal=29%	ALDH2/MAOB/UROC1/ALDH3B1/ALDH3B2/HDC/AOC1/ACY3/ALDH3A1/HAL
REACTOME_MITOTIC_G2_G2_M_PHASES	REACTOME_MITOTIC_G2_G2_M_PHASES	199	0.522274	2.58007	0.0243902	0.093509	0.0668765	7208	tags=48%, list=20%, signal=39%	TUBA3C/CDC25A/CENPF/NEK2/GTSE1/FOXM1/PLK1/CCNA2/CCNB2/PLK4/MYBL2/TPX2/TUBA3E/CCNB1/HMMR/CDK1/AURKA/CDC25C/LIN9/PKMYT1/CENPJ/CDK2/FBXL7/HAUS6/BORA/NINL/TUBA1B/E2F1/CEP76/CEP78/CEP72/CEP135/XPO1/CKAP5/CEP152/NEDD1/CEP192/E2F3/ALMS1/TUBB8/HAUS1/LIN54/FBXL18/PPP2R1B/TUBA1C/CCP110/TUBB8B/TUBB1/PSME4/PSMA8/HAUS8/TUBB/CNTRL/RBBP4/HSP90AA1/PCNT/PPP1R12A/CDC25B/PSMD1/NME7/CLASP1/TUBA3D/PPP2R2A/TUBB3/HAUS3…
WP_HEPATITIS_C_AND_HEPATOCELLULAR_CARCINOMA	WP_HEPATITIS_C_AND_HEPATOCELLULAR_CARCINOMA	50	0.362072	1.47268	0.0248447	0.0950981	0.0680129	3976	tags=24%, list=11%, signal=21%	BIRC5/RRM2/UCHL1/NOS2/BRCA1/HNF1A/E2F2/CCND1/TGFBR1/MYC/PTPN11/MMP1
PID_SYNDECAN_4_PATHWAY	PID_SYNDECAN_4_PATHWAY	32	-0.52271	-1.53894	0.0249688	0.0954193	0.0682427	4667	tags=28%, list=13%, signal=25%	MMP9/F2/LAMA3/CXCR4/FGF2/CXCL12/TNFRSF13B/PLG/CCL5
PID_IL6_7_PATHWAY	PID_IL6_7_PATHWAY	47	-0.479951	-1.52092	0.0250896	0.0955908	0.0683653	4926	tags=26%, list=14%, signal=22%	CEBPB/PTPRE/A2M/HCK/JUNB/IRF1/FGG/IL6/VAV1/CEBPD/LBP/TIMP1
WP_SPHINGOLIPID_PATHWAY	WP_SPHINGOLIPID_PATHWAY	30	-0.522427	-1.51697	0.0250941	0.0955908	0.0683653	1860	tags=10%, list=5%, signal=9%	SGPP2/CERS3/ACER1
REACTOME_APC_C_CDH1_MEDIATED_DEGRADATION_OF_CDC20_AND_OTHER_APC_C_CDH1_TARGETED_PROTEINS_IN_LATE_MITOSIS_EARLY_G1	REACTOME_APC_C_CDH1_MEDIATED_DEGRADATION_OF_CDC20_AND_OTHER_APC_C_CDH1_TARGETED_PROTEINS_IN_LATE_MITOSIS_EARLY_G1	74	0.367089	1.56322	0.0252101	0.0958106	0.0685225	7509	tags=38%, list=21%, signal=30%	PLK1/SKP2/CDC20/AURKA/AURKB/UBE2C/ANAPC1/UBE2S/PSME4/PSMA8/CDC27/PTTG1/PSMD1/CDC23/PSMD14/PSMC1/PSMD11/PSMA4/PSMD12/PSMA6/PSMA7/ANAPC7/PSME3/PSMD2/ANAPC5/PSMC6/CDC16/RB1
REACTOME_PLASMA_LIPOPROTEIN_ASSEMBLY	REACTOME_PLASMA_LIPOPROTEIN_ASSEMBLY	19	-0.588777	-1.55519	0.0252324	0.0958106	0.0685225	8186	tags=47%, list=23%, signal=37%	APOC2/MTTP/APOC1/A2M/APOA1/APOE/APOB/APOA2/APOC3
BIOCARTA_CPSF_PATHWAY	BIOCARTA_CPSF_PATHWAY	10	0.656401	1.76762	0.0253623	0.0961503	0.0687655	7854	tags=70%, list=22%, signal=55%	CSTF2/CPSF2/CPSF3/CSTF3/BCL2L2-PABPN1/PAPOLA/CPSF4
REACTOME_RMTS_METHYLATE_HISTONE_ARGININES	REACTOME_RMTS_METHYLATE_HISTONE_ARGININES	76	0.351027	1.5102	0.0254237	0.0962296	0.0688222	6776	tags=43%, list=19%, signal=35%	H3C8/CDK4/CCND1/H2AZ1/SMARCC1/H2AC14/H2AC13/DNMT3A/ARID1A/ACTL6A/H3C7/WDR77/PRMT6/PBRM1/ARID2/PRMT5/H2AC4/H4C14/H2AC11/SMARCA4/SMARCD1/H4C12/PRMT3/SMARCC2/H2AX/RBBP7/H2AC16/H3C10/H4C3/H2AZ2/H3C12/SMARCB1/H3C11
REACTOME_KERATAN_SULFATE_KERATIN_METABOLISM	REACTOME_KERATAN_SULFATE_KERATIN_METABOLISM	34	-0.507104	-1.508	0.026087	0.098583	0.0705053	4654	tags=29%, list=13%, signal=26%	LUM/ST3GAL6/B3GNT7/OMD/CHST6/OGN/CHST1/PRELP/B3GNT3/KERA
WP_SYNAPTIC_VESICLE_PATHWAY	WP_SYNAPTIC_VESICLE_PATHWAY	51	0.386269	1.58487	0.0261438	0.0986409	0.0705467	4453	tags=27%, list=12%, signal=24%	SLC17A6/UNC13C/SLC17A8/SNAP25/CPLX2/STX3/SLC18A1/CACNA1B/CLTC/DNM3/SYT1/DNM1L/STX2/SLC25A4
PID_PI3KCI_PATHWAY	PID_PI3KCI_PATHWAY	48	-0.470943	-1.49865	0.0263473	0.0992513	0.0709832	5926	tags=29%, list=16%, signal=24%	PLCG2/ITK/ADAP1/HCK/LAT/PIK3R2/DAPP1/PIK3R5/BLNK/PIK3R6/FGR/LCK/ZAP70/BLK
KEGG_ENDOMETRIAL_CANCER	KEGG_ENDOMETRIAL_CANCER	52	0.363694	1.49854	0.0264901	0.0996312	0.0712549	7510	tags=44%, list=21%, signal=35%	CTNNA3/CCND1/NRAS/CTNNB1/MYC/PIK3R3/APC/TCF7L1/EGFR/MAP2K1/GSK3B/PIK3R1/MLH1/ILK/BRAF/MAPK1/KRAS/PIK3CA/AXIN2/AKT3/CTNNA2/PIK3CG/CDH1
REACTOME_FORMATION_OF_TUBULIN_FOLDING_INTERMEDIATES_BY_CCT_TRIC	REACTOME_FORMATION_OF_TUBULIN_FOLDING_INTERMEDIATES_BY_CCT_TRIC	26	0.430833	1.50131	0.0266667	0.099979	0.0715037	6446	tags=50%, list=18%, signal=41%	TUBA3C/TUBA3E/TUBA1B/CCT5/CCT2/TUBA1C/TUBB1/CCT4/CCT6A/TUBA3D/TUBB3/TUBB6/TUBB2B
WP_HYPOTHESIZED_PATHWAYS_IN_PATHOGENESIS_OF_CARDIOVASCULAR_DISEASE	WP_HYPOTHESIZED_PATHWAYS_IN_PATHOGENESIS_OF_CARDIOVASCULAR_DISEASE	25	0.456918	1.57117	0.0266667	0.099979	0.0715037	2988	tags=16%, list=8%, signal=15%	FBN3/FBN2/AGTR1/TGFBR1
REACTOME_TRIGLYCERIDE_CATABOLISM	REACTOME_TRIGLYCERIDE_CATABOLISM	24	-0.562551	-1.57074	0.0268542	0.100421	0.0718201	3872	tags=29%, list=11%, signal=26%	CAV1/FABP5/PLIN1/FABP2/FABP7/FABP1/FABP9
WP_MIRNAS_INVOLVEMENT_IN_THE_IMMUNE_RESPONSE_IN_SEPSIS	WP_MIRNAS_INVOLVEMENT_IN_THE_IMMUNE_RESPONSE_IN_SEPSIS	55	-0.461909	-1.49653	0.0268692	0.100421	0.0718201	6996	tags=35%, list=19%, signal=28%	CCL3/VCAM1/NFKBIA/TNF/TLR7/CXCL8/MIR125B1/IRF1/TLR8/IRF5/IL6/MIR155HG/GZMB/MIR200B/IL1A/CCL4/MIR187/MIR126/LCN2
REACTOME_HIV_INFECTION	REACTOME_HIV_INFECTION	231	0.269035	1.38122	0.027027	0.100537	0.0719029	6635	tags=32%, list=18%, signal=27%	TAF7L/FEN1/NUP155/NUP153/NDC1/NUP205/RCC1/NUP160/NUP210/NUP50/NUP107/XPO1/NCBP1/RANBP1/TAF5/NUP58/SSRP1/TAF2/RAN/RNMT/HMGA1/KPNB1/SUPT16H/GTF2H3/PSIP1/POLR2D/NUP37/NUP133/POM121/PSME4/TPR/PSMA8/CCNT1/NUP35/POLR2B/NUP88/NUP85/XRCC5/NUP98/NUP54/TAF1L/XRCC4/TAF4B/SLC25A4/LIG1/SLC25A5/NPM1/PSMD1/NUP93/SEH1L/GTF2H2/CCNK/NUP188/PSMD14/NUP62/PSMC1/RAE1/PSMD11/GTF2E1/ELOA/NEDD4L/PSMA4/POLR2A/NUP43/TAF1/K…
REACTOME_MISCELLANEOUS_TRANSPORT_AND_BINDING_EVENTS	REACTOME_MISCELLANEOUS_TRANSPORT_AND_BINDING_EVENTS	26	-0.547866	-1.55029	0.027027	0.100537	0.0719029	5628	tags=31%, list=15%, signal=26%	DMTN/NIPAL3/CSN3/PIP/ANKH/AZGP1/CSN1S1/NIPAL4
REACTOME_TCF_DEPENDENT_SIGNALING_IN_RESPONSE_TO_WNT	REACTOME_TCF_DEPENDENT_SIGNALING_IN_RESPONSE_TO_WNT	231	0.274698	1.4103	0.027027	0.100537	0.0719029	7245	tags=35%, list=20%, signal=29%	RSPO4/WIF1/LGR5/TERT/H3C8/CXXC4/DKK4/H2BC11/SOX4/H2AZ1/ZNRF3/FZD8/DKK1/H2BC9/H2AC14/XPO1/SRY/DKK2/FZD5/PPP2R1B/CTNNB1/MYC/H3C7/H2BC17/PSME4/TCF4/PSMA8/HECW1/H2AC4/SOX6/DVL2/APC/RBBP5/H4C14/LEO1/TRRAP/SMARCA4/TCF7L1/RUNX3/USP34/H4C12/SOX9/USP8/H2AX/CUL3/RUVBL1/CDC73/FZD4/PSMD1/LRP6/CSNK2A1/PSMD14/BCL9/PSMC1/CSNK1A1/PSMD11/GSK3B/YWHAZ/PSMA4/CHD8/H3C10/H4C3/AMER1/PPP2R5E/H2AZ2/RYK/H3C12/PSMD12/LGR4/…
REACTOME_DETOXIFICATION_OF_REACTIVE_OXYGEN_SPECIES	REACTOME_DETOXIFICATION_OF_REACTIVE_OXYGEN_SPECIES	37	-0.488419	-1.46706	0.0271941	0.100843	0.0721215	4815	tags=30%, list=13%, signal=26%	CCS/NCF2/SOD2/NOX5/CYBA/AQP8/NCF4/NCF1/GPX2/SOD3/GPX3
WP_TYPE_II_INTERFERON_SIGNALING_IFNG	WP_TYPE_II_INTERFERON_SIGNALING_IFNG	37	-0.485768	-1.4591	0.0271941	0.100843	0.0721215	11195	tags=54%, list=31%, signal=37%	IFNGR1/IFNGR2/ISG15/IRF2/IRF9/CXCL10/CYBB/IFI6/GBP1/IRF8/PSMB9/IRF1/CIITA/SOCS1/CXCL9/HLA-B/SPI1/REG1A/IFNG/IL1B
WP_MONOAMINE_TRANSPORT	WP_MONOAMINE_TRANSPORT	32	-0.519452	-1.52935	0.0274657	0.101691	0.0727284	6436	tags=41%, list=18%, signal=33%	SYN1/TNFRSF11B/TNF/IL1R1/AGT/ACHE/SLC6A3/SLC6A4/DBH/SLC5A7/IL1B/HRH3/SLC6A2
WP_PATHWAYS_REGULATING_HIPPO_SIGNALING	WP_PATHWAYS_REGULATING_HIPPO_SIGNALING	98	0.341951	1.57309	0.0275229	0.101745	0.0727667	4679	tags=24%, list=13%, signal=21%	CDH10/CDH12/CDH20/CDH7/KIT/GNAL/CDH18/PLCB4/FGFR4/NGFR/CDH13/CDH24/CDH6/CDH8/PRKCI/CTNNB1/PRKCE/PRKAR2A/PLCB1/MTOR/GNAI3/CDH22/TCF7L1/PRKD3
BIOCARTA_TCR_PATHWAY	BIOCARTA_TCR_PATHWAY	44	-0.478649	-1.50088	0.0276442	0.102035	0.0729739	8258	tags=30%, list=23%, signal=23%	MAPK3/NFATC2/FOS/NFKBIA/LAT/PTPN7/VAV1/CD3G/LCK/ZAP70/CD247/CD3D/CD3E
REACTOME_PROCESSING_OF_CAPPED_INTRON_CONTAINING_PRE_MRNA	REACTOME_PROCESSING_OF_CAPPED_INTRON_CONTAINING_PRE_MRNA	242	0.525209	2.70535	0.0277778	0.102369	0.0732127	9867	tags=67%, list=27%, signal=49%	LUZP4/ELAVL2/NUP155/NUP153/NDC1/NUP205/NUP160/NUP210/NUP50/NUP107/NCBP1/NUP58/ALYREF/DHX15/SNRNP40/DHX9/HSPA8/POLR2D/CSTF2/EIF4A3/THOC5/PRPF4/NUP37/SRSF9/HNRNPR/NUP133/POM121/PRPF40A/TPR/DDX46/PPIL1/HNRNPF/NUP35/SNRPD1/SLBP/POLR2B/HNRNPM/CPSF2/NUP88/SNRNP200/EFTUD2/NUP85/WBP11/NUP98/CPSF3/NUP54/CRNKL1/SNRPE/HNRNPU/SF3A3/FIP1L1/TRA2B/RBMX/SRSF3/SRSF7/CCAR1/SRSF10/HNRNPA3/EIF4E/SNRNP48/HNRNPH1/NUP9…
WP_B_CELL_RECEPTOR_SIGNALING_PATHWAY	WP_B_CELL_RECEPTOR_SIGNALING_PATHWAY	97	-0.398728	-1.42128	0.0279018	0.102373	0.0732159	6569	tags=26%, list=18%, signal=21%	NFKBIA/CD79B/BCL6/PLCG2/CAMK2A/LAT2/CD22/MAP4K1/PIP5K1B/PIK3R2/RAC2/PTPRC/DAPP1/INPP5D/VAV1/CR2/HCLS1/CARD11/BLNK/CD19/PTPN6/LCK/RASGRP3/BLK/CD79A
BIOCARTA_AKAP95_PATHWAY	BIOCARTA_AKAP95_PATHWAY	11	0.628936	1.7305	0.028	0.102373	0.0732159	3755	tags=36%, list=10%, signal=33%	CCNB1/CDK1/NCAPD2/PRKAR2A
KEGG_VALINE_LEUCINE_AND_ISOLEUCINE_BIOSYNTHESIS	KEGG_VALINE_LEUCINE_AND_ISOLEUCINE_BIOSYNTHESIS	11	0.644924	1.7745	0.028	0.102373	0.0732159	6999	tags=55%, list=19%, signal=44%	BCAT1/LARS2/IARS1/IARS2/VARS1/LARS1
REACTOME_SIGNALING_BY_FGFR4_IN_DISEASE	REACTOME_SIGNALING_BY_FGFR4_IN_DISEASE	11	0.63034	1.73437	0.028	0.102373	0.0732159	6826	tags=55%, list=19%, signal=44%	FGFR4/NRAS/PLCG1/PIK3R1/KRAS/PIK3CA
REACTOME_SLBP_DEPENDENT_PROCESSING_OF_REPLICATION_DEPENDENT_HISTONE_PRE_MRNAS	REACTOME_SLBP_DEPENDENT_PROCESSING_OF_REPLICATION_DEPENDENT_HISTONE_PRE_MRNAS	11	0.646871	1.77985	0.028	0.102373	0.0732159	9578	tags=82%, list=26%, signal=60%	NCBP1/ZNF473/SLBP/LSM11/SNRPE/SNRPD3/SNRPG/SNRPB/NCBP2
WP_PANCREATIC_ADENOCARCINOMA_PATHWAY	WP_PANCREATIC_ADENOCARCINOMA_PATHWAY	89	0.345568	1.53606	0.0280374	0.102373	0.0732159	7058	tags=34%, list=19%, signal=27%	PAK5/PAK3/RAD51/BRCA2/CDK4/E2F2/CCND1/E2F1/TGFB2/CDK6/E2F3/CDKN2A/TGFBR1/MTOR/RAC3/PIK3R3/CHUK/RALBP1/EGFR/MAP2K1/SMAD4/PIK3R1/RALB/RPS6KB1/MAPK8/BRAF/MAPK1/KRAS/PIK3CA/RALA
REACTOME_MITOTIC_METAPHASE_AND_ANAPHASE	REACTOME_MITOTIC_METAPHASE_AND_ANAPHASE	236	0.608917	3.10925	0.0285714	0.104145	0.0744833	6551	tags=54%, list=18%, signal=45%	TUBA3C/CENPF/BUB1/ERCC6L/KIF18A/NUF2/BUB1B/CDCA5/ESPL1/SGO1/KNL1/PLK1/CENPE/CDCA8/MAD2L1/CENPA/CENPI/CCNB2/SGO2/KIF2C/TUBA3E/BIRC5/SKA1/CCNB1/LMNB1/CDK1/CDC20/KNTC1/AURKB/SPC25/NDC80/TMPO/CENPU/ZWINT/ZWILCH/CENPK/CENPO/CENPH/LBR/CENPL/INCENP/SPDL1/FBXO5/NUP155/NDC1/NUP205/KIF2A/CENPN/RCC1/NUP160/UBE2C/TUBA1B/ANAPC1/SMC1A/NUP107/SPC24/VRK1/XPO1/DSN1/CKAP5/CENPM/NUP58/TNPO1/RAN/TUBB8/KPNB1/CENPQ/SK…
WP_IRINOTECAN_PATHWAY	WP_IRINOTECAN_PATHWAY	13	-0.649125	-1.56817	0.0286104	0.104145	0.0744833	3921	tags=38%, list=11%, signal=34%	UGT1A10/CES1/UGT1A9/UGT1A1/CYP3A4
BIOCARTA_NPP1_PATHWAY	BIOCARTA_NPP1_PATHWAY	10	-0.683678	-1.56729	0.0289256	0.105132	0.0751889	2959	tags=40%, list=8%, signal=37%	COL4A6/SPP1/COL4A4/COL4A3
BIOCARTA_EIF2_PATHWAY	BIOCARTA_EIF2_PATHWAY	10	0.650064	1.75055	0.0289855	0.105189	0.0752296	8794	tags=70%, list=24%, signal=53%	EIF2S1/EIF2AK2/GSK3B/EIF2AK4/EIF2S2/EIF5/EIF2S3
REACTOME_SIGNALING_BY_TGFB_FAMILY_MEMBERS	REACTOME_SIGNALING_BY_TGFB_FAMILY_MEMBERS	102	0.338036	1.56111	0.0291262	0.105538	0.0754795	6179	tags=34%, list=17%, signal=29%	AMHR2/CER1/BMP2/PARP1/SMAD9/ACVR2B/RBL1/XPO1/TRIM33/TGFBR1/TFDP1/CGN/MYC/ACVR1C/UCHL5/BMPR2/TGIF2/CCNT1/CDK8/SMAD5/RNF111/STRAP/CBL/PPP1CC/BMPR1B/E2F5/CCNK/SMAD4/SMAD6/ACVR2A/BMPR1A/SNW1/MTMR4/NEDD4L/FSTL1
REACTOME_NEGATIVE_EPIGENETIC_REGULATION_OF_RRNA_EXPRESSION	REACTOME_NEGATIVE_EPIGENETIC_REGULATION_OF_RRNA_EXPRESSION	107	0.314794	1.46828	0.0294118	0.106411	0.0761035	7642	tags=38%, list=21%, signal=30%	H3C8/DNMT3B/DNMT1/H2BC11/H2AZ1/TAF1A/H2BC9/H2AC14/TAF1B/GTF2H3/H3C7/H2BC17/HDAC2/POLR1A/BAZ2A/SMARCA5/SAP130/H2AC4/CD3EAP/H4C14/TWISTNB/TTF1/SUV39H1/SIN3A/H4C12/H2AX/POLR1B/GTF2H2/H3C10/H4C3/SUDS3/H2AZ2/H3C12/MNAT1/H3C11/H2BC12/ERCC3/H4C2/RRP8/H2AC7/ERCC2
REACTOME_REGULATION_OF_LOCALIZATION_OF_FOXO_TRANSCRIPTION_FACTORS	REACTOME_REGULATION_OF_LOCALIZATION_OF_FOXO_TRANSCRIPTION_FACTORS	12	-0.651241	-1.55243	0.0295302	0.106677	0.0762938	44	tags=17%, list=0%, signal=17%	FOXO1/SFN
REACTOME_REGULATION_OF_MECP2_EXPRESSION_AND_ACTIVITY	REACTOME_REGULATION_OF_MECP2_EXPRESSION_AND_ACTIVITY	31	0.437374	1.5627	0.0298507	0.107667	0.0770018	9179	tags=52%, list=25%, signal=39%	FOXG1/AURKB/LBR/CAMK4/HDAC2/SIN3A/AGO2/CREB1/HTT/NCOR1/AGO1/TNRC6A/AGO4/HDAC1/TNRC6B/AGO3
REACTOME_CARGO_RECOGNITION_FOR_CLATHRIN_MEDIATED_ENDOCYTOSIS	REACTOME_CARGO_RECOGNITION_FOR_CLATHRIN_MEDIATED_ENDOCYTOSIS	105	-0.391556	-1.40656	0.0299003	0.107667	0.0770018	4858	tags=16%, list=13%, signal=14%	ADRB2/VAMP2/BTC/CLTB/IL7R/CD4/TACR1/CD3G/TF/SYT8/CD3D/AREG/APOB/EPGN/SNAP91/SLC18A3/EREG
REACTOME_HDMS_DEMETHYLATE_HISTONES	REACTOME_HDMS_DEMETHYLATE_HISTONES	48	0.368226	1.47552	0.0299401	0.107667	0.0770018	7788	tags=44%, list=21%, signal=34%	H3C8/KDM5B/KDM2B/KDM3A/H3C7/KDM1B/H4C14/KDM4D/H4C12/KDM4A/KDM1A/KDM6A/H3C10/H4C3/H3C12/KDM5A/RIOX2/H3C11/JMJD6/H4C2/KDM3B
KEGG_PANCREATIC_CANCER	KEGG_PANCREATIC_CANCER	70	0.352616	1.53117	0.0300752	0.107826	0.0771159	7509	tags=43%, list=21%, signal=34%	RAD51/BRCA2/CDK4/E2F2/CCND1/E2F1/TGFB2/CDK6/E2F3/CDKN2A/TGFBR1/RAC3/PIK3R3/CHUK/RALBP1/EGFR/MAP2K1/SMAD4/VEGFC/PIK3R1/RALB/MAPK8/BRAF/MAPK1/KRAS/PIK3CA/RALA/AKT3/PIK3CG/RB1
PID_CDC42_PATHWAY	PID_CDC42_PATHWAY	70	0.343377	1.49105	0.0300752	0.107826	0.0771159	6955	tags=36%, list=19%, signal=29%	DIAPH3/IQGAP3/RASGRF1/YES1/CTNNB1/ENAH/PRKCE/MTOR/MAP3K1/EPS8/APC/PAX6/CBL/ACTR2/GSK3B/PIK3R1/RPS6KB1/MAP2K6/MAPK8/BRAF/CDC42BPA/MAPK1/PIK3CA/WASL/SEPTIN2
REACTOME_INTERFERON_SIGNALING	REACTOME_INTERFERON_SIGNALING	201	-0.351422	-1.35335	0.0302083	0.10814	0.0773406	6943	tags=27%, list=19%, signal=22%	UBA52/TRIM22/GBP6/VCAM1/SAMHD1/IFITM2/IFNA10/TRIM31/HLA-G/CAMK2A/PSMB8/IFITM1/GBP3/UBA7/IFNA6/IRF8/IFNA5/IFITM3/HLA-E/IFI27/IRF1/CIITA/IRF5/B2M/HLA-H/HLA-C/IFNA1/PTAFR/SOCS1/IFI30/GBP5/HLA-A/GBP4/HLA-F/MT2A/PTPN6/FCGR1A/GBP2/FCGR1B/HLA-B/HLA-DRA/IRF6/HLA-DPA1/HLA-DQA2/CAMK2B/HLA-DQB2/HLA-DRB1/HLA-DQA1/HLA-DPB1/IFNG/HLA-DQB1/TRIM10/HLA-DRB5/TRIM29
REACTOME_RNA_POLYMERASE_I_TRANSCRIPTION_INITIATION	REACTOME_RNA_POLYMERASE_I_TRANSCRIPTION_INITIATION	47	0.381831	1.51648	0.030303	0.108285	0.0774439	9311	tags=53%, list=26%, signal=40%	TAF1A/TAF1B/GTF2H3/HDAC2/POLR1A/CHD4/RBBP4/CD3EAP/TWISTNB/TTF1/RBBP7/POLR1B/GTF2H2/GATAD2B/MNAT1/ERCC3/EHMT2/ERCC2/RRN3/TBP/POLR1E/HDAC1/UBTF/CHD3/MTA2
REACTOME_GAMMA_CARBOXYLATION_HYPUSINE_FORMATION_AND_ARYLSULFATASE_ACTIVATION	REACTOME_GAMMA_CARBOXYLATION_HYPUSINE_FORMATION_AND_ARYLSULFATASE_ACTIVATION	42	-0.486937	-1.51356	0.0303398	0.108285	0.0774439	6184	tags=26%, list=17%, signal=22%	PROZ/F8/BGLAP/F10/GAS6/FN3K/F2/PROC/F7/F9/ARSF
REACTOME_CONSTITUTIVE_SIGNALING_BY_EGFRVIII	REACTOME_CONSTITUTIVE_SIGNALING_BY_EGFRVIII	15	0.525673	1.63244	0.0304183	0.108402	0.0775278	6826	tags=53%, list=19%, signal=43%	NRAS/PLCG1/HSP90AA1/CBL/EGFR/PIK3R1/KRAS/PIK3CA
REACTOME_CARBOXYTERMINAL_POST_TRANSLATIONAL_MODIFICATIONS_OF_TUBULIN	REACTOME_CARBOXYTERMINAL_POST_TRANSLATIONAL_MODIFICATIONS_OF_TUBULIN	43	0.372403	1.42806	0.0306748	0.109085	0.0780164	6446	tags=47%, list=18%, signal=38%	TUBA3C/TUBA3E/TUBA1B/LRRC49/TUBB8/TTLL7/TUBA1C/TUBB8B/TUBB1/TTLL6/AGBL4/TTLL5/AGBL1/TTLL4/AGBL5/TUBA3D/TUBB3/TTLL12/TUBB6/TUBB2B
KEGG_LEUKOCYTE_TRANSENDOTHELIAL_MIGRATION	KEGG_LEUKOCYTE_TRANSENDOTHELIAL_MIGRATION	115	-0.386137	-1.40567	0.0307018	0.109085	0.0780164	7558	tags=31%, list=21%, signal=25%	CLDN1/PECAM1/JAM2/CLDN3/VCAM1/CLDN9/PLCG2/ITK/ITGAM/MMP9/MYL5/NCF2/PIK3R2/RAC2/RASSF5/PIK3R5/CXCR4/CLDN5/VAV1/MYL2/PTK2B/CYBA/ITGB2/CLDN2/CXCL12/RHOH/NCF4/ACTN3/ITGAL/MYL9/MAPK13/CLDN4/NCF1/CLDN8/MYLPF/CLDN17
REACTOME_PRC2_METHYLATES_HISTONES_AND_DNA	REACTOME_PRC2_METHYLATES_HISTONES_AND_DNA	71	0.346321	1.49897	0.0310078	0.109965	0.0786454	6853	tags=38%, list=19%, signal=31%	EZH2/H3C8/DNMT3B/DNMT1/H2BC11/H2AZ1/H2BC9/H2AC14/JARID2/MTF2/DNMT3A/H3C7/H2BC17/SUZ12/PHF19/H2AC4/RBBP4/H4C14/H4C12/H2AX/RBBP7/H3C10/H4C3/H2AZ2/H3C12/H3C11/H2BC12
PID_IL8_CXCR2_PATHWAY	PID_IL8_CXCR2_PATHWAY	34	-0.501664	-1.49182	0.0310559	0.109965	0.0786454	7277	tags=32%, list=20%, signal=26%	DOCK2/ARRB2/CXCL8/HCK/RAC2/ELMO1/CXCR2/PIK3R6/FGR/GNA14/GNA15
REACTOME_REGULATION_OF_TP53_EXPRESSION_AND_DEGRADATION	REACTOME_REGULATION_OF_TP53_EXPRESSION_AND_DEGRADATION	37	0.410622	1.5296	0.0310881	0.109965	0.0786454	4264	tags=22%, list=12%, signal=19%	CCNA2/CDK1/CDK2/CHEK2/CDKN2A/PPP2R1B/MTOR/RNF34
WP_NONSMALL_CELL_LUNG_CANCER	WP_NONSMALL_CELL_LUNG_CANCER	72	0.330685	1.4297	0.03125	0.110373	0.0789376	3360	tags=18%, list=9%, signal=16%	CRABP1/RARB/CDK4/E2F2/CCND1/E2F1/NRAS/CDK6/E2F3/CDKN2A/EML4/PDK1/PLCG1
REACTOME_HIGHLY_CALCIUM_PERMEABLE_POSTSYNAPTIC_NICOTINIC_ACETYLCHOLINE_RECEPTORS	REACTOME_HIGHLY_CALCIUM_PERMEABLE_POSTSYNAPTIC_NICOTINIC_ACETYLCHOLINE_RECEPTORS	11	0.624499	1.7183	0.032	0.112855	0.0807122	1746	tags=55%, list=5%, signal=52%	CHRNA4/CHRNA3/CHRNB4/CHRNA7/CHRNA5/CHRNB2
WP_PHOSPHODIESTERASES_IN_NEURONAL_FUNCTION	WP_PHOSPHODIESTERASES_IN_NEURONAL_FUNCTION	53	0.362309	1.50485	0.0324675	0.114334	0.0817701	6161	tags=40%, list=17%, signal=33%	PDE11A/GRIA1/PDE4C/CHRNA7/GRIN2B/PDE1A/CHRFAM7A/PDE3A/ADCY6/PDE7B/GRIN2D/ADCY1/ADCY2/PDE3B/PDE12/GRIN2C/GUCY1A2/PDE4B/CREB1/ADCY3/PDE4D
WP_CHROMOSOMAL_AND_MICROSATELLITE_INSTABILITY_IN_COLORECTAL_CANCER	WP_CHROMOSOMAL_AND_MICROSATELLITE_INSTABILITY_IN_COLORECTAL_CANCER	73	0.34396	1.47651	0.0325203	0.11435	0.0817819	7414	tags=42%, list=20%, signal=34%	BIRC5/MSH2/MSH6/CCND1/TGFB2/TGFBR1/CTNNB1/MYC/RAC3/APC/PMAIP1/TCF7L1/EXOC2/TBK1/MAP2K1/SMAD4/BCL2L11/CSNK1A1/GSK3B/RALB/MLH1/CASP3/MAPK8/BRAF/MAPK1/KRAS/CYCS/RALA/AXIN2/MSH3/AKT3
REACTOME_DISSOLUTION_OF_FIBRIN_CLOT	REACTOME_DISSOLUTION_OF_FIBRIN_CLOT	13	-0.636955	-1.53877	0.0326975	0.114804	0.0821061	4476	tags=31%, list=12%, signal=27%	SERPINE2/SERPINF2/PLG/HRG
REACTOME_CHROMATIN_MODIFYING_ENZYMES	REACTOME_CHROMATIN_MODIFYING_ENZYMES	271	0.346014	1.81582	0.0333333	0.116691	0.0834561	9311	tags=53%, list=26%, signal=40%	PRDM9/EZH2/H3C8/NSD2/CDK4/H2BC11/CCND1/SUV39H2/H2AZ1/HAT1/JADE3/SMARCC1/H2BC9/H2AC14/KDM5B/H2AC13/YEATS2/DNMT3A/KDM2B/ARID1A/KDM3A/ACTL6A/TAF5L/H3C7/H2BC17/HDAC2/WDR77/SUZ12/PADI3/RCOR1/PRMT6/PBRM1/ARID2/CHD4/YEATS4/PRMT5/SAP130/H2AC4/EP400/KDM1B/RBBP4/BRPF3/RBBP5/H4C14/HCFC1/KMT5A/KDM4D/TRRAP/H2AC11/SMARCA4/SUV39H1/NSD1/SMARCD1/H4C12/SMYD2/PRMT3/SMARCC2/MRGBP/KDM4A/H2AX/DOT1L/RUVBL1/ZZZ3/RBBP7/S…
REACTOME_TRANSMISSION_ACROSS_CHEMICAL_SYNAPSES	REACTOME_TRANSMISSION_ACROSS_CHEMICAL_SYNAPSES	269	0.274226	1.44312	0.0333333	0.116691	0.0834561	3425	tags=18%, list=9%, signal=17%	GAD2/CACNG4/TUBA3C/CACNA1E/GRIA1/CHRNA4/GABRQ/HTR3B/GRIA4/GNAL/KCNJ3/GABRR1/TUBA3E/CHRNA3/CHRNB4/CHRNA7/KPNA2/NEFL/SNAP25/GABRA5/GRIN2B/GABRA4/GRIP1/SLC22A2/RASGRF1/LRRC7/GNG13/CHRNA5/CHRNB2/TUBA1B/NRAS/CHAT/GNAI1/CAMK4/GNG3/GNAT3/GRIK2/ADCY6/PPFIA4/TUBB8/HSPA8/PPFIA1/NCALD/TUBA1C/GRIN2D/CHRND/TUBB8B/CACNA1B/TUBB1
WP_EICOSANOID_SYNTHESIS	WP_EICOSANOID_SYNTHESIS	26	-0.534902	-1.51361	0.033462	0.116969	0.0836551	3483	tags=35%, list=10%, signal=31%	ALOX5AP/ALOX5/DPEP1/LTC4S/PLA2G2A/PTGES/PTGS1/ALOX15B/PLA2G5
WP_CYTOPLASMIC_RIBOSOMAL_PROTEINS	WP_CYTOPLASMIC_RIBOSOMAL_PROTEINS	88	-0.403227	-1.41792	0.0335946	0.117154	0.0837872	19774	tags=83%, list=54%, signal=38%	RPS27/RPL4/RPL10A/RPSA/RPS6KA1/RPS3A/RPL26/RPS29/RPS4Y1/RPL27/RPS26/RPL22/RPS10/RPS27A/RPS17/RPS23/RPL23A/RPS6KA2/RPL9/RPS18/RPS16/RPS6KB2/RPL13A/RPS24/RPS15A/RPS12/RPL30/RPS3/RPS13/RPL11/RPL35A/RPL19/RPL23/RPS25/RPL31/RPL15/RPLP1/RPS11/RPS6/RPL3/RPL38/RPL27A/RPL24/RPS8/RPL37A/RPS20/RPL14/RPL32/RPL8/RPS19/RPS14/RPS2/RPL29/RPS9/UBA52/RPL39/RPL7A/RPL34/RPL36A/RPL37/FAU/RPLP2/RPS28/RPL10/RPL35/RPS4X…
REACTOME_SYNTHESIS_OF_PIPS_AT_THE_GOLGI_MEMBRANE	REACTOME_SYNTHESIS_OF_PIPS_AT_THE_GOLGI_MEMBRANE	18	0.475428	1.53033	0.0336134	0.117154	0.0837872	9515	tags=61%, list=26%, signal=45%	TPTE/PIK3C2G/PIK3R4/PIKFYVE/TPTE2/PI4K2B/PIK3C2A/PIK3C3/PI4KA/OCRL/PI4KB
BIOCARTA_LYM_PATHWAY	BIOCARTA_LYM_PATHWAY	14	-0.621016	-1.5349	0.0337382	0.117245	0.0838522	7546	tags=71%, list=21%, signal=57%	PECAM1/VCAM1/GLYCAM1/ICAM2/CXCL8/ITGB2/MADCAM1/IL1A/SELL/ITGAL
REACTOME_INTERLEUKIN_15_SIGNALING	REACTOME_INTERLEUKIN_15_SIGNALING	14	-0.626513	-1.54849	0.0337382	0.117245	0.0838522	6154	tags=36%, list=17%, signal=30%	IL15/JAK3/IL15RA/IL2RB/IL2RG
REACTOME_G_PROTEIN_MEDIATED_EVENTS	REACTOME_G_PROTEIN_MEDIATED_EVENTS	54	0.351592	1.45501	0.0342466	0.118665	0.0848676	4605	tags=30%, list=13%, signal=26%	GNAL/KPNA2/GNAT1/PLCB4/PDE1A/GNAI1/CAMK4/GNAT3/ADCY6/PLA2G4A/PRKAR2A/PLCB1/ADCY1/GNAI3/AHCYL1/ADCY2
REACTOME_SCF_SKP2_MEDIATED_DEGRADATION_OF_P27_P21	REACTOME_SCF_SKP2_MEDIATED_DEGRADATION_OF_P27_P21	60	0.348263	1.49669	0.0342466	0.118665	0.0848676	6635	tags=32%, list=18%, signal=26%	CCNA2/CCNE2/SKP2/CKS1B/CCNE1/CDK4/CDK2/CCND1/PSMD1/PSMD14/PSMC1/PSMD11/PSMA4/CUL1/PSMD12/PSMA6/PSMA7/PSME3/PSMD2
REACTOME_ANTIGEN_PROCESSING_UBIQUITINATION_PROTEASOME_DEGRADATION	REACTOME_ANTIGEN_PROCESSING_UBIQUITINATION_PROTEASOME_DEGRADATION	308	0.258885	1.41684	0.0344828	0.119121	0.0851938	8471	tags=36%, list=23%, signal=28%	TRIM71/ASB4/SKP2/CDC20/SPSB4/TRAIP/CCNF/ASB18/KLHL13/FBXL13/FBXL7/LRR1/UBE2C/ANAPC1/RNF138/LNX1/TRIM37/KLHL11/FBXL18/UBE2S/UBE2O/PSME4/NEDD4/PSMA8/KLHL5/CDC27/HERC6/RNF111/LTN1/ASB11/RNF34/FBXO11/GLMN/TRIM32/RCHY1/KLHL42/RNF182/FBXW8/RNF19B/RNF144B/BTBD1/CUL3/FBXL14/PSMD1/HERC5/CDC23/TRIM63/TRIP12/UBE2G1/UBE3A/UBE3C/UBE2Q2/PSMD14/TPP2/FBXO21/UBE2N/VHL/PSMC1/UBE4A/RNF4/PSMD11/FBXO22/HECW2/RNF41/NE…
REACTOME_L1CAM_INTERACTIONS	REACTOME_L1CAM_INTERACTIONS	121	0.30745	1.45417	0.0344828	0.119121	0.0851938	5372	tags=29%, list=15%, signal=25%	SCN1A/TUBA3C/SCN2A/DCX/SCN5A/ITGA2B/KIF4A/TUBA3E/KIF4B/LAMA1/ANK3/KCNQ2/TUBA1B/SCN11A/CNTN6/NCAM1/TUBB8/HSPA8/SPTBN1/TUBA1C/L1CAM/TUBB8B/SCN8A/TUBB1/CLTC/DNM3/SCN3A/RPS6KA5/RDX/EGFR/ITGA5/TUBA3D/TUBB3/CSNK2A1/MAP2K1
REACTOME_NA_CL_DEPENDENT_NEUROTRANSMITTER_TRANSPORTERS	REACTOME_NA_CL_DEPENDENT_NEUROTRANSMITTER_TRANSPORTERS	19	-0.57871	-1.5286	0.0345286	0.119121	0.0851938	4959	tags=42%, list=14%, signal=36%	SLC6A6/SLC6A18/SLC6A3/SLC6A9/SLC6A7/SLC6A11/SLC6A14/SLC6A2
KEGG_COLORECTAL_CANCER	KEGG_COLORECTAL_CANCER	62	0.346021	1.49516	0.0347222	0.119616	0.0855475	7740	tags=47%, list=21%, signal=37%	BIRC5/MSH2/MSH6/CCND1/TGFB2/TGFBR1/CTNNB1/MYC/RAC3/PIK3R3/APC/TCF7L1/MAP2K1/SMAD4/GSK3B/PIK3R1/MLH1/CASP3/MAPK8/BRAF/MAPK1/KRAS/PIK3CA/CYCS/AXIN2/MSH3/AKT3/PIK3CG/APPL1
REACTOME_ACTIVATION_OF_ANTERIOR_HOX_GENES_IN_HINDBRAIN_DEVELOPMENT_DURING_EARLY_EMBRYOGENESIS	REACTOME_ACTIVATION_OF_ANTERIOR_HOX_GENES_IN_HINDBRAIN_DEVELOPMENT_DURING_EARLY_EMBRYOGENESIS	120	0.313565	1.47407	0.0348837	0.119652	0.0855733	7872	tags=41%, list=22%, signal=32%	EZH2/H3C8/PBX1/RARB/H2BC11/HOXA2/H2AZ1/H2BC9/H2AC14/PAXIP1/POLR2D/H3C7/H2BC17/SUZ12/HOXB3/H2AC4/POLR2B/CNOT6/HOXD4/RBBP4/RBBP5/H4C14/PAX6/HOXA1/H4C12/H2AX/RBBP7/CNOT9/HOXD1/MEIS1/HOXC4/KDM6A/CTCF/POLR2A/H3C10/H4C3/H2AZ2/H3C12/HOXB2/NCOA6/H3C11/H2BC12/KMT2D/CREBBP/H4C2/H2AC7/PIAS2/WDR5/NCOR1
REACTOME_OXIDATIVE_STRESS_INDUCED_SENESCENCE	REACTOME_OXIDATIVE_STRESS_INDUCED_SENESCENCE	122	0.295759	1.4053	0.0348837	0.119652	0.0855733	6853	tags=31%, list=19%, signal=25%	EZH2/H3C8/CDK4/H2BC11/E2F2/CBX2/H2AZ1/E2F1/H2BC9/H2AC14/CDK6/E2F3/TNIK/CDKN2A/RNF2/TFDP1/H3C7/MAP4K4/H2BC17/SUZ12/PHC1/H2AC4/RBBP4/H4C14/MAPKAPK5/H4C12/H2AX/RBBP7/CDKN2C/H3C10/H4C3/MAP2K6/H2AZ2/H3C12/MAPK8/MAPK1/H3C11/H2BC12
REACTOME_TRANSCRIPTIONAL_REGULATION_BY_RUNX2	REACTOME_TRANSCRIPTIONAL_REGULATION_BY_RUNX2	120	0.325719	1.5312	0.0348837	0.119652	0.0855733	6746	tags=32%, list=19%, signal=26%	DLX6/SKP2/CCNB1/CDK1/DLX5/HAND2/CDK4/BMP2/CCND1/PPARGC1A/YES1/GLI3/PSME4/MMP13/PSMA8/PPM1D/SATB2/ZNF521/SOX9/GLI2/ITGA5/PSMD1/SMAD4/SMAD6/PSMD14/PSMC1/PSMD11/YAP1/GSK3B/PSMA4/CUL1/PSMD12/PSMA6/PSMA7/CBFB/PSME3/PSMD2/MAPK1
KEGG_NITROGEN_METABOLISM	KEGG_NITROGEN_METABOLISM	23	-0.556849	-1.53928	0.0349741	0.119772	0.0856591	5963	tags=30%, list=16%, signal=25%	CA5B/CA5A/AMT/CA4/CA12/HAL/CA6
REACTOME_REDUCTION_OF_CYTOSOLIC_CA_LEVELS	REACTOME_REDUCTION_OF_CYTOSOLIC_CA_LEVELS	12	0.610235	1.7434	0.0350195	0.119772	0.0856591	5745	tags=50%, list=16%, signal=42%	ATP2B3/SLC8A3/ATP2A2/SLC8A2/ATP2B1/ATP2A1
REACTOME_AGGREPHAGY	REACTOME_AGGREPHAGY	44	0.363131	1.41881	0.0352941	0.120538	0.0862069	6446	tags=39%, list=18%, signal=32%	TUBA3C/TUBA3E/CETN1/TUBA1B/TUBB8/TUBA1C/TUBB8B/TUBB1/HSP90AA1/PCNT/TUBA3D/TUBB3/ARL13B/UBE2N/DYNC1I2/TUBB6/TUBB2B
REACTOME_ORGANELLE_BIOGENESIS_AND_MAINTENANCE	REACTOME_ORGANELLE_BIOGENESIS_AND_MAINTENANCE	293	0.331446	1.77826	0.0357143	0.121797	0.087108	8247	tags=41%, list=23%, signal=32%	TUBA3C/NEK2/PLK1/PLK4/TUBA3E/CDK1/KIF24/CENPJ/HAUS6/NINL/TUBA1B/CEP76/CAMK4/CEP78/CEP72/CEP135/CKAP5/CEP152/NEDD1/PPARGC1A/TNPO1/TTC26/CEP192/CCT5/ALMS1/CHCHD3/TUBB8/CCT2/HAUS1/SCLT1/TFAM/NPHP4/IMMT/TUBA1C/DNAJC11/CCP110/TUBB8B/TWNK/TUBB1/TFB2M/CEP83/TGS1/MED1/ATP5F1B/ASAP1/IFT81/TCTN2/HAUS8/TUBB/CNTRL/MEF2C/HSP90AA1/HCFC1/CCT4/PCNT/USP46/EXOC2/EXOC5/ATP5PB/CLASP1/TUBA3D/TUBB3/HAUS3/RPGRIP1L/ARL1…
ST_PHOSPHOINOSITIDE_3_KINASE_PATHWAY	ST_PHOSPHOINOSITIDE_3_KINASE_PATHWAY	38	-0.480582	-1.4486	0.0359356	0.122368	0.0875161	3856	tags=16%, list=11%, signal=14%	CD55/DAPP1/INPP5D/IGFBP1/S100A9/SFN
PID_ALK2_PATHWAY	PID_ALK2_PATHWAY	11	0.615262	1.69288	0.036	0.122368	0.0875161	5410	tags=55%, list=15%, signal=46%	AMHR2/SMAD9/TLX2/BMPR2/SMAD5/SMAD4
REACTOME_WNT_LIGAND_BIOGENESIS_AND_TRAFFICKING	REACTOME_WNT_LIGAND_BIOGENESIS_AND_TRAFFICKING	26	-0.532859	-1.50783	0.036036	0.122368	0.0875161	4649	tags=35%, list=13%, signal=30%	WNT5B/WNT4/WNT8A/WNT9B/WNT2/WNT10A/WNT7A/WNT11/WNT3A
REACTOME_CITRIC_ACID_CYCLE_TCA_CYCLE_	REACTOME_CITRIC_ACID_CYCLE_TCA_CYCLE_	22	0.455092	1.5334	0.0361991	0.122591	0.0876753	9365	tags=64%, list=26%, signal=47%	NNT/CS/DLD/SUCLA2/IDH3A/DLST/ME2/FH/SDHC/IDH2/SUCLG2/SDHB/MDH2/IDH3B
WP_STATIN_PATHWAY	WP_STATIN_PATHWAY	31	-0.504291	-1.47485	0.0362047	0.122591	0.0876753	8333	tags=45%, list=23%, signal=35%	MIR33A/APOC2/LIPC/MTTP/APOC1/LCAT/CYP7A1/APOA1/APOE/MIR33B/APOB/APOA5/APOA2/APOC3
PID_SMAD2_3NUCLEAR_PATHWAY	PID_SMAD2_3NUCLEAR_PATHWAY	82	0.322426	1.39047	0.0363636	0.122779	0.0878099	5410	tags=27%, list=15%, signal=23%	FOXG1/DLX1/MYOD1/CDK4/CDK2/RBL1/HSPA8/TFDP1/MYC/HDAC2/TGIF2/NKX2-5/RBBP4/MEF2C/SP3/RUNX3/DCP1A/SIN3A/E2F5/RBBP7/TCF3/SMAD4
WP_SIGNALING_PATHWAYS_IN_GLIOBLASTOMA	WP_SIGNALING_PATHWAYS_IN_GLIOBLASTOMA	82	0.31372	1.35293	0.0363636	0.122779	0.0878099	6826	tags=35%, list=19%, signal=29%	BRCA1/BRCA2/CCNE1/CDK4/MSH6/CDK2/CCND1/E2F1/NRAS/CDK6/CDKN2A/ERRFI1/PRKCI/PLCG1/IRS1/PIK3C2G/CBL/EGFR/MAP2K1/ERBB3/CDKN2C/PIK3R1/MAP2K6/MET/BRAF/MAPK1/KRAS/NF1/PIK3CA
KEGG_GLYCOSAMINOGLYCAN_BIOSYNTHESIS_KERATAN_SULFATE	KEGG_GLYCOSAMINOGLYCAN_BIOSYNTHESIS_KERATAN_SULFATE	15	-0.610854	-1.52557	0.0365359	0.123178	0.0880951	4654	tags=27%, list=13%, signal=23%	B3GNT7/CHST6/CHST1/CHST4
WP_TGFBETA_SIGNALING_PATHWAY	WP_TGFBETA_SIGNALING_PATHWAY	132	0.271635	1.3123	0.0365854	0.123178	0.0880951	8107	tags=42%, list=22%, signal=32%	TERT/CCNB2/CDK1/CCND1/NUP153/RBL1/ETS1/TGFBR1/TFDP1/SPTBN1/PDK1/MYC/UCHL5/PRKAR2A/SIK1/MMP1/ZEB2/RNF111/KLF11/MEF2C/STRAP/ROCK1/DCP1A/SIN3A/E2F5/TRAP1/MAP2K1/SMAD4/KLF6/PTK2/SNW1/YAP1/PIK3R1/NEDD4L/MAP2K6/CUL1/MAPK8/ITGB3/MET/MAPK1/ITCH/DAB2/SKIL/PJA1/ZFYVE9/STAMBPL1/CREBBP/KLF10/PIAS2/MAP3K7/MEF2A/EP300/PIAS1/RUNX2/MAPK14
REACTOME_INTERCONVERSION_OF_NUCLEOTIDE_DI_AND_TRIPHOSPHATES	REACTOME_INTERCONVERSION_OF_NUCLEOTIDE_DI_AND_TRIPHOSPHATES	29	0.423305	1.5064	0.0368664	0.123948	0.0886461	5229	tags=38%, list=14%, signal=33%	TYMS/RRM2/CTPS1/RRM1/TXNRD1/DTYMK/DCTPP1/DUT/CTPS2/AK7/GSR
REACTOME_CELL_CYCLE_CHECKPOINTS	REACTOME_CELL_CYCLE_CHECKPOINTS	292	0.628642	3.34238	0.037037	0.124171	0.0888053	6910	tags=55%, list=19%, signal=45%	CLSPN/MCM10/ORC1/EXO1/CDC25A/CENPF/BUB1/CDC6/ERCC6L/GTSE1/KIF18A/NUF2/BUB1B/CDC45/SGO1/KNL1/PLK1/CENPE/CCNA2/CCNE2/CDCA8/MAD2L1/CENPA/BRIP1/CENPI/CCNB2/SGO2/KIF2C/BIRC5/SKA1/DNA2/CCNB1/CHEK1/MCM8/CDK1/BRCA1/MCM4/CDC20/BLM/RFC3/CDC25C/ORC6/KNTC1/AURKB/SPC25/NDC80/MCM7/MCM2/CENPU/MCM6/ZWINT/ZWILCH/CENPK/CENPO/DBF4/CDC7/CENPH/CENPL/PKMYT1/CCNE1/INCENP/RFC5/SPDL1/NSD2/RBBP8/H2BC11/CDK2/TOPBP1/RMI2/KI…
WP_ASSOCIATION_BETWEEN_PHYSICOCHEMICAL_FEATURES_AND_TOXICITY_ASSOCIATED_PATHWAYS	WP_ASSOCIATION_BETWEEN_PHYSICOCHEMICAL_FEATURES_AND_TOXICITY_ASSOCIATED_PATHWAYS	66	0.342158	1.4701	0.037037	0.124171	0.0888053	5811	tags=30%, list=16%, signal=26%	GRIA1/MYL1/NEFH/NEFL/NEFM/FZD8/FZD5/CTNNB1/MYC/PLCG1/PFN2/APC/CBL/ROCK2/EGFR/FZD4/MAP2K1/ACTR2/PTK2/GSK3B
WP_PARKINUBIQUITIN_PROTEASOMAL_SYSTEM_PATHWAY	WP_PARKINUBIQUITIN_PROTEASOMAL_SYSTEM_PATHWAY	70	0.336002	1.45902	0.037594	0.12586	0.0900138	7287	tags=39%, list=20%, signal=31%	TUBA3C/TUBA3E/CCNE1/TUBA1B/TUBB8/HSPA8/TUBA1C/TUBB1/HSPA14/TUBB/HSPA4/SNCAIP/PSMD1/TUBA3D/TUBB3/UBE2G1/PSMD14/PSMC1/PSMD11/TUBB6/CUL1/PSMD12/TUBB2B/PSMD2/PSMC6/HSPA9/CASK
WP_GENES_RELATED_TO_PRIMARY_CILIUM_DEVELOPMENT_BASED_ON_CRISPR	WP_GENES_RELATED_TO_PRIMARY_CILIUM_DEVELOPMENT_BASED_ON_CRISPR	99	0.307372	1.41305	0.0377358	0.12598	0.0900996	7362	tags=29%, list=20%, signal=23%	TEDC2/SASS6/CEP76/TTC26/CEP192/CEP295/EVC2/SCLT1/CPLANE1/CEP83/IFT81/MIB1/TCTN2/KIAA0753/RAB23/RPGRIP1L/ARL13B/BBS4/WDR35/WDPCP/WDR60/KIF3A/ARMC9/DYNC2H1/TRAF3IP1/TTC21B/TEDC1/CC2D2A/MKS1
WP_SMALL_CELL_LUNG_CANCER	WP_SMALL_CELL_LUNG_CANCER	96	0.310886	1.41793	0.0377358	0.12598	0.0900996	2650	tags=18%, list=7%, signal=16%	ITGA2B/CCNE2/NOS2/LAMA1/CKS1B/APAF1/CCNE1/RARB/CDK4/CDK2/E2F2/CCND1/CKS2/E2F1/LAMC3/CDK6/E2F3
REACTOME_ACTIVATION_OF_BAD_AND_TRANSLOCATION_TO_MITOCHONDRIA_	REACTOME_ACTIVATION_OF_BAD_AND_TRANSLOCATION_TO_MITOCHONDRIA_	15	-0.607742	-1.5178	0.037889	0.126293	0.0903234	44	tags=13%, list=0%, signal=13%	BAD/SFN
BIOCARTA_PITX2_PATHWAY	BIOCARTA_PITX2_PATHWAY	16	0.484133	1.53087	0.0380228	0.126293	0.0903234	8038	tags=56%, list=22%, signal=44%	PITX2/CTNNB1/MED1/APC/TRRAP/GSK3B/LDB1/CREBBP/EP300
KEGG_GAP_JUNCTION	KEGG_GAP_JUNCTION	90	0.306127	1.37646	0.0380952	0.126293	0.0903234	6750	tags=33%, list=19%, signal=27%	TUBA3C/GRM5/TUBA3E/CDK1/PLCB4/HTR2B/TUBA1B/NRAS/GNAI1/ADCY6/TUBB8/TUBA1C/TUBB1/GJD2/PLCB1/ADCY1/TUBB/GNAI3/ADCY2/EGFR/TUBA3D/TUBB3/MAP2K1/GUCY1A2/PLCB3/ADCY3/TUBB6/TUBB2B/MAPK1/KRAS
REACTOME_FORMATION_OF_THE_BETA_CATENIN_TCF_TRANSACTIVATING_COMPLEX	REACTOME_FORMATION_OF_THE_BETA_CATENIN_TCF_TRANSACTIVATING_COMPLEX	90	0.300956	1.35321	0.0380952	0.126293	0.0903234	7622	tags=40%, list=21%, signal=32%	TERT/H3C8/H2BC11/H2AZ1/H2BC9/H2AC14/CTNNB1/MYC/H3C7/H2BC17/TCF4/H2AC4/RBBP5/H4C14/LEO1/TRRAP/SMARCA4/TCF7L1/RUNX3/H4C12/H2AX/RUVBL1/CDC73/BCL9/H3C10/H4C3/H2AZ2/H3C12/H3C11/H2BC12/AXIN2/KMT2D/CREBBP/BCL9L/H4C2/H2AC7
WP_NEURAL_CREST_DIFFERENTIATION	WP_NEURAL_CREST_DIFFERENTIATION	100	0.31783	1.45883	0.0380952	0.126293	0.0903234	5917	tags=37%, list=16%, signal=31%	COL2A1/CDH7/ZIC5/ISL1/DLX5/COL11A2/FGF8/SNAI1/DCT/CDH6/FGF19/LHX1/PRTG/SNAI2/ETS1/DMBX1/SOX5/CTNNB1/MYC/TLX2/DLL3/PHOX2B/HDAC2/TCF4/DVL2/HOXA1/PAX7/TCF7L1/MYB/MITF/SOX9/NOTCH2/NOTCH1/ASCL1/HDAC9/GSK3B/CTBP2
PID_ALPHA_SYNUCLEIN_PATHWAY	PID_ALPHA_SYNUCLEIN_PATHWAY	32	-0.496901	-1.46295	0.0387016	0.128125	0.0916334	5588	tags=28%, list=15%, signal=24%	MAOB/PRKN/HCK/SLC6A3/PTK2B/FGR/LCK/BLK/KLK6
REACTOME_POSITIVE_EPIGENETIC_REGULATION_OF_RRNA_EXPRESSION	REACTOME_POSITIVE_EPIGENETIC_REGULATION_OF_RRNA_EXPRESSION	104	0.298916	1.38491	0.0392157	0.129646	0.0927214	7622	tags=38%, list=21%, signal=30%	H3C8/H2BC11/DEK/H2AZ1/TAF1A/H2BC9/H2AC14/TAF1B/DDX21/BAZ1B/H3C7/H2BC17/HDAC2/POLR1A/SMARCA5/CHD4/H2AC4/RBBP4/CD3EAP/H4C14/TWISTNB/TTF1/H4C12/H2AX/RBBP7/POLR1B/GATAD2B/GSK3B/H3C10/H4C3/H2AZ2/H3C12/H3C11/H2BC12/SF3B1/MYBBP1A/H4C2/EHMT2/H2AC7
REACTOME_CELLULAR_RESPONSE_TO_HEAT_STRESS	REACTOME_CELLULAR_RESPONSE_TO_HEAT_STRESS	101	0.319599	1.458	0.039604	0.130748	0.0935094	6053	tags=38%, list=17%, signal=31%	NUP155/NUP153/NDC1/NUP205/NUP160/NUP210/NUP50/NUP107/NUP58/HSPA8/NUP37/NUP133/RPA1/HSPA14/POM121/PTGES3/TPR/BAG2/HSPH1/NUP35/RPA3/MTOR/NUP88/NUP85/HSP90AA1/HSPA4/NUP98/NUP54/HSPA4L/NUP93/SEH1L/NUP188/NUP62/HSPA12B/DNAJC2/RAE1/GSK3B/NUP43
REACTOME_GAB1_SIGNALOSOME	REACTOME_GAB1_SIGNALOSOME	17	-0.58316	-1.50974	0.0398406	0.130784	0.0935351	3949	tags=24%, list=11%, signal=21%	BTC/AREG/EPGN/EREG
KEGG_GLYCINE_SERINE_AND_THREONINE_METABOLISM	KEGG_GLYCINE_SERINE_AND_THREONINE_METABOLISM	31	-0.500346	-1.46331	0.0399501	0.130784	0.0935351	8703	tags=45%, list=24%, signal=34%	GCAT/GAMT/AGXT2/GATM/AOC3/GNMT/MAOB/PHGDH/PIPOX/AMT/SARDH/SDS/CHDH/DAO
KEGG_MATURITY_ONSET_DIABETES_OF_THE_YOUNG	KEGG_MATURITY_ONSET_DIABETES_OF_THE_YOUNG	25	0.435182	1.49643	0.04	0.130784	0.0935351	1710	tags=24%, list=5%, signal=23%	NEUROD1/GCK/FOXA2/HNF1B/HNF1A/NR5A2
REACTOME_DEADENYLATION_OF_MRNA	REACTOME_DEADENYLATION_OF_MRNA	25	0.431362	1.4833	0.04	0.130784	0.0935351	9298	tags=60%, list=26%, signal=45%	EIF4A3/CNOT6/TUT4/CNOT1/EIF4E/CNOT9/EIF4A1/PAIP1/CNOT11/EIF4G1/CNOT7/CNOT10/CNOT3/EIF4B/PAN2
REACTOME_HATS_ACETYLATE_HISTONES	REACTOME_HATS_ACETYLATE_HISTONES	139	0.301207	1.44995	0.04	0.130784	0.0935351	9049	tags=47%, list=25%, signal=36%	H3C8/H2BC11/HAT1/JADE3/H2BC9/H2AC14/H2AC13/YEATS2/ACTL6A/TAF5L/H3C7/H2BC17/YEATS4/SAP130/H2AC4/EP400/BRPF3/H4C14/HCFC1/TRRAP/H2AC11/H4C12/MRGBP/RUVBL1/ZZZ3/RBBP7/KANSL2/DR1/BRD1/H2AC16/H3C10/PHF20/H4C3/H3C12/TAF9/H3C11/USP22/H2BC12/TADA1/MSL1/CLOCK/ELP2/KANSL1/CREBBP/ING3/H4C2/KAT7/H2AC7/KANSL3/WDR5/ELP1/TADA2A/EP300/ENY2/MORF4L1/SUPT20H/KAT6B/ING5/BRPF1/KAT6A/ELP3/PAX3/ATF2/H2BC7/NCOA2/MCRS1
REACTOME_PTEN_REGULATION	REACTOME_PTEN_REGULATION	139	0.2755	1.3262	0.04	0.130784	0.0935351	9319	tags=46%, list=26%, signal=34%	EZH2/CBX2/SNAI1/SALL4/SNAI2/USP13/RNF2/HDAC2/SUZ12/PREX2/PSME4/RCOR1/PHC1/NEDD4/PSMA8/CHD4/MTOR/RBBP4/AGO2/PSMD1/RBBP7/CSNK2A1/KDM1A/MECOM/PSMD14/PSMC1/GATAD2B/PSMD11/OTUD3/PSMA4/SLC38A9/PSMD12/RHEB/NR2E1/PSMA6/PSMA7/PSME3/PSMD2/MAPK1/PSMC6/AKT3/TRIM27/PSMA5/TNKS/TNKS2/AGO1/PHC2/REST/TNRC6A/PSMD7/EED/AGO4/USP7/PSMB2/FRK/RRAGC/ATF2/HDAC1/TNRC6B/AGO3/CHD3/PSMD9/MTA2/PSMD3
WP_SIGNAL_TRANSDUCTION_OF_S1P_RECEPTOR	WP_SIGNAL_TRANSDUCTION_OF_S1P_RECEPTOR	25	0.423075	1.4548	0.04	0.130784	0.0935351	7414	tags=40%, list=20%, signal=32%	RACGAP1/S1PR3/MAPK6/GNAI1/PLCB1/GNAI3/PLCB3/MAPK12/MAPK1/AKT3
KEGG_MAPK_SIGNALING_PATHWAY	KEGG_MAPK_SIGNALING_PATHWAY	267	-0.329409	-1.29632	0.0400822	0.130873	0.0935986	5411	tags=18%, list=15%, signal=16%	MAP3K5/MAP3K8/MAP4K1/PLA2G4B/FGF4/FGF21/GADD45B/FGF3/PPP3R2/IL1R1/NTRK2/IL1R2/RRAS/FGF14/FGF22/RAC2/JUND/PTPN7/CACNB2/PLA2G2C/HSPB1/FGF2/IL1A/CACNG1/PLA2G12B/CACNG2/NTF4/RASGRP1/CACNG3/CD14/PLA2G1B/CACNA1F/RASGRP2/RASGRP3/FASLG/PLA2G2D/PLA2G2A/MAPK13/CACNA1I/FGFR3/FGF1/CHP2/IL1B/FGFR2/PLA2G2F/PLA2G3/PLA2G5/FGF9/PLA2G4E
WP_MIR5093P_ALTERATION_OF_YAP1ECM_AXIS	WP_MIR5093P_ALTERATION_OF_YAP1ECM_AXIS	17	0.490833	1.56147	0.0401606	0.130949	0.0936531	6675	tags=47%, list=18%, signal=38%	EDNRA/SNAI2/PBX3/GPC6/YAP1/TEAD2/TEAD1/TEAD4
WP_TAMOXIFEN_METABOLISM	WP_TAMOXIFEN_METABOLISM	21	-0.556127	-1.50864	0.0404172	0.131605	0.0941223	5179	tags=48%, list=14%, signal=41%	FMO1/UGT2B15/CYP2A6/UGT1A10/CYP1B1/SULT1A1/UGT1A4/CYP3A4/FMO3/SULT2A1
REACTOME_MUSCLE_CONTRACTION	REACTOME_MUSCLE_CONTRACTION	204	-0.342581	-1.32052	0.040625	0.132101	0.0944767	6656	tags=29%, list=18%, signal=24%	FXYD4/KCNJ11/FXYD3/TNNI1/ATP1B1/ACTG2/MYH3/CAMK2A/NPR1/KAT2B/SCN10A/ANXA1/SCN1B/TMOD1/KCNE2/MYL5/SORBS1/KCNK9/KCNK16/FGF14/ACTA2/KCNK12/KCNE1/CACNB2/KCNK10/KCNK1/KCNK15/MYL2/MYBPC3/KCNIP3/FXYD1/ATP2A3/CACNG2/CACNG3/DES/TNNT3/TNNC2/KCNK4/CACNA1F/SCN7A/ACTN3/ACTC1/LMOD1/MYL9/TNNT2/CAMK2B/KCNK6/SCN9A/MYL3/MYBPC2/MYH11/KCND3/MYLPF/KCNK7/FXYD2/TNNI2/SLN/KCNK3/MYBPC1/SCN2B
REACTOME_ADHERENS_JUNCTIONS_INTERACTIONS	REACTOME_ADHERENS_JUNCTIONS_INTERACTIONS	33	0.41808	1.5205	0.0408163	0.13218	0.0945337	3273	tags=27%, list=9%, signal=25%	CDH10/CDH12/CDH7/CDH18/CDH13/CDH24/CDH6/CDH8/CTNNB1
REACTOME_ONCOGENE_INDUCED_SENESCENCE	REACTOME_ONCOGENE_INDUCED_SENESCENCE	33	0.422949	1.53821	0.0408163	0.13218	0.0945337	3032	tags=24%, list=8%, signal=22%	CDK4/E2F2/E2F1/CDK6/E2F3/CDKN2A/ETS1/TFDP1
WP_DISRUPTION_OF_POSTSYNAPTIC_SIGNALLING_BY_CNV	WP_DISRUPTION_OF_POSTSYNAPTIC_SIGNALLING_BY_CNV	33	0.420044	1.52765	0.0408163	0.13218	0.0945337	5163	tags=30%, list=14%, signal=26%	NRXN1/GRIN2B/NLGN3/NRXN2/DLGAP1/GRIN2D/RYR2/ARC/RPH3A/GRIN2C
REACTOME_TRANSCRIPTIONAL_ACTIVATION_OF_MITOCHONDRIAL_BIOGENESIS	REACTOME_TRANSCRIPTIONAL_ACTIVATION_OF_MITOCHONDRIAL_BIOGENESIS	55	0.343486	1.43157	0.0410959	0.132905	0.0950517	9789	tags=58%, list=27%, signal=43%	CAMK4/PPARGC1A/TFAM/TWNK/TFB2M/TGS1/MED1/ATP5F1B/MEF2C/HCFC1/USP46/CREB1/PPRC1/MTERF1/NCOA6/CYCS/CREBBP/MEF2D/POLG2/HELZ2/NCOR1/NRF1/PPARA/CRTC3/ATF2/NCOA2/IDH2/GABPB1/CHD9/CARM1/TBL1XR1/ALAS1
WP_THE_EFFECT_OF_PROGERIN_ON_THE_INVOLVED_GENES_IN_HUTCHINSONGILFORD_PROGERIA_SYNDROME	WP_THE_EFFECT_OF_PROGERIN_ON_THE_INVOLVED_GENES_IN_HUTCHINSONGILFORD_PROGERIA_SYNDROME	35	0.411898	1.51061	0.0412371	0.13318	0.0952488	6776	tags=40%, list=19%, signal=33%	H3C8/E2F1/CBX1/CBX5/H3C7/HDAC2/CHD4/RBBP4/SUV39H1/RBBP7/KDM1A/H3C10/H3C12/H3C11
REACTOME_XENOBIOTICS	REACTOME_XENOBIOTICS	23	-0.531855	-1.47019	0.0414508	0.133689	0.0956124	6491	tags=39%, list=18%, signal=32%	CYP2W1/CYP2A13/CYP2J2/CYP2A6/CYP2A7/CYP2S1/CYP2B6/CYP2C18/CYP3A4
KEGG_UBIQUITIN_MEDIATED_PROTEOLYSIS	KEGG_UBIQUITIN_MEDIATED_PROTEOLYSIS	134	0.266885	1.27932	0.0422535	0.136093	0.097332	8368	tags=40%, list=23%, signal=31%	SKP2/BRCA1/CDC20/KLHL13/UBE2C/ANAPC1/SAE1/MID1/TRIM37/UBR5/UBA2/UBE2S/UBE2O/NEDD4/CDC27/MAP3K1/CBL/TRIM32/BIRC6/RCHY1/FBXW8/CUL3/CDC23/TRIP12/UBE2G1/UBE3A/UBE3C/UBE2Q2/UBE2N/VHL/UBE4A/NEDD4L/UBE2K/CUL1/ANAPC7/HERC2/COP1/ITCH/UBA6/ANAPC5/HERC1/UBA3/CDC16/ERCC8/UBE2E3/PIAS2/DET1/PIAS1/CUL2/UBE4B/BIRC2/HUWE1/UBE3B
REACTOME_INTERLEUKIN_20_FAMILY_SIGNALING	REACTOME_INTERLEUKIN_20_FAMILY_SIGNALING	26	-0.523354	-1.48093	0.042471	0.136608	0.0977006	5398	tags=35%, list=15%, signal=29%	IFNL1/JAK3/IL20RA/STAT4/IL26/IL22RA1/IL22RA2/IL22/IL20RB
REACTOME_SYNAPTIC_ADHESION_LIKE_MOLECULES	REACTOME_SYNAPTIC_ADHESION_LIKE_MOLECULES	21	0.43638	1.46431	0.0425532	0.136688	0.0977573	1143	tags=19%, list=3%, signal=18%	GRIA1/GRIA4/GRIN2B/PTPRD
KEGG_PURINE_METABOLISM	KEGG_PURINE_METABOLISM	159	0.284244	1.40088	0.0434783	0.139283	0.0996133	6167	tags=32%, list=17%, signal=27%	PDE11A/PDE4C/PRIM1/RRM2/POLE2/PDE1A/RRM1/POLE/POLA1/NT5C1A/PPAT/POLD1/POLA2/PFAS/PDE3A/GUCY2C/PRIM2/ADCY6/PDE7B/NT5E/POLR3B/PNPT1/GART/PAICS/POLR2D/POLD3/GMPS/POLR3A/POLR1A/POLR3G/POLR2B/ADCY1/CANT1/ADSL/ADCY2/POLR3K/PKLR/PDE3B/NME7/AK7/POLE3/POLR1B/GUCY1A2/POLR3C/DCK/POLR2A/PDE4B/PKM/ADCY3/PDE4D/POLE4
REACTOME_RHO_GTPASE_EFFECTORS	REACTOME_RHO_GTPASE_EFFECTORS	322	0.386456	2.11622	0.0434783	0.139283	0.0996133	5719	tags=33%, list=16%, signal=28%	TUBA3C/KIF14/DIAPH3/CENPF/BUB1/ERCC6L/KIF18A/NUF2/BUB1B/SGO1/KNL1/PLK1/CENPE/CDCA8/MAD2L1/CENPA/CENPI/SGO2/KIF2C/TUBA3E/BIRC5/SKA1/PAK3/PRC1/CDC20/CIT/CDC25C/KNTC1/AURKB/H3C8/SPC25/NDC80/IQGAP3/CENPU/ZWINT/ZWILCH/CENPK/CENPO/CENPH/CENPL/INCENP/SPDL1/H2BC11/KIF2A/CENPN/NUP160/H2AZ1/TUBA1B/MYH10/NUP107/SPC24/H2BC9/H2AC14/XPO1/DSN1/CKAP5/CENPM/WASF1/TUBB8/CENPQ/SKA2/PPP2R1B/TUBA1C/NUP37/CTNNB1/H3C7/…
KEGG_ONE_CARBON_POOL_BY_FOLATE	KEGG_ONE_CARBON_POOL_BY_FOLATE	17	0.485174	1.54347	0.0441767	0.14114	0.100941	5111	tags=41%, list=14%, signal=35%	TYMS/DHFR/GART/MTHFD1/SHMT2/MTR/MTHFD2
REACTOME_RHO_GTPASES_ACTIVATE_CIT	REACTOME_RHO_GTPASES_ACTIVATE_CIT	19	0.451127	1.48628	0.0441767	0.14114	0.100941	2024	tags=21%, list=6%, signal=20%	KIF14/PRC1/CIT/MYH10
REACTOME_METABOLISM_OF_AMINE_DERIVED_HORMONES	REACTOME_METABOLISM_OF_AMINE_DERIVED_HORMONES	18	-0.572612	-1.5062	0.0445026	0.141901	0.101486	5501	tags=56%, list=15%, signal=47%	DIO1/CGA/PNMT/AANAT/DIO2/DBH/ASMT/DIO3/DUOX1/SLC5A5
WP_HEREDITARY_LEIOMYOMATOSIS_AND_RENAL_CELL_CARCINOMA_PATHWAY	WP_HEREDITARY_LEIOMYOMATOSIS_AND_RENAL_CELL_CARCINOMA_PATHWAY	20	0.434739	1.45641	0.0445344	0.141901	0.101486	10246	tags=65%, list=28%, signal=47%	PDK1/ACACA/EGLN1/CUL3/ACACB/PRKAA1/SLC11A2/HIF1A/PRKAG1/PDHA1/LDHA/PRKAB1/VEGFA
BIOCARTA_VEGF_PATHWAY	BIOCARTA_VEGF_PATHWAY	27	0.408504	1.42843	0.0446429	0.142056	0.101597	9121	tags=63%, list=25%, signal=47%	PLCG1/EIF2S1/EIF2B1/VHL/PIK3R1/NOS3/PIK3CA/EIF2S2/PIK3CG/HIF1A/ELAVL1/EIF2B3/EIF1AX/PRKCB/FLT1/EIF2S3/ARNT
WP_TRANSSULFURATION_AND_ONE_CARBON_METABOLISM	WP_TRANSSULFURATION_AND_ONE_CARBON_METABOLISM	31	0.411138	1.46896	0.0447761	0.14229	0.101764	5111	tags=39%, list=14%, signal=33%	TYMS/DHFR/DNMT3B/DNMT1/MAT1A/DNMT3A/CBS/MTHFD1/SHMT2/AHCYL1/MTR/MTHFD2
REACTOME_DEGRADATION_OF_THE_EXTRACELLULAR_MATRIX	REACTOME_DEGRADATION_OF_THE_EXTRACELLULAR_MATRIX	140	-0.366079	-1.36337	0.0452586	0.143631	0.102723	7339	tags=34%, list=20%, signal=27%	CAPNS1/COL23A1/PHYKPL/COL9A3/COL6A1/MMP3/COL6A2/CAPN11/CAPN12/CTRB2/COL12A1/MMP19/COL8A2/BSG/MMP12/A2M/MMP9/ELN/COL6A6/ADAMTS8/LAMC2/COL16A1/CTSS/SPOCK3/KLK2/CTSG/MMP7/LAMA3/COL4A6/SPP1/TPSAB1/MMP25/CAPN8/COL19A1/DCN/COL4A4/COL6A5/CAPN9/MMP10/COL8A1/COL4A3/TIMP1/COL17A1/PLG/KLKB1/CAPNS2/MMP20/KLK7
REACTOME_DNA_REPAIR	REACTOME_DNA_REPAIR	329	0.514288	2.83477	0.0454545	0.144061	0.10303	6611	tags=41%, list=18%, signal=34%	CLSPN/EXO1/DTL/POLQ/CCNA2/BRIP1/XRCC2/DNA2/FANCI/RAD51AP1/CHEK1/FANCB/NEIL3/BRCA1/BLM/KPNA2/FANCD2/PCLAF/RFC3/EME1/POLE2/RAD51/BRCA2/UBE2T/FANCA/PRKDC/RFC5/NSD2/POLE/MSH2/RBBP8/H2BC11/FEN1/MSH6/CDK2/FANCM/TOPBP1/PARP1/DCLRE1B/PCNA/RMI2/RMI1/BARD1/USP1/H2AZ1/RFC4/POLD1/TDG/TIPIN/GEN1/H2BC9/H2AC14/CHEK2/MDC1/RFC2/FANCE/RIF1/UNG/FANCC/GTF2H3/PAXIP1/BAZ1B/POLR2D/MRE11/ACTL6A/FANCG/TOP3A/RAD1/RAD9B/PO…
PID_SMAD2_3PATHWAY	PID_SMAD2_3PATHWAY	16	0.47818	1.51204	0.0456274	0.144416	0.103284	7038	tags=44%, list=19%, signal=35%	KPNA2/NUP153/KPNB1/MAP3K1/SMAD4/MAPK1/CTDSP2
REACTOME_SIGNALING_BY_WNT_IN_CANCER	REACTOME_SIGNALING_BY_WNT_IN_CANCER	33	0.407996	1.48383	0.0459184	0.144943	0.103662	6283	tags=45%, list=17%, signal=38%	DKK4/FZD8/DKK1/DKK2/FZD5/PPP2R1B/CTNNB1/APC/FZD4/LRP6/CSNK1A1/GSK3B/CTBP2/AMER1/PPP2R5E
BIOCARTA_AKAPCENTROSOME_PATHWAY	BIOCARTA_AKAPCENTROSOME_PATHWAY	14	0.529286	1.62432	0.045977	0.144943	0.103662	4536	tags=36%, list=12%, signal=31%	CDK1/PRKCE/PRKAR2A/NUP85/PCNT
BIOCARTA_PRC2_PATHWAY	BIOCARTA_PRC2_PATHWAY	14	0.536605	1.64678	0.045977	0.144943	0.103662	5194	tags=43%, list=14%, signal=37%	EZH2/HDAC2/SUZ12/PHC1/RBBP4/RBBP7
WP_SMALL_LIGAND_GPCRS	WP_SMALL_LIGAND_GPCRS	19	-0.559403	-1.4776	0.0464807	0.146337	0.104659	4237	tags=42%, list=12%, signal=37%	PTGER4/MTNR1B/PTGIR/PTAFR/PTGDR/S1PR4/GPR50/CNR2
PID_EPHA_FWDPATHWAY	PID_EPHA_FWDPATHWAY	34	-0.485595	-1.44403	0.047205	0.148421	0.106149	5614	tags=32%, list=15%, signal=27%	ARHGEF15/EFNA1/HCK/PIK3R5/PIK3R6/EFNA3/FGR/LCK/BLK/EPHA1/NGEF
PID_PS1_PATHWAY	PID_PS1_PATHWAY	45	0.350395	1.38044	0.047619	0.149525	0.106938	6746	tags=42%, list=19%, signal=34%	WIF1/HNF1A/CCND1/DKK1/DKK2/CTNNB1/MYC/NEDD4/APC/ADAM10/LRP6/NOTCH1/CSNK2A1/NKD1/CSNK1A1/GSK3B/APH1A/NLK/MAPK1
WP_WHITE_FAT_CELL_DIFFERENTIATION	WP_WHITE_FAT_CELL_DIFFERENTIATION	32	-0.492483	-1.44995	0.0486891	0.152562	0.10911	8727	tags=41%, list=24%, signal=31%	KLF2/EBF1/KLF4/PPARG/RORA/KLF5/KLF15/CEBPB/EGR2/NR1H3/CEBPD/GATA3/CEBPA
WP_CODEINE_AND_MORPHINE_METABOLISM	WP_CODEINE_AND_MORPHINE_METABOLISM	15	-0.596137	-1.48882	0.0487145	0.152562	0.10911	6981	tags=53%, list=19%, signal=43%	UGT1A8/UGT1A3/UGT1A10/UGT1A6/UGT1A9/UGT1A1/CYP3A4/ABCC3
WP_ONE_CARBON_METABOLISM	WP_ONE_CARBON_METABOLISM	30	0.416901	1.48845	0.0487805	0.152567	0.109114	5111	tags=40%, list=14%, signal=34%	TYMS/DHFR/DNMT3B/DNMT1/MAT1A/DNMT3A/GART/MTHFD1/SHMT2/FOLH1B/MTR/MTHFD2
REACTOME_INTERFERON_ALPHA_BETA_SIGNALING	REACTOME_INTERFERON_ALPHA_BETA_SIGNALING	71	-0.40884	-1.38376	0.0492554	0.15385	0.110032	8831	tags=39%, list=24%, signal=30%	IRF9/IFNA21/OASL/IFI6/SAMHD1/IFITM2/IFNA10/HLA-G/PSMB8/IFITM1/IFNA6/IRF8/IFNA5/IFITM3/HLA-E/IFI27/IRF1/IRF5/HLA-H/HLA-C/IFNA1/SOCS1/HLA-A/HLA-F/PTPN6/GBP2/HLA-B/IRF6
BIOCARTA_MTOR_PATHWAY	BIOCARTA_MTOR_PATHWAY	22	0.429262	1.44637	0.0497738	0.155265	0.111044	9142	tags=55%, list=25%, signal=41%	MTOR/EIF3A/EIF4G2/EIF4E/EIF4A1/PIK3R1/RPS6KB1/RHEB/PIK3CA/EIF4G1/EIF4G3/PPP2CA
REACTOME_OLFACTORY_SIGNALING_PATHWAY	REACTOME_OLFACTORY_SIGNALING_PATHWAY	379	-0.309136	-1.23548	0.0507099	0.157978	0.112984	15463	tags=64%, list=43%, signal=37%	OR4C11/OR6X1/OR10C1/OR2T27/OR51S1/OR2AP1/OR9A4/OR2T1/OR12D2/OR10H2/OR2J3/OR2J2/OR4C3/OR11H2/OR4C5/OR1C1/OR2D2/OR5C1/OR2T11/OR4K1/OR1A2/OR5D14/OR10G9/OR5L2/OR4M2/OR7A10/OR5A2/OR2T29/OR4F5/OR51V1/OR10H3/OR2W1/OR2T7/OR4P4/OR6C65/OR8B8/OR4F4/OR4B1/OR10V1/OR2G3/OR51I2/OR10J1/OR52L1/OR4F15/OR4C46/OR51H1/OR2T35/OR2AG1/OR1S2/OR4N5/OR4K17/OR9K2/OR4K5/OR8J1/OR4X2/OR5W2/OR2T3/REEP5/OR8B4/OR5H15/OR5K4/OR8H1/…
PID_BETA_CATENIN_NUC_PATHWAY	PID_BETA_CATENIN_NUC_PATHWAY	78	0.306797	1.32878	0.0512821	0.159358	0.113971	4767	tags=32%, list=13%, signal=28%	IGF2BP1/TERT/VCAN/INCENP/DKK4/CCND1/PITX2/CAMK4/DKK1/SALL4/SNAI2/XPO1/TNIK/CDKN2A/CTNNB1/MYC/KCNIP4/HDAC2/TCF4/YWHAQ/APC/TRRAP/SMARCA4/TCF7L1/MITF
REACTOME_ASSEMBLY_OF_COLLAGEN_FIBRILS_AND_OTHER_MULTIMERIC_STRUCTURES	REACTOME_ASSEMBLY_OF_COLLAGEN_FIBRILS_AND_OTHER_MULTIMERIC_STRUCTURES	61	-0.419964	-1.38295	0.0514019	0.159358	0.113971	7159	tags=36%, list=20%, signal=29%	COL9A3/COL6A1/MMP3/COL6A2/COL12A1/COL8A2/LOXL3/LOXL4/MMP9/COL6A6/LAMC2/CTSS/MMP7/LAMA3/COL4A6/COL4A4/COL6A5/COL8A1/COL4A3/COL17A1/MMP20/ITGB4
KEGG_TRYPTOPHAN_METABOLISM	KEGG_TRYPTOPHAN_METABOLISM	40	-0.463934	-1.4215	0.0514076	0.159358	0.113971	6146	tags=25%, list=17%, signal=21%	ALDH2/MAOB/AANAT/CYP1B1/ASMT/IL4I1/AOC1/IDO1/IDO2/INMT
REACTOME_ANCHORING_FIBRIL_FORMATION	REACTOME_ANCHORING_FIBRIL_FORMATION	15	-0.592948	-1.48086	0.0514208	0.159358	0.113971	3918	tags=33%, list=11%, signal=30%	LAMC2/LAMA3/COL4A6/COL4A4/COL4A3
REACTOME_PRESYNAPTIC_DEPOLARIZATION_AND_CALCIUM_CHANNEL_OPENING	REACTOME_PRESYNAPTIC_DEPOLARIZATION_AND_CALCIUM_CHANNEL_OPENING	11	0.596298	1.6407	0.052	0.160733	0.114954	191	tags=18%, list=1%, signal=18%	CACNG4/CACNA1E
WP_COMPUTATIONAL_MODEL_OF_AEROBIC_GLYCOLYSIS	WP_COMPUTATIONAL_MODEL_OF_AEROBIC_GLYCOLYSIS	11	0.594867	1.63677	0.052	0.160733	0.114954	9953	tags=64%, list=27%, signal=46%	PGK1/ENO1/PFKM/PKM/HK1/TPI1/LDHA
PID_P38_MK2_PATHWAY	PID_P38_MK2_PATHWAY	21	-0.545834	-1.48072	0.0521512	0.160992	0.115139	3150	tags=14%, list=9%, signal=13%	HSPB1/LSP1/SFN
WP_PREIMPLANTATION_EMBRYO	WP_PREIMPLANTATION_EMBRYO	59	0.329475	1.41248	0.0522876	0.161203	0.11529	2803	tags=20%, list=8%, signal=19%	SOX11/DLX2/CELF3/ZFP42/NKX2-1/MYBL1/PBX1/NLRP5/NANOG/FOXD1/MACROH2A2/HMGA1
REACTOME_TRANSCRIPTIONAL_REGULATION_BY_TP53	REACTOME_TRANSCRIPTIONAL_REGULATION_BY_TP53	358	0.38774	2.14489	0.0526316	0.162051	0.115897	6469	tags=34%, list=18%, signal=28%	TAF7L/EXO1/E2F7/E2F8/CCNA2/CCNE2/BRIP1/TPX2/BIRC5/DNA2/FANCI/CCNB1/CHEK1/CDK1/BRCA1/BLM/FANCD2/RFC3/AURKA/CDC25C/AURKB/APAF1/CCNE1/RFC5/CENPJ/MSH2/RBBP8/CDK2/TOPBP1/PCNA/RMI2/RMI1/BARD1/ARID3A/RFC4/E2F1/DYRK2/TNFRSF10D/RBL1/CHEK2/MDC1/POU4F2/TAF5/RFC2/SSRP1/TAF2/FANCC/CDKN2A/SUPT16H/GTF2H3/TFDP1/POLR2D/MRE11/PPP2R1B/TOP3A/RAD1/RAD9B/TXNRD1/LRPPRC/RPA1/HDAC2/PMS2/CCNT1/CHD4/PRMT5/CDK12/POLR2B/WRN/…
REACTOME_ANTIGEN_PRESENTATION_FOLDING_ASSEMBLY_AND_PEPTIDE_LOADING_OF_CLASS_I_MHC	REACTOME_ANTIGEN_PRESENTATION_FOLDING_ASSEMBLY_AND_PEPTIDE_LOADING_OF_CLASS_I_MHC	25	-0.511935	-1.43761	0.0527671	0.162051	0.115897	6165	tags=32%, list=17%, signal=27%	HLA-G/TAPBP/HLA-E/B2M/HLA-C/HLA-A/HLA-F/HLA-B
WP_DIFFERENTIATION_OF_WHITE_AND_BROWN_ADIPOCYTE	WP_DIFFERENTIATION_OF_WHITE_AND_BROWN_ADIPOCYTE	25	-0.510779	-1.43437	0.0527671	0.162051	0.115897	6753	tags=40%, list=19%, signal=33%	LEP/PPARG/CEBPB/HSPB7/PLAC8/ADIPOQ/PRDM16/MPZL2/CEBPA/CIDEA
REACTOME_MRNA_SPLICING_MINOR_PATHWAY	REACTOME_MRNA_SPLICING_MINOR_PATHWAY	52	0.331719	1.36679	0.0529801	0.162369	0.116124	7851	tags=44%, list=22%, signal=35%	NCBP1/SNRNP40/POLR2D/SNRPD1/POLR2B/SNRNP200/EFTUD2/SNRPE/SRSF7/SNRNP48/DDX23/SRSF1/POLR2A/SNRPD3/PDCD7/SRSF2/SF3B1/SNRNP25/YBX1/SF3B3/PRPF8/SNRPG/DDX42
WP_PI3KAKT_SIGNALING_PATHWAY	WP_PI3KAKT_SIGNALING_PATHWAY	339	-0.313201	-1.2467	0.0530071	0.162369	0.116124	5283	tags=20%, list=15%, signal=18%	IFNA6/IL2RA/FGF4/FGF21/ANGPT4/JAK3/EFNA1/FGF3/LPAR2/ITGB7/IFNA5/CSF1R/CSF1/NTRK2/COL6A6/GNG8/CSF3R/PDGFD/FGF14/LAMC2/CREB3L3/TCL1B/FGF22/PIK3R2/LAMA3/PPP2R2B/PIK3R5/IL6/TLR2/IFNA1/IL3RA/LPAR5/FLT3/ITGB8/FGF2/COL4A6/VTN/IL7R/SPP1/IL2RB/TCL1A/GNGT2/GH1/NTF4/CD19/COL4A4/ITGA11/PIK3R6/FLT3LG/COL6A5/EFNA3/FASLG/GNG7/G6PC/EIF4E1B/FGFR3/FGF1/IL2RG/CCND2/COMP/TNR/COL4A3/IL2/RELN/FGFR2/PPP2R2C/FGF9/ITGB4/…
REACTOME_MRNA_DECAY_BY_3_TO_5_EXORIBONUCLEASE	REACTOME_MRNA_DECAY_BY_3_TO_5_EXORIBONUCLEASE	16	0.470564	1.48796	0.0532319	0.162847	0.116466	15005	tags=94%, list=41%, signal=55%	EXOSC3/TTC37/EXOSC2/WDR61/EXOSC8/NT5C3B/EXOSC9/DIS3/HBS1L/SKIV2L/EXOSC7/EXOSC5/DCPS/EXOSC6/EXOSC1
REACTOME_DIGESTION_AND_ABSORPTION	REACTOME_DIGESTION_AND_ABSORPTION	27	-0.507439	-1.44265	0.0539846	0.164937	0.117961	5176	tags=48%, list=14%, signal=41%	GUCA2B/ALPI/SLC5A1/SLC2A2/AMY2B/PNLIPRP1/NPC1L1/SI/SLC2A5/CLPS/AMY1B/CHIT1/PNLIP
WP_REGULATORY_CIRCUITS_OF_THE_STAT3_SIGNALING_PATHWAY	WP_REGULATORY_CIRCUITS_OF_THE_STAT3_SIGNALING_PATHWAY	78	-0.396582	-1.36729	0.0542373	0.165497	0.118361	5235	tags=27%, list=14%, signal=23%	F2RL2/IL2RA/JAK3/CTF1/CSF2RB/IL5RA/IL15RA/CSF3R/PTPRC/IL3RA/IL20RA/IL10RA/IL21R/IL7R/IL2RB/IL9R/DEPTOR/IL22RA1/MAPK13/IL2RG/IL20RB
REACTOME_RUNX3_REGULATES_P14_ARF	REACTOME_RUNX3_REGULATES_P14_ARF	10	0.604903	1.62894	0.0543478	0.165622	0.11845	8978	tags=80%, list=25%, signal=60%	CCND1/CDKN2A/RUNX3/CBFB/KRAS/EP300/BRD2/HDAC4
REACTOME_PI3K_AKT_SIGNALING_IN_CANCER	REACTOME_PI3K_AKT_SIGNALING_IN_CANCER	102	-0.376024	-1.346	0.054505	0.165888	0.118641	6012	tags=24%, list=17%, signal=20%	KLB/RHOG/ERBB4/FGF4/FGF3/ICOS/CD86/BTC/FGF22/PIK3R2/RAC2/NRG2/VAV1/FGF2/CD19/LCK/TRAT1/FGFR3/FGF1/AREG/EPGN/FGFR2/EREG/FGF9
REACTOME_DAP12_SIGNALING	REACTOME_DAP12_SIGNALING	29	-0.494205	-1.42005	0.0547771	0.166503	0.119081	5926	tags=34%, list=16%, signal=29%	PLCG2/HLA-E/LAT/PIK3R2/B2M/LCK/KLRD1/TYROBP/TREM2/KLRK1
REACTOME_SYNTHESIS_OF_BILE_ACIDS_AND_BILE_SALTS_VIA_7ALPHA_HYDROXYCHOLESTEROL	REACTOME_SYNTHESIS_OF_BILE_ACIDS_AND_BILE_SALTS_VIA_7ALPHA_HYDROXYCHOLESTEROL	24	-0.519835	-1.45147	0.0549872	0.166928	0.119385	5135	tags=38%, list=14%, signal=32%	HSD3B7/ABCB11/CYP7A1/AKR1C2/AKR1C3/ACOX2/CYP8B1/AKR1C1/AKR1C4
REACTOME_FORMATION_OF_RNA_POL_II_ELONGATION_COMPLEX_	REACTOME_FORMATION_OF_RNA_POL_II_ELONGATION_COMPLEX_	58	0.33564	1.42883	0.0551724	0.167192	0.119573	7812	tags=40%, list=21%, signal=31%	NCBP1/SSRP1/SUPT16H/GTF2H3/POLR2D/CCNT1/POLR2B/LEO1/CTR9/IWS1/CDC73/GTF2H2/CCNK/ELOA/POLR2A/WDR61/AFF4/MNAT1/EAF1/MLLT3/ERCC3/ERCC2/RTF1
REACTOME_RETROGRADE_TRANSPORT_AT_THE_TRANS_GOLGI_NETWORK	REACTOME_RETROGRADE_TRANSPORT_AT_THE_TRANS_GOLGI_NETWORK	49	0.324072	1.31041	0.0552147	0.167192	0.119573	22221	tags=98%, list=61%, signal=38%	RHOBTB3/NAA35/M6PR/NSF/IGF2R/RIC1/VPS54/NAPG/RAB6B/NAA30/COG2/GCC2/VTI1A/STX6/GOLGA4/COG5/GCC1/TMF1/RABEPK/RGP1/VPS53/TGOLN2/VAMP3/VPS52/COG3/USP6NL/ARFIP2/RAB9B/RAB9A/PLIN3/GOLGA1/COG6/COG4/RAB43/RAB6A/COG8/NAPB/COG7/SYS1/COG1/ARL1/SCOC/STX16/NAPA/VAMP4/VPS51/ARFRP1/STX10
REACTOME_HSP90_CHAPERONE_CYCLE_FOR_STEROID_HORMONE_RECEPTORS_SHR_	REACTOME_HSP90_CHAPERONE_CYCLE_FOR_STEROID_HORMONE_RECEPTORS_SHR_	57	0.330196	1.40054	0.0559441	0.168924	0.120812	7914	tags=42%, list=22%, signal=33%	TUBA3C/TUBA3E/TUBA1B/TUBB8/HSPA8/TUBA1C/CAPZA3/TUBB8B/TUBB1/PTGES3/DNAJA1/HSP90AA1/TUBA3D/TUBB3/DNAJA4/DYNC1I2/TUBB6/TUBB2B/STIP1/DCTN2/DCTN5/CAPZA1/CAPZA2/DYNC1H1
PID_RANBP2_PATHWAY	PID_RANBP2_PATHWAY	11	0.580868	1.59825	0.056	0.168924	0.120812	9062	tags=73%, list=25%, signal=55%	XPO1/RAN/PIAS2/PIAS1/RANBP2/HDAC4/SUMO1/HDAC1
REACTOME_REGULATION_OF_GENE_EXPRESSION_BY_HYPOXIA_INDUCIBLE_FACTOR	REACTOME_REGULATION_OF_GENE_EXPRESSION_BY_HYPOXIA_INDUCIBLE_FACTOR	11	0.588057	1.61803	0.056	0.168924	0.120812	1274	tags=18%, list=4%, signal=18%	HIF3A/CA9
KEGG_CYTOSOLIC_DNA_SENSING_PATHWAY	KEGG_CYTOSOLIC_DNA_SENSING_PATHWAY	54	-0.4313	-1.39588	0.0560748	0.168935	0.12082	6569	tags=30%, list=18%, signal=24%	NFKBIA/IFNA10/RIPK3/IFNA6/IFNA5/AIM2/IL6/IFNA1/IL33/CCL4/PYCARD/CCL4L2/IL18/ZBP1/IL1B/CCL5
REACTOME_P75NTR_REGULATES_AXONOGENESIS	REACTOME_P75NTR_REGULATES_AXONOGENESIS	10	0.601425	1.61957	0.057971	0.174427	0.124748	1252	tags=20%, list=3%, signal=19%	MCF2/NGFR
WP_TRYPTOPHAN_METABOLISM	WP_TRYPTOPHAN_METABOLISM	42	-0.455292	-1.41519	0.0582524	0.175052	0.125195	6169	tags=31%, list=17%, signal=26%	CYP2A13/ALDH2/CYP2J2/MAOB/AANAT/CYP1B1/ASMT/AOC1/IDO1/CYP2C18/INMT/CYP3A4/CYP4F12
WP_EPITHELIAL_TO_MESENCHYMAL_TRANSITION_IN_COLORECTAL_CANCER	WP_EPITHELIAL_TO_MESENCHYMAL_TRANSITION_IN_COLORECTAL_CANCER	159	-0.35136	-1.31783	0.0589496	0.176923	0.126533	4808	tags=19%, list=13%, signal=17%	ID1/MMP9/WNT4/ID2/FZD10/WNT8A/PIK3R2/PROX1/WNT9B/CLDN5/WNT2/COL4A6/VTN/CLDN2/JUP/COL4A4/WNT10A/MAPK13/CLDN4/CLDN8/PKP2/FOXQ1/CLDN17/COL4A3/WNT7A/WNT11/WNT3A/DSP/PKP1/CRB3/TMPRSS4
REACTOME_MYOGENESIS	REACTOME_MYOGENESIS	29	0.396459	1.41086	0.0599078	0.179346	0.128266	8654	tags=69%, list=24%, signal=53%	MYOD1/MYF6/NTN3/CTNNB1/TCF4/TCF12/MEF2C/TCF3/CDON/CDH15/MAPK12/MAP2K6/MEF2D/CTNNA2/CDH2/MEF2A/MAPK14/BNIP2/NEO1/SPAG9
REACTOME_PIWI_INTERACTING_RNA_PIRNA_BIOGENESIS	REACTOME_PIWI_INTERACTING_RNA_PIRNA_BIOGENESIS	29	0.395618	1.40787	0.0599078	0.179346	0.128266	4258	tags=24%, list=12%, signal=21%	MAEL/TDRD9/MYBL1/HENMT1/POLR2D/POLR2B/HSP90AA1
PID_LPA4_PATHWAY	PID_LPA4_PATHWAY	15	0.493158	1.53146	0.0608365	0.181801	0.130022	6147	tags=60%, list=17%, signal=50%	LPAR4/GNAL/ADCY6/PRKCE/ADCY1/ADCY2/RPS6KA5/CREB1/ADCY3
REACTOME_PI_3K_CASCADE_FGFR2	REACTOME_PI_3K_CASCADE_FGFR2	23	-0.519096	-1.43492	0.0608808	0.181801	0.130022	5155	tags=30%, list=14%, signal=26%	FGF4/FGF3/FGF22/FGF2/FGF1/FGFR2/FGF9
WP_NONHOMOLOGOUS_END_JOINING	WP_NONHOMOLOGOUS_END_JOINING	10	0.580072	1.56207	0.0615942	0.183701	0.13138	4429	tags=40%, list=12%, signal=35%	PRKDC/WRN/XRCC5/XRCC4
REACTOME_CREATINE_METABOLISM	REACTOME_CREATINE_METABOLISM	11	-0.634789	-1.49562	0.0625	0.186169	0.133145	7816	tags=64%, list=22%, signal=50%	GAMT/GATM/CKMT1B/CKMT1A/CKMT2/SLC6A7/SLC6A11
BIOCARTA_MPR_PATHWAY	BIOCARTA_MPR_PATHWAY	21	0.415799	1.39525	0.0638298	0.189654	0.135638	4039	tags=29%, list=11%, signal=25%	CCNB1/CDK1/CDC25C/MYT1/PRKAR2A/ADCY1
BIOCARTA_VITCB_PATHWAY	BIOCARTA_VITCB_PATHWAY	11	-0.63393	-1.49359	0.0638298	0.189654	0.135638	3822	tags=36%, list=11%, signal=33%	SLC23A1/COL4A6/COL4A4/COL4A3
REACTOME_DISEASES_OF_IMMUNE_SYSTEM	REACTOME_DISEASES_OF_IMMUNE_SYSTEM	24	-0.509582	-1.42284	0.0639386	0.18974	0.1357	11321	tags=50%, list=31%, signal=34%	TLR3/BTK/NFKB2/TLR4/UNC93B1/NFKBIA/TLR1/TLR5/TLR2/CD14/LY96/TLR10
BIOCARTA_EICOSANOID_PATHWAY	BIOCARTA_EICOSANOID_PATHWAY	22	-0.525381	-1.44436	0.0640205	0.189747	0.135704	6382	tags=41%, list=18%, signal=34%	PTGER4/CYP2J2/CYSLTR1/PTGIR/ALOX5AP/CYSLTR2/ALOX5/PTGES/PTGS1
BIOCARTA_TNFR1_PATHWAY	BIOCARTA_TNFR1_PATHWAY	29	0.388876	1.38388	0.0645161	0.1908	0.136458	8461	tags=55%, list=23%, signal=42%	LMNB1/PRKDC/LMNB2/PARP1/CASP2/MAP3K1/FADD/CRADD/CASP3/RIPK1/MAPK8/RB1/DFFA/MAP3K7/PAK1/BAG4
REACTOME_FLT3_SIGNALING	REACTOME_FLT3_SIGNALING	292	-0.314593	-1.24495	0.0646154	0.1908	0.136458	7211	tags=22%, list=20%, signal=18%	ARRB2/DUSP2/UBA52/GFRA4/HGF/PSME2/VWF/DLG2/KLB/ARL2/PSMB11/CAMK2A/ERBB4/PSMB8/IL2RA/SHC2/SPTBN2/FGF4/RASA4/JAK3/PSMB10/FGA/FGF3/CSF2RB/HCK/LAT/PRKCQ/IL5RA/PSMB9/BTC/FGF22/PIK3R2/SPTBN4/NRG2/FGG/USP17L2/APBB1IP/PTPN7/GDNF/IL3RA/FLT3/FGF2/RGL3/IL2RB/CNKSR1/RASGRP1/GFRA1/TLR9/FLT3LG/RASGRP3/SPTBN5/RASAL3/CAMK2B/GFRA3/FGFR3/RASAL1/FGF1/IL2RG/IL2/AREG/EPGN/FGB/FGFR2/EREG/FGF9
WP_GLYCOLYSIS_AND_GLUCONEOGENESIS	WP_GLYCOLYSIS_AND_GLUCONEOGENESIS	44	0.350113	1.36794	0.0647059	0.1908	0.136458	5420	tags=39%, list=15%, signal=33%	GCK/PCK1/SLC2A3/PFKP/ENO2/LDHB/PGK1/HK2/FBP2/PGAM1/ENO3/ENO1/PGK2/DLD/PKLR/DLAT/PFKM
REACTOME_PLATELET_ADHESION_TO_EXPOSED_COLLAGEN	REACTOME_PLATELET_ADHESION_TO_EXPOSED_COLLAGEN	14	-0.586239	-1.44895	0.0647773	0.1908	0.136458	6837	tags=43%, list=19%, signal=35%	GP6/VWF/GP9/GP1BA/FCER1G/ITGA10
REACTOME_SHC1_EVENTS_IN_EGFR_SIGNALING	REACTOME_SHC1_EVENTS_IN_EGFR_SIGNALING	14	-0.587463	-1.45197	0.0647773	0.1908	0.136458	3949	tags=29%, list=11%, signal=25%	BTC/AREG/EPGN/EREG
BIOCARTA_SM_PATHWAY	BIOCARTA_SM_PATHWAY	14	0.512962	1.57422	0.0651341	0.191614	0.13704	17712	tags=100%, list=49%, signal=51%	SNRPD1/SNRPE/SNRPA1/SNRPD3/SRSF2/SNRPG/SNRPC/SNRPB/SNRPF/SNRPD2/SNRPA/SNRPB2/U2AF1/SNRNP70
REACTOME_SYNTHESIS_OF_PYROPHOSPHATES_IN_THE_CYTOSOL	REACTOME_SYNTHESIS_OF_PYROPHOSPHATES_IN_THE_CYTOSOL	10	0.576954	1.55368	0.0652174	0.191621	0.137045	4811	tags=40%, list=13%, signal=35%	NUDT11/NUDT10/PPIP5K2/NUDT4
WP_DEVELOPMENT_OF_PULMONARY_DENDRITIC_CELLS_AND_MACROPHAGE_SUBSETS	WP_DEVELOPMENT_OF_PULMONARY_DENDRITIC_CELLS_AND_MACROPHAGE_SUBSETS	13	-0.604085	-1.45936	0.0653951	0.191816	0.137184	4761	tags=46%, list=13%, signal=40%	IRF8/ID2/CSF1/IKZF1/FLT3LG/SPI1
REACTOME_PHOSPHOLIPASE_C_MEDIATED_CASCADE_FGFR2	REACTOME_PHOSPHOLIPASE_C_MEDIATED_CASCADE_FGFR2	18	-0.550914	-1.44913	0.065445	0.191816	0.137184	5155	tags=39%, list=14%, signal=33%	FGF4/FGF3/FGF22/FGF2/FGF1/FGFR2/FGF9
REACTOME_OTHER_SEMAPHORIN_INTERACTIONS	REACTOME_OTHER_SEMAPHORIN_INTERACTIONS	19	-0.546019	-1.44225	0.0664011	0.194378	0.139017	3478	tags=32%, list=10%, signal=29%	PTPRC/SEMA4D/CD72/SEMA4A/TYROBP/TREM2
WP_OXYSTEROLS_DERIVED_FROM_CHOLESTEROL	WP_OXYSTEROLS_DERIVED_FROM_CHOLESTEROL	21	-0.533497	-1.44725	0.0664928	0.194408	0.139038	7781	tags=57%, list=21%, signal=45%	DHCR7/IL17F/CYP46A1/HSD3B7/IL17B/GPR183/IL17C/IL25/CYP7A1/RORC/CH25H/CYP3A4
PID_DELTA_NP63_PATHWAY	PID_DELTA_NP63_PATHWAY	47	-0.435711	-1.38073	0.0669056	0.195374	0.139729	3948	tags=23%, list=11%, signal=21%	RRAD/SEC14L2/TP63/IL1A/CEBPD/IGFBP3/PERP/GPX2/KRT5/KRT14/SFN
REACTOME_APOPTOTIC_FACTOR_MEDIATED_RESPONSE	REACTOME_APOPTOTIC_FACTOR_MEDIATED_RESPONSE	18	0.444683	1.43137	0.0672269	0.196072	0.140228	7010	tags=39%, list=19%, signal=31%	APAF1/CDKN2A/C1QBP/DIABLO/CASP3/MAPK1/CYCS
REACTOME_DISEASES_ASSOCIATED_WITH_SURFACTANT_METABOLISM	REACTOME_DISEASES_ASSOCIATED_WITH_SURFACTANT_METABOLISM	10	-0.639913	-1.46697	0.0674931	0.196607	0.140611	4725	tags=70%, list=13%, signal=61%	CSF2RB/SFTPA2/SFTPA1/SFTPC/SFTPD/SLC34A2/SFTPB
REACTOME_O_LINKED_GLYCOSYLATION_OF_MUCINS	REACTOME_O_LINKED_GLYCOSYLATION_OF_MUCINS	62	-0.405886	-1.33878	0.0675991	0.196674	0.140659	4654	tags=23%, list=13%, signal=20%	B3GNT7/GALNT15/MUC17/GALNT16/MUC16/B3GNT8/B3GNT3/MUC6/GALNT9/MUC5AC/CHST4/GALNT5/GALNT17/MUCL1
WP_PURINE_METABOLISM_AND_RELATED_DISORDERS	WP_PURINE_METABOLISM_AND_RELATED_DISORDERS	22	0.418055	1.40861	0.0678733	0.197231	0.141057	2999	tags=23%, list=8%, signal=21%	GRM5/PPAT/PFAS/GART/PAICS
REACTOME_SODIUM_CALCIUM_EXCHANGERS	REACTOME_SODIUM_CALCIUM_EXCHANGERS	11	0.56384	1.55139	0.068	0.197358	0.141148	4659	tags=45%, list=13%, signal=40%	SLC8A3/SLC24A2/SLC24A4/SLC8A2/SLC24A1
BIOCARTA_TGFB_PATHWAY	BIOCARTA_TGFB_PATHWAY	19	0.429748	1.41585	0.0682731	0.197427	0.141197	8833	tags=63%, list=24%, signal=48%	TGFB2/TGFBR1/APC/MAP2K1/SMAD4/SKIL/ZFYVE9/CREBBP/CDH1/MAP3K7/EP300/SMAD2
REACTOME_BUTYRATE_RESPONSE_FACTOR_1_BRF1_BINDS_AND_DESTABILIZES_MRNA	REACTOME_BUTYRATE_RESPONSE_FACTOR_1_BRF1_BINDS_AND_DESTABILIZES_MRNA	17	0.454343	1.44539	0.0682731	0.197427	0.141197	7895	tags=47%, list=22%, signal=37%	EXOSC3/DCP2/DCP1A/EXOSC2/EXOSC8/YWHAB/ZFP36L1/EXOSC9
REACTOME_KSRP_KHSRP_BINDS_AND_DESTABILIZES_MRNA	REACTOME_KSRP_KHSRP_BINDS_AND_DESTABILIZES_MRNA	17	0.443622	1.41128	0.0682731	0.197427	0.141197	20233	tags=100%, list=56%, signal=44%	EXOSC3/DCP2/EXOSC2/YWHAZ/EXOSC8/KHSRP/EXOSC9/MAPK14/DIS3/EXOSC7/EXOSC5/PARN/AKT1/EXOSC6/EXOSC1/MAPK11/EXOSC4
REACTOME_ACTIVATION_OF_AMPK_DOWNSTREAM_OF_NMDARS	REACTOME_ACTIVATION_OF_AMPK_DOWNSTREAM_OF_NMDARS	29	0.388549	1.38271	0.0691244	0.199441	0.142638	6918	tags=45%, list=19%, signal=36%	TUBA3C/TUBA3E/TUBA1B/TUBB8/TUBA1C/TUBB8B/TUBB1/TUBA3D/TUBB3/TUBB6/TUBB2B/PRKAA1/CAMKK2
ST_STAT3_PATHWAY	ST_STAT3_PATHWAY	11	-0.627989	-1.4796	0.0691489	0.199441	0.142638	4963	tags=27%, list=14%, signal=24%	JAK3/IL6/REG1A
WP_ZINC_HOMEOSTASIS	WP_ZINC_HOMEOSTASIS	37	-0.455728	-1.36887	0.0692213	0.199441	0.142638	9341	tags=41%, list=26%, signal=30%	SLC39A4/MT4/SLC30A10/MT1B/MT1H/MT1G/MT1F/SLC39A5/SLC30A3/MT1E/MT1X/SLC39A12/MT2A/MT3/SLC39A2
PID_PRL_SIGNALING_EVENTS_PATHWAY	PID_PRL_SIGNALING_EVENTS_PATHWAY	23	0.406112	1.3883	0.0695652	0.200189	0.143173	4482	tags=26%, list=12%, signal=23%	CCNA2/CCNE1/CDK2/TUBA1B/PTP4A1/ROCK1
REACTOME_HOST_INTERACTIONS_OF_HIV_FACTORS	REACTOME_HOST_INTERACTIONS_OF_HIV_FACTORS	131	0.260567	1.25898	0.0714286	0.205303	0.14683	6635	tags=37%, list=18%, signal=31%	NUP155/NUP153/NDC1/NUP205/RCC1/NUP160/NUP210/NUP50/NUP107/XPO1/RANBP1/NUP58/RAN/HMGA1/KPNB1/PSIP1/NUP37/NUP133/POM121/PSME4/TPR/PSMA8/CCNT1/NUP35/NUP88/NUP85/NUP98/NUP54/SLC25A4/SLC25A5/NPM1/PSMD1/NUP93/SEH1L/NUP188/PSMD14/NUP62/PSMC1/RAE1/PSMD11/PSMA4/NUP43/KPNA1/PSMD12/POM121C/PSMA6/PSMA7/PSME3/PSMD2
REACTOME_OTHER_INTERLEUKIN_SIGNALING	REACTOME_OTHER_INTERLEUKIN_SIGNALING	24	-0.504742	-1.40933	0.0716113	0.205372	0.146879	5398	tags=46%, list=15%, signal=39%	PTPRZ1/IFNL1/CSF1R/VAMP2/CSF1/CSF3R/SDC1/CD4/IL32/IL34/PRTN3
REACTOME_INTERLEUKIN_21_SIGNALING	REACTOME_INTERLEUKIN_21_SIGNALING	10	-0.633893	-1.45316	0.0716253	0.205372	0.146879	4963	tags=40%, list=14%, signal=35%	JAK3/STAT4/IL21R/IL2RG
WP_DIFFERENTIATION_PATHWAY	WP_DIFFERENTIATION_PATHWAY	48	-0.431618	-1.37351	0.0718563	0.205656	0.147082	7647	tags=40%, list=21%, signal=31%	ALK/TNFSF11/HGF/SHH/FGF4/CSF1R/CSF1/GDF5/INHBA/IL6/FGF2/WNT2/FST/NTF4/TF/FLT3LG/CXCR1/FGF1/WNT3A
PID_HNF3B_PATHWAY	PID_HNF3B_PATHWAY	45	-0.439753	-1.38347	0.0719424	0.205656	0.147082	6790	tags=42%, list=19%, signal=34%	UCP2/KCNJ11/HNF4A/CPT1B/CEBPB/SLC2A2/F2/APOA1/CEBPD/IGFBP1/TAT/G6PC/ALDOB/CEBPA/PDX1/ABCC8/TTR/ALB/AFP
BIOCARTA_BTG2_PATHWAY	BIOCARTA_BTG2_PATHWAY	11	0.552165	1.51927	0.072	0.205656	0.147082	2545	tags=36%, list=7%, signal=34%	HOXB9/CHAF1A/CCND1/CHAF1B
PID_MYC_REPRESS_PATHWAY	PID_MYC_REPRESS_PATHWAY	63	-0.399485	-1.32207	0.072093	0.205656	0.147082	4761	tags=21%, list=13%, signal=18%	IRF8/ID2/NDRG2/CEBPD/SPI1/NDRG1/CLU/DNTT/SFRP1/CEBPA/CCL5/S100A7/ITGB4
BIOCARTA_RACC_PATHWAY	BIOCARTA_RACC_PATHWAY	15	0.482039	1.49693	0.0722433	0.205656	0.147082	6709	tags=53%, list=18%, signal=44%	KCNQ2/TRPC3/ADCY1/KCNQ5/GUCY1A2/KCNQ4/NOS3/TRPC5
REACTOME_MRNA_DECAY_BY_5_TO_3_EXORIBONUCLEASE	REACTOME_MRNA_DECAY_BY_5_TO_3_EXORIBONUCLEASE	15	0.482756	1.49916	0.0722433	0.205656	0.147082	7297	tags=40%, list=20%, signal=32%	DCP2/PATL1/DCP1A/EDC3/LSM5/EDC4
PID_TXA2PATHWAY	PID_TXA2PATHWAY	56	-0.409838	-1.33226	0.0724299	0.20594	0.147286	7211	tags=29%, list=20%, signal=23%	TGM2/ARRB2/VCAM1/SELE/PRKCH/HCK/PRKCQ/PTGIR/PIK3R5/PTGDR/PIK3R6/FGR/LCK/GNA14/BLK/GNA15
REACTOME_RECEPTOR_TYPE_TYROSINE_PROTEIN_PHOSPHATASES	REACTOME_RECEPTOR_TYPE_TYROSINE_PROTEIN_PHOSPHATASES	20	0.422177	1.41432	0.0728745	0.206957	0.148013	2965	tags=25%, list=8%, signal=23%	SLITRK1/IL1RAPL1/PTPRD/PPFIA4/PPFIA1
KEGG_ASCORBATE_AND_ALDARATE_METABOLISM	KEGG_ASCORBATE_AND_ALDARATE_METABOLISM	25	-0.494991	-1.39003	0.0746461	0.211735	0.15143	6981	tags=48%, list=19%, signal=39%	UGT1A8/ALDH2/UGT1A3/UGT2B15/UGT1A10/UGT1A6/UGT1A9/UGT2B17/UGT1A4/UGT1A1/UGT2B10/UGT1A7
REACTOME_IRS_MEDIATED_SIGNALLING	REACTOME_IRS_MEDIATED_SIGNALLING	48	-0.428536	-1.3637	0.0754491	0.213757	0.152877	6012	tags=27%, list=17%, signal=23%	KLB/FGF4/FGF3/FGF22/PIK3R2/FLT3/FGF2/TLR9/FLT3LG/FGFR3/FGF1/FGFR2/FGF9
KEGG_GLYCOSAMINOGLYCAN_BIOSYNTHESIS_HEPARAN_SULFATE	KEGG_GLYCOSAMINOGLYCAN_BIOSYNTHESIS_HEPARAN_SULFATE	26	0.398198	1.38758	0.0755556	0.213804	0.15291	4980	tags=27%, list=14%, signal=23%	NDST4/HS6ST2/HS6ST3/HS3ST5/EXTL2/HS3ST3A1/HS2ST1
KEGG_GLYOXYLATE_AND_DICARBOXYLATE_METABOLISM	KEGG_GLYOXYLATE_AND_DICARBOXYLATE_METABOLISM	16	0.453357	1.43355	0.0760456	0.214797	0.15362	16544	tags=94%, list=46%, signal=51%	HAO1/MTHFD1/CS/MTHFD2/MDH1/MDH2/GLYCTK/ACO1/PGP/ACO2/AFMID/GRHPR/MTHFD1L/MTHFD2L/HYI
REACTOME_FOLDING_OF_ACTIN_BY_CCT_TRIC	REACTOME_FOLDING_OF_ACTIN_BY_CCT_TRIC	10	0.563719	1.51804	0.076087	0.214797	0.15362	8523	tags=80%, list=23%, signal=61%	CCT5/CCT2/CCT4/CCT6A/CCT8/CCT3/TCP1/CCT7
REACTOME_OPIOID_SIGNALLING	REACTOME_OPIOID_SIGNALLING	90	0.290047	1.30416	0.0761905	0.214834	0.153646	4605	tags=24%, list=13%, signal=21%	PDE4C/GNAL/KPNA2/GNAT1/PLCB4/PDE1A/GNG13/PDYN/GNAI1/CAMK4/GNG3/GNAT3/ADCY6/PPP2R1B/PLA2G4A/PRKAR2A/PLCB1/ADCY1/GNB4/GNAI3/AHCYL1/ADCY2
REACTOME_CARGO_CONCENTRATION_IN_THE_ER	REACTOME_CARGO_CONCENTRATION_IN_THE_ER	33	-0.46732	-1.38612	0.0769231	0.216386	0.154756	1313	tags=21%, list=4%, signal=20%	F8/CD59/LMAN1L/FOLR1/AREG/SERPINA1/F5
WP_THE_OVERLAP_BETWEEN_SIGNAL_TRANSDUCTION_PATHWAYS_THAT_CONTRIBUTE_TO_A_RANGE_OF_LMNA_LAMINOPATHIES	WP_THE_OVERLAP_BETWEEN_SIGNAL_TRANSDUCTION_PATHWAYS_THAT_CONTRIBUTE_TO_A_RANGE_OF_LMNA_LAMINOPATHIES	57	0.319843	1.35663	0.0769231	0.216386	0.154756	5898	tags=35%, list=16%, signal=29%	HMGA2/MYOD1/TMPO/CDK4/BMP2/E2F1/TGFB2/CTNNB1/APC/LEMD3/TCF7L1/AGO2/ICMT/TARBP2/NOTCH1/WNT10B/NAP1L1/CSNK1A1/GSK3B/DICER1
REACTOME_REVERSIBLE_HYDRATION_OF_CARBON_DIOXIDE	REACTOME_REVERSIBLE_HYDRATION_OF_CARBON_DIOXIDE	12	-0.60695	-1.44685	0.0778523	0.218741	0.156441	5963	tags=42%, list=16%, signal=35%	CA5B/CA5A/CA4/CA12/CA6
PID_TOLL_ENDOGENOUS_PATHWAY	PID_TOLL_ENDOGENOUS_PATHWAY	24	-0.500204	-1.39666	0.0780051	0.218912	0.156563	5079	tags=29%, list=14%, signal=25%	TLR1/SFTPA1/TLR2/CD14/LY96/S100A8/S100A9
WP_WNT_SIGNALING_PATHWAY_NETPATH	WP_WNT_SIGNALING_PATHWAY_NETPATH	51	0.317156	1.3013	0.0784314	0.219848	0.157233	7116	tags=41%, list=20%, signal=33%	ROR1/CCND1/CDK6/CTNNB1/MYC/CSNK1G1/TCF4/MTOR/DVL2/APC/LRP6/TCF3/BCL9/CSNK1A1/GSK3B/SOX1/RYK/NLK/MAPK8/MAPK1/AXIN2
REACTOME_C_TYPE_LECTIN_RECEPTORS_CLRS_	REACTOME_C_TYPE_LECTIN_RECEPTORS_CLRS_	140	-0.349717	-1.30244	0.0786638	0.22024	0.157513	6943	tags=21%, list=19%, signal=17%	UBA52/PSME2/NFKBIA/MUC1/CCL17/PSMB11/PLCG2/CD209/PSMB8/ICAM2/CLEC7A/PSMB10/CLEC4A/PSMB9/CCL22/MUC17/MUC16/CLEC10A/CARD11/FCER1G/PYCARD/CLEC6A/MUC6/CLEC4D/MUC5AC/ICAM3/CLEC4E/IL1B/MUCL1
REACTOME_FGFR2C_LIGAND_BINDING_AND_ACTIVATION	REACTOME_FGFR2C_LIGAND_BINDING_AND_ACTIVATION	13	-0.594543	-1.43631	0.0790191	0.220701	0.157842	5155	tags=38%, list=14%, signal=33%	FGF4/FGF2/FGF1/FGFR2/FGF9
WP_NUCLEAR_RECEPTORS_IN_LIPID_METABOLISM_AND_TOXICITY	WP_NUCLEAR_RECEPTORS_IN_LIPID_METABOLISM_AND_TOXICITY	35	-0.460009	-1.37199	0.0792079	0.220701	0.157842	5366	tags=37%, list=15%, signal=32%	PPARG/ABCG1/ABCB11/NR1H3/CYP4B1/CYP7A1/MIR33B/ABCD2/CYP2B6/CYP4A11/CYP8B1/CYP3A4/ABCC3
REACTOME_PLATELET_CALCIUM_HOMEOSTASIS	REACTOME_PLATELET_CALCIUM_HOMEOSTASIS	28	0.38232	1.34541	0.0792952	0.220701	0.157842	4187	tags=25%, list=12%, signal=22%	ATP2B3/SLC8A3/TRPC7/TRPC3/ATP2A2/SLC8A2/TRPC6
REACTOME_RNA_POLYMERASE_III_TRANSCRIPTION_INITIATION_FROM_TYPE_1_PROMOTER	REACTOME_RNA_POLYMERASE_III_TRANSCRIPTION_INITIATION_FROM_TYPE_1_PROMOTER	28	0.383136	1.34828	0.0792952	0.220701	0.157842	8574	tags=50%, list=24%, signal=38%	POLR3B/POLR3A/GTF3C4/POLR3G/POLR3K/GTF3C2/POLR3C/BDP1/GTF3C3/POLR3D/POLR3F/GTF3C5/TBP/POLR3E
REACTOME_RNA_POLYMERASE_III_TRANSCRIPTION_INITIATION_FROM_TYPE_3_PROMOTER	REACTOME_RNA_POLYMERASE_III_TRANSCRIPTION_INITIATION_FROM_TYPE_3_PROMOTER	28	0.381287	1.34177	0.0792952	0.220701	0.157842	8574	tags=50%, list=24%, signal=38%	POLR3B/POLR3A/POLR3G/POLR3K/SNAPC1/POLR3C/POU2F1/BDP1/POLR3D/ZNF143/POLR3F/TBP/SNAPC3/POLR3E
BIOCARTA_IL2_PATHWAY	BIOCARTA_IL2_PATHWAY	22	-0.510017	-1.40212	0.0793854	0.220701	0.157842	9419	tags=41%, list=26%, signal=30%	JUN/MAPK3/FOS/IL2RA/JAK3/IL2RB/LCK/IL2RG/IL2
REACTOME_HEME_DEGRADATION	REACTOME_HEME_DEGRADATION	14	-0.578699	-1.43031	0.0796221	0.2211	0.158128	5184	tags=36%, list=14%, signal=31%	GSTA1/HMOX1/UGT1A4/FABP1/ALB
REACTOME_TP53_REGULATES_TRANSCRIPTION_OF_GENES_INVOLVED_IN_G2_CELL_CYCLE_ARREST	REACTOME_TP53_REGULATES_TRANSCRIPTION_OF_GENES_INVOLVED_IN_G2_CELL_CYCLE_ARREST	18	0.437045	1.40678	0.0798319	0.221424	0.15836	3032	tags=39%, list=8%, signal=36%	CCNB1/CDK1/AURKA/CDC25C/PCNA/RBL1/TFDP1
REACTOME_SYNTHESIS_OF_PIPS_AT_THE_LATE_ENDOSOME_MEMBRANE	REACTOME_SYNTHESIS_OF_PIPS_AT_THE_LATE_ENDOSOME_MEMBRANE	11	0.535979	1.47473	0.08	0.22162	0.1585	16874	tags=100%, list=46%, signal=54%	PIK3R4/PIKFYVE/MTMR4/MTMR2/PIK3C2A/MTMR9/PIK3C3/MTM1/VAC14/MTMR7/FIG4
REACTOME_RESPONSE_OF_EIF2AK4_GCN2_TO_AMINO_ACID_DEFICIENCY	REACTOME_RESPONSE_OF_EIF2AK4_GCN2_TO_AMINO_ACID_DEFICIENCY	102	-0.363174	-1.30001	0.080089	0.22162	0.1585	19774	tags=77%, list=54%, signal=35%	RPS27/RPL4/RPL10A/RPSA/RPS3A/RPL26/RPS29/RPS4Y1/RPL27/RPS26/RPL22/RPS10/RPL22L1/RPS27L/RPS27A/RPS17/RPS23/RPL23A/RPL9/RPS18/TRIB3/RPS16/ATF4/RPL13A/RPL36AL/RPS24/RPS15A/RPS12/RPL30/RPS3/RPS13/RPL11/RPL35A/RPL19/RPL23/RPS25/RPL31/RPL15/RPLP1/RPS11/RPS6/RPL3/RPL38/RPL27A/RPL24/RPS8/RPL37A/RPS20/RPL14/RPL32/RPL10L/ATF3/RPL8/RPS19/RPS14/RPS2/RPL29/RPS9/UBA52/RPL39/RPL7A/RPL34/RPS4Y2/RPL36A/RPL37/FAU/…
NABA_PROTEOGLYCANS	NABA_PROTEOGLYCANS	35	-0.459219	-1.36964	0.0804455	0.222129	0.158864	4847	tags=37%, list=13%, signal=32%	PODN/SRGN/OMD/SPOCK3/NCAN/OGN/DCN/SPOCK2/PRELP/KERA/CHADL/PODNL1/EPYC
REACTOME_SYNTHESIS_OF_IP2_IP_AND_INS_IN_THE_CYTOSOL	REACTOME_SYNTHESIS_OF_IP2_IP_AND_INS_IN_THE_CYTOSOL	14	0.492983	1.51291	0.0804598	0.222129	0.158864	18438	tags=100%, list=51%, signal=49%	INPP4B/SYNJ1/IMPA1/MTMR9/OCRL/INPP5A/INPP4A/INPP5B/MIOX/MTMR7/ISYNA1/INPP1/INPP5J/IMPA2
BIOCARTA_STATHMIN_PATHWAY	BIOCARTA_STATHMIN_PATHWAY	20	-0.530837	-1.41334	0.0807947	0.222795	0.15934	2201	tags=30%, list=6%, signal=28%	CD3G/MAPK13/CD247/CD2/CD3D/CD3E
BIOCARTA_STEM_PATHWAY	BIOCARTA_STEM_PATHWAY	15	-0.568991	-1.42102	0.0811908	0.223627	0.159936	8134	tags=53%, list=22%, signal=41%	IL7/IL4/CXCL8/CSF1/IL6/CD4/CD8A/IL2
REACTOME_PURINE_RIBONUCLEOSIDE_MONOPHOSPHATE_BIOSYNTHESIS	REACTOME_PURINE_RIBONUCLEOSIDE_MONOPHOSPHATE_BIOSYNTHESIS	12	0.545457	1.55833	0.0817121	0.224803	0.160776	4580	tags=50%, list=13%, signal=44%	PPAT/PFAS/GART/PAICS/GMPS/ADSL
PID_AR_PATHWAY	PID_AR_PATHWAY	61	0.318254	1.36516	0.0821918	0.225861	0.161533	8255	tags=43%, list=23%, signal=33%	BRCA1/PRKDC/CCND1/CDK6/CDKN2A/NRIP1/KDM3A/CTNNB1/NKX3-1/TCF4/MED1/TMPRSS2/XRCC5/UBE3A/KDM1A/HNRNPA1/ZNF318/PA2G4/PATZ1/NCOA6/CTDSP2/UBA3/HIP1/APPL1/PIAS1/XRCC6
KEGG_OLFACTORY_TRANSDUCTION	KEGG_OLFACTORY_TRANSDUCTION	372	-0.301363	-1.20409	0.08308	0.227242	0.16252	14075	tags=56%, list=39%, signal=35%	OR5D14/OR10G9/OR5L2/OR4M2/OR7A10/OR5A2/OR2T29/OR4F5/OR51V1/OR10H3/OR2W1/OR4P4/OR6C65/OR8B8/OR4F4/OR4B1/OR10V1/OR2G3/OR51I2/OR10J1/OR52L1/OR4F15/OR4C46/OR2AG1/OR1S2/OR4N5/OR4K17/OR9K2/OR4K5/OR8J1/OR4X2/OR2T3/CNGA4/OR8B4/OR8H1/OR10G7/OR51G2/OR4L1/OR51F2/OR1B1/OR2B3/OR2M5/OR9G4/OR4A5/OR4C15/OR2S2/OR4D11/OR52J3/OR2T12/OR7A17/OR13C3/OR6N1/OR10P1/OR2A25/OR4F3/OR5AS1/OR51A2/OR51A4/OR5AC2/OR2F1/OR4F17/OR…
BIOCARTA_ACE2_PATHWAY	BIOCARTA_ACE2_PATHWAY	13	-0.591346	-1.42859	0.0831063	0.227242	0.16252	4868	tags=54%, list=13%, signal=47%	REN/ACE/AGT/COL4A6/ACE2/COL4A4/COL4A3
REACTOME_FGFR2_MUTANT_RECEPTOR_ACTIVATION	REACTOME_FGFR2_MUTANT_RECEPTOR_ACTIVATION	33	-0.46163	-1.36925	0.0831266	0.227242	0.16252	6004	tags=27%, list=17%, signal=23%	POLR2I/FGF4/FGF3/POLR2F/FGF22/FGF2/FGF1/FGFR2/FGF9
REACTOME_PLASMA_LIPOPROTEIN_CLEARANCE	REACTOME_PLASMA_LIPOPROTEIN_CLEARANCE	33	-0.461349	-1.36841	0.0831266	0.227242	0.16252	7702	tags=33%, list=21%, signal=26%	LIPC/LSR/NPC2/APOC1/SOAT2/NR1H3/APOA1/APOE/AMN/APOBR/APOB
REACTOME_ETHANOL_OXIDATION	REACTOME_ETHANOL_OXIDATION	12	-0.604559	-1.44115	0.0832215	0.227242	0.16252	6146	tags=33%, list=17%, signal=28%	ALDH2/ACSS2/ADH1B/ADH4
REACTOME_AMYLOID_FIBER_FORMATION	REACTOME_AMYLOID_FIBER_FORMATION	107	-0.35944	-1.29493	0.0833333	0.227242	0.16252	5711	tags=21%, list=16%, signal=17%	MFGE8/SEMG1/H2AC19/GSN/FGA/H2AC8/PRKN/H3C14/TSPAN15/ITM2B/APCS/B2M/APOA1/CALCA/H4C11/CST3/LYZ/H2AB1/LTF/TTR/ODAM/SAA1
BIOCARTA_EFP_PATHWAY	BIOCARTA_EFP_PATHWAY	16	0.446796	1.4128	0.0836502	0.227242	0.16252	2553	tags=38%, list=7%, signal=35%	CCNB2/CCNB1/CDK1/CDK4/CDK2/CDK6
BIOCARTA_EIF_PATHWAY	BIOCARTA_EIF_PATHWAY	16	0.445462	1.40859	0.0836502	0.227242	0.16252	8794	tags=75%, list=24%, signal=57%	EIF2S1/EIF3A/EIF4G2/EIF4E/EIF4A1/EIF2S2/EIF4G1/EIF5/EIF1AX/EIF4G3/EEF2K/EIF2S3
BIOCARTA_PGC1A_PATHWAY	BIOCARTA_PGC1A_PATHWAY	15	0.464045	1.44105	0.0836502	0.227242	0.16252	19490	tags=100%, list=54%, signal=46%	CAMK4/PPARGC1A/PPARA/CAMK1G/YWHAH/CALM2/CALM3/ESRRA/PPP3CA/CALM1/PPP3CB/PPP3CC/HDAC5/CAMK1/SLC2A4
REACTOME_SEMA3A_PAK_DEPENDENT_AXON_REPULSION	REACTOME_SEMA3A_PAK_DEPENDENT_AXON_REPULSION	16	0.448874	1.41937	0.0836502	0.227242	0.16252	9513	tags=62%, list=26%, signal=46%	PAK3/PLXNA4/HSP90AA1/SEMA3A/PAK1/FES/PLXNA1/RAC1/HSP90AB1/PAK2
PID_EPHRINB_REV_PATHWAY	PID_EPHRINB_REV_PATHWAY	30	-0.472813	-1.37291	0.0840652	0.227902	0.162993	5841	tags=30%, list=16%, signal=25%	TIAM1/FGA/HCK/FGG/CXCR4/FGR/LCK/BLK/FGB
WP_FOCAL_ADHESIONPI3KAKTMTORSIGNALING_PATHWAY	WP_FOCAL_ADHESIONPI3KAKTMTORSIGNALING_PATHWAY	303	-0.305562	-1.2096	0.0841026	0.227902	0.162993	5222	tags=19%, list=14%, signal=16%	IL2RA/FGF4/FGF21/ANGPT4/JAK3/EFNA1/FGF3/LPAR2/ITGB7/CSF1R/CSF1/SLC2A2/GNG8/CSF3R/PDGFD/FGF14/LAMC2/CREB3L3/TCL1B/FGF22/ITGAD/PIK3R2/LAMA3/PPP2R2B/PIK3R5/IL3RA/LPAR5/ITGB8/FGF2/PIK3IP1/COL4A6/ITGB2/VTN/IL7R/SPP1/ITGAX/IL2RB/TCL1A/GNGT2/COL4A4/ITGA11/EFNA3/GNG7/ITGAL/EIF4E1B/FGFR3/FGF1/IL2RG/COMP/TNR/IL2/RELN/FGFR2/PPP2R2C/FGF9/ITGB4/ITGA10
REACTOME_ABC_FAMILY_PROTEINS_MEDIATED_TRANSPORT	REACTOME_ABC_FAMILY_PROTEINS_MEDIATED_TRANSPORT	103	-0.361617	-1.29491	0.0842572	0.227902	0.162993	6943	tags=20%, list=19%, signal=17%	UBA52/PSME2/KCNJ11/ABCA10/ABCG4/PSMB11/PSMB8/ABCA7/PSMB10/ABCG1/PSMB9/ABCA9/APOA1/ABCD2/ABCA2/ABCA8/DERL3/ABCA12/ABCC3/ABCA6/ABCC11
WP_WNTBETACATENIN_SIGNALING_PATHWAY_IN_LEUKEMIA	WP_WNTBETACATENIN_SIGNALING_PATHWAY_IN_LEUKEMIA	26	0.394538	1.37483	0.0844444	0.227902	0.162993	5811	tags=46%, list=16%, signal=39%	WIF1/CCND1/DKK1/SALL4/CTNNB1/MYC/APC/LRP6/TCF3/BCL9/CSNK1A1/GSK3B
REACTOME_ERYTHROCYTES_TAKE_UP_CARBON_DIOXIDE_AND_RELEASE_OXYGEN	REACTOME_ERYTHROCYTES_TAKE_UP_CARBON_DIOXIDE_AND_RELEASE_OXYGEN	13	-0.586972	-1.41802	0.0844687	0.227902	0.162993	5078	tags=38%, list=14%, signal=33%	SLC4A1/CA4/CYB5R2/AQP1/RHAG
REACTOME_KERATAN_SULFATE_DEGRADATION	REACTOME_KERATAN_SULFATE_DEGRADATION	13	-0.588955	-1.42281	0.0844687	0.227902	0.162993	4081	tags=38%, list=11%, signal=34%	LUM/OMD/OGN/PRELP/KERA
BIOCARTA_CCR5_PATHWAY	BIOCARTA_CCR5_PATHWAY	17	-0.544428	-1.40947	0.0863214	0.232637	0.166379	3226	tags=41%, list=9%, signal=38%	JUN/FOS/CXCR4/PTK2B/CXCL12/CCR5/CCL4
REACTOME_MET_ACTIVATES_PTK2_SIGNALING	REACTOME_MET_ACTIVATES_PTK2_SIGNALING	30	0.377545	1.34794	0.0878049	0.236367	0.169047	2861	tags=17%, list=8%, signal=15%	COL2A1/LAMA1/COL11A2/LAMC3/COL11A1
KEGG_GLYCOSPHINGOLIPID_BIOSYNTHESIS_GLOBO_SERIES	KEGG_GLYCOSPHINGOLIPID_BIOSYNTHESIS_GLOBO_SERIES	14	0.478475	1.46839	0.0881226	0.236895	0.169424	1210	tags=21%, list=3%, signal=21%	B3GALT5/B3GALNT1/FUT9
WP_IL3_SIGNALING_PATHWAY	WP_IL3_SIGNALING_PATHWAY	49	-0.419276	-1.33849	0.0882002	0.236895	0.169424	5510	tags=27%, list=15%, signal=23%	ENPP3/CXCL8/CSF2RB/HCK/IL5RA/CD86/PIK3R2/CCR3/IL3RA/INPP5D/VAV1/PTPN6/CD69
WP_DRUG_INDUCTION_OF_BILE_ACID_PATHWAY	WP_DRUG_INDUCTION_OF_BILE_ACID_PATHWAY	17	-0.541783	-1.40262	0.0889774	0.238614	0.170654	4754	tags=41%, list=13%, signal=36%	SLC51B/ABCB11/SLC51A/CYP7A1/CYP3A4/ABCC3/SULT2A1
REACTOME_GABA_RECEPTOR_ACTIVATION	REACTOME_GABA_RECEPTOR_ACTIVATION	60	0.308533	1.32595	0.0890411	0.238614	0.170654	4932	tags=32%, list=14%, signal=27%	GABRQ/GNAL/KCNJ3/GABRR1/GABRA5/GABRA4/GNG13/GNAI1/GNG3/GNAT3/ADCY6/ADCY1/GNB4/GABRB3/GNAI3/GABRG3/KCNJ12/ADCY2/GNG4
KEGG_CHRONIC_MYELOID_LEUKEMIA	KEGG_CHRONIC_MYELOID_LEUKEMIA	73	0.293588	1.26028	0.0894309	0.239175	0.171055	7509	tags=41%, list=21%, signal=33%	CDK4/E2F2/CCND1/E2F1/NRAS/TGFB2/CDK6/E2F3/CDKN2A/TGFBR1/MYC/PTPN11/HDAC2/PIK3R3/CHUK/CBL/MAP2K1/SMAD4/MECOM/CTBP2/PIK3R1/SHC3/BRAF/CRK/MAPK1/KRAS/PIK3CA/AKT3/PIK3CG/RB1
BIOCARTA_ACTINY_PATHWAY	BIOCARTA_ACTINY_PATHWAY	12	0.52545	1.50118	0.0894942	0.239175	0.171055	9564	tags=75%, list=26%, signal=55%	WASF1/WASF3/ABI2/NCKAP1/PSMA7/WASL/RAC1/NTRK1/PIR
REACTOME_TRANSCRIPTIONAL_REGULATION_OF_PLURIPOTENT_STEM_CELLS	REACTOME_TRANSCRIPTIONAL_REGULATION_OF_PLURIPOTENT_STEM_CELLS	31	0.385144	1.37609	0.0895522	0.239175	0.171055	2183	tags=26%, list=6%, signal=24%	LIN28A/HIF3A/PBX1/ZIC3/NANOG/NR6A1/DKK1/SALL4
BIOCARTA_EIF4_PATHWAY	BIOCARTA_EIF4_PATHWAY	24	0.395057	1.33477	0.0909091	0.241712	0.17287	8763	tags=58%, list=24%, signal=44%	MTOR/IRS1/GHR/EIF4G2/EIF4E/EIF4A1/PIK3R1/RPS6KB1/MAPK1/PIK3CA/EIF4G1/MAPK14/EIF4G3/PRKCB
REACTOME_M_PHASE	REACTOME_M_PHASE	414	0.551769	3.0797	0.0909091	0.241712	0.17287	6910	tags=49%, list=19%, signal=40%	TUBA3C/CENPF/NEK2/NCAPG/BUB1/NCAPH/ERCC6L/KIF18A/NUF2/BUB1B/CDCA5/ESPL1/SGO1/KNL1/PLK1/CENPE/CDCA8/MAD2L1/CENPA/CENPI/CCNB2/PLK4/SGO2/KIF2C/TUBA3E/BIRC5/SKA1/KIF23/CCNB1/LMNB1/CDK1/CDC20/KIF20A/NCAPG2/KNTC1/AURKB/H3C8/SPC25/NDC80/TMPO/SMC4/CENPU/SMC2/ZWINT/ZWILCH/NCAPD3/CENPK/CENPO/CENPH/LBR/CENPL/INCENP/SPDL1/CENPJ/FBXO5/H2BC11/NUP155/HAUS6/NUP153/NDC1/NUP205/KIF2A/CENPN/RCC1/NUP160/NCAPD2/NUP21…
REACTOME_NEURONAL_SYSTEM	REACTOME_NEURONAL_SYSTEM	409	0.279916	1.56252	0.0909091	0.241712	0.17287	3487	tags=20%, list=10%, signal=18%	GAD2/CACNG4/NRXN1/SLITRK1/KCNH2/TUBA3C/GRM5/CACNA1E/GRIA1/CHRNA4/GABRQ/KCNS1/IL1RAPL1/HTR3B/GRIA4/GNAL/KCNJ3/GABRR1/TUBA3E/CHRNA3/LRRTM1/CHRNB4/CHRNA7/KPNA2/NEFL/KCNG3/SNAP25/GABRA5/KCNC2/GRIN2B/KCND2/PTPRD/GABRA4/KCNG4/KCNH5/GRIP1/KCNA7/NLGN3/NRXN2/GJC1/SLC22A2/RASGRF1/LRRC7/GNG13/CHRNA5/DLGAP1/ABCC9/CHRNB2/KCNQ2/KCNK2/KCNV2/TUBA1B/NRAS/CHAT/GNAI1/CAMK4/SYT9/LRRTM3/GNG3/GNAT3/GRIK2/KCNA4/NLGN4Y/…
REACTOME_UREA_CYCLE	REACTOME_UREA_CYCLE	10	-0.616536	-1.41337	0.0909091	0.241712	0.17287	1826	tags=30%, list=5%, signal=29%	ASS1/OTC/ARG1
REACTOME_ACTIVATION_OF_NMDA_RECEPTORS_AND_POSTSYNAPTIC_EVENTS	REACTOME_ACTIVATION_OF_NMDA_RECEPTORS_AND_POSTSYNAPTIC_EVENTS	94	0.266756	1.22367	0.0917431	0.243657	0.174261	4039	tags=20%, list=11%, signal=18%	TUBA3C/GRIA1/GRIA4/TUBA3E/KPNA2/NEFL/GRIN2B/RASGRF1/LRRC7/TUBA1B/NRAS/CAMK4/TUBB8/TUBA1C/GRIN2D/TUBB8B/TUBB1/PRKAR2A/ADCY1
BIOCARTA_PROTEASOME_PATHWAY	BIOCARTA_PROTEASOME_PATHWAY	19	0.414995	1.36724	0.0923695	0.244774	0.175059	21274	tags=100%, list=59%, signal=41%	UBE3A/PSMA4/PSMA6/PSMA7/PSMA5/RPN2/PSMB2/PSMA3/PSMB5/PSMB4/PSMA2/PSMA1/RPN1/UBE2A/PSMB7/UBA1/PSMB6/PSMB1/PSMB3
REACTOME_DISEASES_ASSOCIATED_WITH_N_GLYCOSYLATION_OF_PROTEINS	REACTOME_DISEASES_ASSOCIATED_WITH_N_GLYCOSYLATION_OF_PROTEINS	17	0.432531	1.376	0.0923695	0.244774	0.175059	20636	tags=100%, list=57%, signal=43%	MGAT2/ALG11/ALG8/ALG12/ALG6/ALG9/ALG1/RFT1/MOGS/B4GALT1/DPAGT1/MPDU1/ALG14/ALG2/ALG13/MAN1B1/ALG3
REACTOME_SRP_DEPENDENT_COTRANSLATIONAL_PROTEIN_TARGETING_TO_MEMBRANE	REACTOME_SRP_DEPENDENT_COTRANSLATIONAL_PROTEIN_TARGETING_TO_MEMBRANE	113	-0.353633	-1.28196	0.092613	0.245008	0.175227	19774	tags=70%, list=54%, signal=32%	RPS27/RPL4/RPL10A/RPSA/RPS3A/RPL26/RPS29/RPS4Y1/RPL27/RPS26/RPL22/RPS10/RPL22L1/RPS27L/RPS27A/RPS17/RPS23/RPL23A/RPL9/SRP14/RPS18/RPS16/RPL13A/SEC11C/RPL36AL/RPS24/RPS15A/RPS12/RPL30/RPS3/RPS13/RPL11/RPL35A/RPL19/RPL23/RPS25/RPL31/RPL15/SEC61B/RPLP1/RPS11/RPS6/RPL3/RPL38/RPL27A/RPL24/RPS8/RPL37A/RPS20/RPL14/RPL32/RPL10L/RPL8/RPS19/RPS14/RPS2/RPL29/RPS9/UBA52/RPL39/RPL7A/RPL34/RPS4Y2/RPL36A/RPL37/…
REACTOME_CASPASE_ACTIVATION_VIA_EXTRINSIC_APOPTOTIC_SIGNALLING_PATHWAY	REACTOME_CASPASE_ACTIVATION_VIA_EXTRINSIC_APOPTOTIC_SIGNALLING_PATHWAY	26	-0.479659	-1.35729	0.0926641	0.245008	0.175227	8659	tags=38%, list=24%, signal=29%	TLR4/CFLAR/TRADD/TNFSF10/UNC5A/DAPK2/DCC/CD14/FASLG/LY96
KEGG_ARRHYTHMOGENIC_RIGHT_VENTRICULAR_CARDIOMYOPATHY_ARVC	KEGG_ARRHYTHMOGENIC_RIGHT_VENTRICULAR_CARDIOMYOPATHY_ARVC	74	-0.379359	-1.29965	0.0939977	0.247983	0.177354	3384	tags=20%, list=9%, signal=18%	CACNB2/ITGB8/CACNG1/CACNG2/JUP/CACNG3/DES/ITGA11/CACNA1F/ACTN3/DSC2/PKP2/DSP/ITGB4/ITGA10
WP_ARRHYTHMOGENIC_RIGHT_VENTRICULAR_CARDIOMYOPATHY	WP_ARRHYTHMOGENIC_RIGHT_VENTRICULAR_CARDIOMYOPATHY	74	-0.379359	-1.29965	0.0939977	0.247983	0.177354	3384	tags=20%, list=9%, signal=18%	CACNB2/ITGB8/CACNG1/CACNG2/JUP/CACNG3/DES/ITGA11/CACNA1F/ACTN3/DSC2/PKP2/DSP/ITGB4/ITGA10
REACTOME_PEPTIDE_HORMONE_METABOLISM	REACTOME_PEPTIDE_HORMONE_METABOLISM	90	-0.361292	-1.27397	0.0947603	0.249718	0.178595	5175	tags=26%, list=14%, signal=22%	POMC/ACE/AGT/CPB1/VAMP2/ACHE/INHBB/INHBA/CRHR2/CTSG/UCN/FFAR4/GRP/CES1/FFAR1/PLA2G7/GHRL/MYRIP/GH1/ACE2/CPE/GZMH/GCG
REACTOME_SYNDECAN_INTERACTIONS	REACTOME_SYNDECAN_INTERACTIONS	27	-0.481098	-1.36776	0.0951157	0.250376	0.179066	5612	tags=22%, list=15%, signal=19%	SDC3/SDC2/SDC1/FGF2/VTN/ITGB4
KEGG_HYPERTROPHIC_CARDIOMYOPATHY_HCM	KEGG_HYPERTROPHIC_CARDIOMYOPATHY_HCM	83	-0.369079	-1.28897	0.0952915	0.250556	0.179195	3389	tags=19%, list=9%, signal=18%	IL6/CACNB2/ITGB8/MYL2/MYBPC3/CACNG1/CACNG2/CACNG3/DES/ITGA11/CACNA1F/ACTC1/TNNT2/MYL3/ITGB4/ITGA10
REACTOME_HSF1_DEPENDENT_TRANSACTIVATION	REACTOME_HSF1_DEPENDENT_TRANSACTIVATION	38	-0.439018	-1.32331	0.0954151	0.250556	0.179195	6393	tags=26%, list=18%, signal=22%	GML/CAMK2A/TNFRSF21/HSPB8/HSPB1/COL4A6/HSPB2/CRYBA4/CAMK2B/CRYAB
REACTOME_PHASE_0_RAPID_DEPOLARISATION	REACTOME_PHASE_0_RAPID_DEPOLARISATION	42	0.345686	1.33149	0.0955056	0.250556	0.179195	533	tags=12%, list=1%, signal=12%	CACNG4/SCN1A/CACNG7/SCN2A/SCN5A
REACTOME_DOWNREGULATION_OF_SMAD2_3_SMAD4_TRANSCRIPTIONAL_ACTIVITY	REACTOME_DOWNREGULATION_OF_SMAD2_3_SMAD4_TRANSCRIPTIONAL_ACTIVITY	23	0.397832	1.35999	0.0956522	0.250556	0.179195	9062	tags=52%, list=25%, signal=39%	PARP1/TRIM33/TGIF2/RNF111/SMAD4/NEDD4L/SKIL/NCOR1/USP9X/PPM1A/SMAD2/HDAC1
REACTOME_GLUTAMATE_AND_GLUTAMINE_METABOLISM	REACTOME_GLUTAMATE_AND_GLUTAMINE_METABOLISM	14	0.466894	1.43285	0.0957854	0.250556	0.179195	19386	tags=100%, list=53%, signal=47%	RIMKLA/GLS/RIMKLB/OAT/PYCR1/ALDH18A1/GOT2/GLUD1/GLUD2/PYCR3/GLUL/PYCR2/KYAT1/GLS2
REACTOME_TRIGLYCERIDE_BIOSYNTHESIS	REACTOME_TRIGLYCERIDE_BIOSYNTHESIS	14	-0.567148	-1.40176	0.0958165	0.250556	0.179195	5082	tags=36%, list=14%, signal=31%	DGAT2/MOGAT1/MOGAT3/GPAT2/MOGAT2
BIOCARTA_RANBP2_PATHWAY	BIOCARTA_RANBP2_PATHWAY	11	0.521857	1.43588	0.096	0.25076	0.179341	9062	tags=73%, list=25%, signal=55%	RAN/HDAC9/PIAS2/PIAS1/RANBP2/HDAC4/SUMO1/HDAC1
WP_CYTOSOLIC_DNASENSING_PATHWAY	WP_CYTOSOLIC_DNASENSING_PATHWAY	72	-0.381316	-1.29453	0.0961098	0.250772	0.179349	10350	tags=35%, list=28%, signal=25%	ISG15/IFNA8/CASP10/IFNA21/CYLD/CXCL10/TRADD/NLRX1/NFKBIA/IFNA10/RIPK3/IFNA6/POLR2F/IFNA5/AIM2/IL6/IFNA1/IL33/CCL4/PYCARD/CCL4L2/IL18/ZBP1/IL1B/CCL5
REACTOME_COOPERATION_OF_PREFOLDIN_AND_TRIC_CCT_IN_ACTIN_AND_TUBULIN_FOLDING	REACTOME_COOPERATION_OF_PREFOLDIN_AND_TRIC_CCT_IN_ACTIN_AND_TUBULIN_FOLDING	33	0.374535	1.36213	0.0969388	0.252657	0.180697	5256	tags=33%, list=14%, signal=29%	TUBA3C/TUBA3E/TUBA1B/CCT5/CCT2/TUBA1C/TUBB1/CCT4/CCT6A/TUBA3D/TUBB3
REACTOME_SEROTONIN_RECEPTORS	REACTOME_SEROTONIN_RECEPTORS	12	0.520341	1.48658	0.0972763	0.253259	0.181128	2555	tags=33%, list=7%, signal=31%	HTR2B/HTR1A/HTR5A/HTR1E
REACTOME_DISEASES_OF_DNA_REPAIR	REACTOME_DISEASES_OF_DNA_REPAIR	10	0.545356	1.46859	0.0978261	0.254412	0.181952	3707	tags=40%, list=10%, signal=36%	NEIL3/MSH2/MSH6/PMS2
REACTOME_SELECTIVE_AUTOPHAGY	REACTOME_SELECTIVE_AUTOPHAGY	81	0.293115	1.26632	0.0990991	0.257441	0.184119	6446	tags=30%, list=18%, signal=24%	TUBA3C/TUBA3E/CETN1/TUBA1B/TUBB8/HSPA8/PGAM5/TUBA1C/TUBB8B/TUBB1/PLIN2/MFN1/HSP90AA1/PCNT/TUBA3D/TUBB3/CSNK2A1/ARL13B/UBE2N/TOMM70/DYNC1I2/TUBB6/TOMM40/TUBB2B
REACTOME_HS_GAG_BIOSYNTHESIS	REACTOME_HS_GAG_BIOSYNTHESIS	31	0.377065	1.34723	0.0995025	0.257925	0.184465	2425	tags=23%, list=7%, signal=21%	GPC3/NDST4/HS6ST2/HS6ST3/GPC2/GPC5/HS3ST5
WP_GABA_RECEPTOR_SIGNALING	WP_GABA_RECEPTOR_SIGNALING	31	0.3763	1.34449	0.0995025	0.257925	0.184465	1227	tags=13%, list=3%, signal=12%	GAD2/GABRQ/GABRA5/GABRA4
REACTOME_METABOLISM_OF_COFACTORS	REACTOME_METABOLISM_OF_COFACTORS	19	0.410661	1.35297	0.100402	0.259972	0.185929	6647	tags=32%, list=18%, signal=26%	DHFR/PDSS1/HSP90AA1/IDH1/COQ2/NOS3
REACTOME_RAS_ACTIVATION_UPON_CA2_INFLUX_THROUGH_NMDA_RECEPTOR	REACTOME_RAS_ACTIVATION_UPON_CA2_INFLUX_THROUGH_NMDA_RECEPTOR	20	0.404027	1.35352	0.101215	0.261792	0.18723	3256	tags=30%, list=9%, signal=27%	NEFL/GRIN2B/RASGRF1/LRRC7/NRAS/GRIN2D
KEGG_STARCH_AND_SUCROSE_METABOLISM	KEGG_STARCH_AND_SUCROSE_METABOLISM	52	-0.404628	-1.30082	0.102233	0.264138	0.188908	6981	tags=37%, list=19%, signal=30%	UGT1A8/GBA3/UGT1A3/ENPP3/UGT2B15/HK3/AMY2B/UGT1A10/GAA/SI/UGT1A6/UGT1A9/G6PC/AMY1B/UGT2B17/UGT1A4/UGT1A1/UGT2B10/UGT1A7
WP_GENES_CONTROLLING_RENAL_NEPHROGENESIS	WP_GENES_CONTROLLING_RENAL_NEPHROGENESIS	38	0.358141	1.35229	0.102564	0.264707	0.189315	4015	tags=34%, list=11%, signal=30%	HOXD11/TCF21/WT1/FGF8/FOXD1/SLIT2/FOXC2/LHX1/CD36/ROBO2/NCK2/KIRREL1/SIX1
REACTOME_VITAMIN_D_CALCIFEROL_METABOLISM	REACTOME_VITAMIN_D_CALCIFEROL_METABOLISM	11	0.517476	1.42382	0.104	0.268121	0.191757	135	tags=9%, list=0%, signal=9%	CYP24A1
REACTOME_FGFR3_LIGAND_BINDING_AND_ACTIVATION	REACTOME_FGFR3_LIGAND_BINDING_AND_ACTIVATION	13	-0.575729	-1.39086	0.104905	0.270161	0.193215	5155	tags=38%, list=14%, signal=33%	FGF4/FGF2/FGFR3/FGF1/FGF9
BIOCARTA_CHEMICAL_PATHWAY	BIOCARTA_CHEMICAL_PATHWAY	18	0.424816	1.36742	0.105042	0.270222	0.193259	8763	tags=39%, list=24%, signal=30%	APAF1/PARP1/EIF2S1/CASP3/CASP6/ATM/PRKCB
REACTOME_ACTIVATION_OF_MATRIX_METALLOPROTEINASES	REACTOME_ACTIVATION_OF_MATRIX_METALLOPROTEINASES	33	-0.449631	-1.33365	0.105459	0.271001	0.193817	4667	tags=39%, list=13%, signal=34%	MMP3/CTRB2/MMP9/SPOCK3/KLK2/CTSG/MMP7/TPSAB1/MMP25/MMP10/TIMP1/PLG/KLKB1
PID_INTEGRIN3_PATHWAY	PID_INTEGRIN3_PATHWAY	43	-0.422161	-1.32759	0.106079	0.272299	0.194745	4909	tags=23%, list=14%, signal=20%	FGA/SDC1/FGG/COL4A6/VTN/SPP1/COL4A4/EDIL3/COL4A3/FGB
REACTOME_ION_TRANSPORT_BY_P_TYPE_ATPASES	REACTOME_ION_TRANSPORT_BY_P_TYPE_ATPASES	55	-0.400196	-1.29659	0.106308	0.272594	0.194956	7796	tags=31%, list=21%, signal=24%	ATP2B2/ATP1A3/ATP1B2/FXYD4/FXYD3/ATP8B4/ATP2C2/ATP1B1/CAMK2A/FXYD1/ATP2A3/ATP13A4/CAMK2B/FXYD2/SLN/ATP4B/ATP12A
WP_OVERVIEW_OF_LEUKOCYTEINTRINSIC_HIPPO_PATHWAY_FUNCTIONS	WP_OVERVIEW_OF_LEUKOCYTEINTRINSIC_HIPPO_PATHWAY_FUNCTIONS	35	-0.446554	-1.33186	0.106436	0.272627	0.194979	5933	tags=26%, list=16%, signal=22%	MST1/FERMT3/FYB1/RASSF5/FOXP3/CCR7/CD19/ITGAL/NDRG1
REACTOME_CELL_JUNCTION_ORGANIZATION	REACTOME_CELL_JUNCTION_ORGANIZATION	91	-0.359485	-1.27051	0.106904	0.273532	0.195627	3939	tags=20%, list=11%, signal=18%	ANG/LAMC2/CDH4/LAMA3/CLDN5/CLDN2/CADM3/JUP/CLDN4/CLDN8/LIMS2/CLDN17/NECTIN4/COL17A1/CRB3/KRT5/ITGB4/KRT14
REACTOME_BETA_CATENIN_PHOSPHORYLATION_CASCADE	REACTOME_BETA_CATENIN_PHOSPHORYLATION_CASCADE	17	0.422335	1.34356	0.108434	0.27685	0.197999	6283	tags=41%, list=17%, signal=34%	PPP2R1B/CTNNB1/APC/CSNK1A1/GSK3B/AMER1/PPP2R5E
REACTOME_TRISTETRAPROLIN_TTP_ZFP36_BINDS_AND_DESTABILIZES_MRNA	REACTOME_TRISTETRAPROLIN_TTP_ZFP36_BINDS_AND_DESTABILIZES_MRNA	17	0.421657	1.3414	0.108434	0.27685	0.197999	7895	tags=47%, list=22%, signal=37%	TNPO1/EXOSC3/DCP2/DCP1A/EXOSC2/EXOSC8/YWHAB/EXOSC9
KEGG_PORPHYRIN_AND_CHLOROPHYLL_METABOLISM	KEGG_PORPHYRIN_AND_CHLOROPHYLL_METABOLISM	41	-0.43038	-1.32889	0.108802	0.277229	0.19827	7597	tags=34%, list=21%, signal=27%	BLVRB/UGT1A8/UGT1A3/UGT2B15/HMOX1/UGT1A10/CP/UGT1A6/UGT1A9/UGT2B17/UGT1A4/UGT1A1/UGT2B10/UGT1A7
REACTOME_THYROXINE_BIOSYNTHESIS	REACTOME_THYROXINE_BIOSYNTHESIS	10	-0.606329	-1.38998	0.108815	0.277229	0.19827	3903	tags=40%, list=11%, signal=36%	DIO2/DIO3/DUOX1/SLC5A5
REACTOME_RNA_POLYMERASE_II_TRANSCRIBES_SNRNA_GENES	REACTOME_RNA_POLYMERASE_II_TRANSCRIBES_SNRNA_GENES	79	0.290161	1.26629	0.109244	0.277897	0.198749	8483	tags=46%, list=23%, signal=35%	INTS7/NCBP1/TAF5/POLR2D/INTS2/CCNT1/POLR2B/INTS13/INTS3/ICE1/RPRD1B/RPRD1A/SNAPC1/CCNK/INTS8/RPAP2/POU2F1/INTS6/GTF2E1/INTS1/POLR2A/ZC3H8/INTS14/NABP2/TAF9/SRRT/ZNF143/RPRD2/GTF2A1/TAF13/PHAX/TAF11/INTS4/TAF6/TBP/SNAPC3
REACTOME_DEFECTIVE_B4GALT7_CAUSES_EDS_PROGEROID_TYPE	REACTOME_DEFECTIVE_B4GALT7_CAUSES_EDS_PROGEROID_TYPE	20	0.39493	1.32304	0.109312	0.277897	0.198749	1501	tags=25%, list=4%, signal=24%	GPC3/VCAN/BCAN/GPC2/GPC5
REACTOME_INFLAMMASOMES	REACTOME_INFLAMMASOMES	20	-0.50764	-1.35158	0.109934	0.27918	0.199666	12440	tags=55%, list=34%, signal=36%	BCL2L1/TXN/NLRC4/APP/NFKB2/NLRP1/TXNIP/MEFV/AIM2/PYCARD/PSTPIP1
REACTOME_GLUTATHIONE_CONJUGATION	REACTOME_GLUTATHIONE_CONJUGATION	35	-0.44459	-1.32601	0.110149	0.279427	0.199843	5184	tags=20%, list=14%, signal=17%	GSTA1/MGST2/GSTA4/GGT5/GSTM5/GGT6/GSTA3
REACTOME_TOLL_LIKE_RECEPTOR_4_TLR4_CASCADE	REACTOME_TOLL_LIKE_RECEPTOR_4_TLR4_CASCADE	127	-0.342824	-1.26264	0.110383	0.279559	0.199937	5978	tags=24%, list=16%, signal=20%	NFKB2/AGER/TLR4/MAPK3/FOS/UBA52/NFKBIA/RIPK3/PLCG2/MAP3K8/ITGAM/CD180/TLR1/SFTPA2/S100B/SFTPA1/SIGIRR/TLR2/SOCS1/ITGB2/BIRC3/BPI/NOD2/CD14/LY86/LY96/SFTPD/S100A12/LBP/SAA1
REACTOME_METABOLISM_OF_AMINO_ACIDS_AND_DERIVATIVES	REACTOME_METABOLISM_OF_AMINO_ACIDS_AND_DERIVATIVES	374	-0.293998	-1.17528	0.110436	0.279559	0.199937	9486	tags=28%, list=26%, signal=21%	PCBD1/RPL27A/GSTZ1/RPL24/DDO/CGA/HAAO/RPS8/PNMT/RPL37A/RPS20/GCAT/RPL14/PSME1/RPL32/SLC25A2/RPL10L/RPL8/ASPA/RPS19/RPS14/GAMT/RPS2/RPL29/ETHE1/PHYKPL/FOLH1/RPS9/UBA52/RPL39/RPL7A/AGXT2/GATM/PSME2/RPL34/RPS4Y2/SERINC2/RPL36A/RPL37/GNMT/CSAD/PSMB11/FAU/RPLP2/BBOX1/RPS28/PSMB8/TSTD1/HOGA1/RPL10/AANAT/RPL35/RPS4X/PHGDH/RPL18A/UROC1/RPL36/RPL18/PIPOX/PSMB10/PAOX/RPL12/AMT/TST/RPL28/RPS15/PSMB9/CKMT1B/…
REACTOME_METABOLISM_OF_CARBOHYDRATES	REACTOME_METABOLISM_OF_CARBOHYDRATES	292	0.220754	1.17371	0.111111	0.280969	0.200946	6098	tags=26%, list=17%, signal=22%	GPC3/GCK/NDST4/HS6ST2/B3GALT5/HS6ST3/PCK1/CHST9/VCAN/HMMR/BCAN/G6PC2/B3GALT2/FUT9/GPC2/GPC5/NUP155/XYLB/NUP153/NDC1/NUP205/HAS2/NUP160/SLC25A13/NUP210/DSEL/NUP50/NUP107/CHSY3/SORD/PFKP/HS3ST5/NUP58/ENO2/PFKFB4/PGM2/PGK1/PPP2R1B/HK2/NUP37/NUP133/FBP2/POM121/TPR/NUP35/PGAM1/PGM1/B4GALT5/ENO3/NUP88/NUP85/ENO1/NUP98/PGK2/NUP54/RPEL1/HS3ST3A1/PKLR/GBE1/HS2ST1/FUT4/NUP93/SEH1L/NUP188/PFKM/NUP62/RPIA/GP…
ST_WNT_BETA_CATENIN_PATHWAY	ST_WNT_BETA_CATENIN_PATHWAY	34	0.357736	1.30151	0.111675	0.282022	0.201699	6179	tags=35%, list=17%, signal=29%	WIF1/CXXC4/CER1/DKK4/DKK1/DKK2/CTNNB1/APC/NKD1/CSNK1A1/GSK3B/FSTL1
REACTOME_ASSEMBLY_AND_CELL_SURFACE_PRESENTATION_OF_NMDA_RECEPTORS	REACTOME_ASSEMBLY_AND_CELL_SURFACE_PRESENTATION_OF_NMDA_RECEPTORS	44	0.335201	1.30968	0.111765	0.282022	0.201699	3425	tags=25%, list=9%, signal=23%	TUBA3C/TUBA3E/NEFL/GRIN2B/LRRC7/TUBA1B/TUBB8/TUBA1C/GRIN2D/TUBB8B/TUBB1
REACTOME_B_WICH_COMPLEX_POSITIVELY_REGULATES_RRNA_EXPRESSION	REACTOME_B_WICH_COMPLEX_POSITIVELY_REGULATES_RRNA_EXPRESSION	89	0.274958	1.22219	0.11215	0.282693	0.202178	6872	tags=33%, list=19%, signal=26%	H3C8/H2BC11/DEK/H2AZ1/TAF1A/H2BC9/H2AC14/TAF1B/DDX21/BAZ1B/H3C7/H2BC17/POLR1A/SMARCA5/H2AC4/CD3EAP/H4C14/TWISTNB/H4C12/H2AX/POLR1B/GSK3B/H3C10/H4C3/H2AZ2/H3C12/H3C11/H2BC12/SF3B1
REACTOME_GABA_SYNTHESIS_RELEASE_REUPTAKE_AND_DEGRADATION	REACTOME_GABA_SYNTHESIS_RELEASE_REUPTAKE_AND_DEGRADATION	19	0.40553	1.33606	0.11245	0.28315	0.202505	976	tags=11%, list=3%, signal=10%	GAD2/SNAP25
PID_HES_HEY_PATHWAY	PID_HES_HEY_PATHWAY	48	0.310593	1.24458	0.113772	0.286177	0.20467	8234	tags=48%, list=23%, signal=37%	MYOD1/PTF1A/RBBP8/PARP1/E2F1/GHR/MYB/TCF3/NOTCH1/KDM1A/ASCL1/SPEN/MAML1/HES6/GATA4/CREBBP/MAML2/RB1/HIF1A/NCOR1/EP300/RUNX2/YY1
REACTOME_NEDDYLATION	REACTOME_NEDDYLATION	234	0.234295	1.21824	0.114286	0.286949	0.205222	7853	tags=32%, list=22%, signal=25%	DTL/HIF3A/BIRC5/ASB4/SKP2/SOCS2/SPSB4/CCNF/ASB18/KLHL13/FBXL13/FBXL7/LRR1/CAND1/KLHL11/FBXL18/PSME4/PSMA8/CCDC8/KLHL5/DCAF13/DCUN1D5/SOCS6/ASB11/RBBP5/WSB2/FBXO11/COMMD2/COPS3/KLHL42/FBXW8/BTBD1/CUL3/DCAF7/FBXL14/PSMD1/RBBP7/PSMD14/FBXO21/DCUN1D4/VHL/PSMC1/DCAF16/PSMD11/FBXO22/NAE1/PSMA4/DCAF17/KLHL20/CUL1/PSMD12/KBTBD6/PSMA6/PSMA7/PSME3/PSMD2/FEM1B/UBXN7/COP1/PSMC6/FBXL19/UBA3/COMMD10/ERCC8/ASB1…
REACTOME_SMAD2_SMAD3_SMAD4_HETEROTRIMER_REGULATES_TRANSCRIPTION	REACTOME_SMAD2_SMAD3_SMAD4_HETEROTRIMER_REGULATES_TRANSCRIPTION	32	0.360586	1.30809	0.114428	0.286949	0.205222	5769	tags=34%, list=16%, signal=29%	RBL1/TFDP1/MYC/TGIF2/CCNT1/CDK8/RNF111/E2F5/CCNK/SMAD4/SNW1
BIOCARTA_IL10_PATHWAY	BIOCARTA_IL10_PATHWAY	13	-0.565544	-1.36625	0.114441	0.286949	0.205222	7597	tags=46%, list=21%, signal=37%	BLVRB/TNF/HMOX1/IL6/IL10RA/IL1A
KEGG_DILATED_CARDIOMYOPATHY	KEGG_DILATED_CARDIOMYOPATHY	90	-0.354446	-1.24983	0.114827	0.287612	0.205697	3384	tags=18%, list=9%, signal=16%	CACNB2/ITGB8/MYL2/MYBPC3/CACNG1/CACNG2/CACNG3/DES/ITGA11/CACNA1F/ACTC1/TNNT2/MYL3/ADCY8/ITGB4/ITGA10
REACTOME_CASPASE_ACTIVATION_VIA_DEATH_RECEPTORS_IN_THE_PRESENCE_OF_LIGAND	REACTOME_CASPASE_ACTIVATION_VIA_DEATH_RECEPTORS_IN_THE_PRESENCE_OF_LIGAND	16	-0.530553	-1.34605	0.11502	0.287793	0.205826	8659	tags=44%, list=24%, signal=33%	TLR4/CFLAR/TRADD/TNFSF10/CD14/FASLG/LY96
KEGG_ECM_RECEPTOR_INTERACTION	KEGG_ECM_RECEPTOR_INTERACTION	83	-0.362449	-1.26581	0.115471	0.288481	0.206318	6837	tags=30%, list=19%, signal=25%	GP6/COL6A1/COL6A2/VWF/ITGA3/SDC3/SDC2/GP9/ITGB7/COL6A6/LAMC2/SDC1/LAMA3/ITGB8/COL4A6/VTN/SPP1/GP1BA/COL4A4/ITGA11/COMP/TNR/RELN/ITGB4/ITGA10
PID_ANTHRAX_PATHWAY	PID_ANTHRAX_PATHWAY	17	-0.522434	-1.35253	0.115538	0.288481	0.206318	8258	tags=41%, list=23%, signal=32%	MAPK3/NLRP1/VCAM1/TNF/PGR/IL18/IL1B
WP_GANGLIO_SPHINGOLIPID_METABOLISM	WP_GANGLIO_SPHINGOLIPID_METABOLISM	13	-0.563379	-1.36102	0.115804	0.28858	0.206389	5772	tags=23%, list=16%, signal=19%	B3GALT4/ST6GALNAC6/ST8SIA5
REACTOME_FRS_MEDIATED_FGFR2_SIGNALING	REACTOME_FRS_MEDIATED_FGFR2_SIGNALING	25	-0.473251	-1.32898	0.11583	0.28858	0.206389	5155	tags=28%, list=14%, signal=24%	FGF4/FGF3/FGF22/FGF2/FGF1/FGFR2/FGF9
REACTOME_PROCESSING_AND_ACTIVATION_OF_SUMO	REACTOME_PROCESSING_AND_ACTIVATION_OF_SUMO	10	0.529716	1.42647	0.115942	0.28858	0.206389	3266	tags=30%, list=9%, signal=27%	SAE1/SENP1/UBA2
KEGG_GLYCOSPHINGOLIPID_BIOSYNTHESIS_GANGLIO_SERIES	KEGG_GLYCOSPHINGOLIPID_BIOSYNTHESIS_GANGLIO_SERIES	15	-0.543029	-1.35618	0.116373	0.288908	0.206623	5772	tags=27%, list=16%, signal=22%	B3GALT4/ST6GALNAC6/ST6GALNAC5/ST8SIA5
WP_METABOLIC_PATHWAY_OF_LDL_HDL_AND_TG_INCLUDING_DISEASES	WP_METABOLIC_PATHWAY_OF_LDL_HDL_AND_TG_INCLUDING_DISEASES	16	-0.52865	-1.34122	0.116373	0.288908	0.206623	9435	tags=50%, list=26%, signal=37%	LIPG/LIPC/MTTP/LCAT/APOA1/APOE/APOB/APOA2
REACTOME_HEPARAN_SULFATE_HEPARIN_HS_GAG_METABOLISM	REACTOME_HEPARAN_SULFATE_HEPARIN_HS_GAG_METABOLISM	55	0.302149	1.25929	0.116438	0.288908	0.206623	1501	tags=15%, list=4%, signal=14%	GPC3/NDST4/HS6ST2/HS6ST3/VCAN/BCAN/GPC2/GPC5
REACTOME_E3_UBIQUITIN_LIGASES_UBIQUITINATE_TARGET_PROTEINS	REACTOME_E3_UBIQUITIN_LIGASES_UBIQUITINATE_TARGET_PROTEINS	59	0.301007	1.29044	0.117647	0.291299	0.208333	6171	tags=25%, list=17%, signal=21%	PRKDC/H2BC11/PCNA/RNF144A/H2BC9/H2BC17/RAD18/HLTF/LEO1/CTR9/CDC73/SHPRH/UBE2N/WDR61/UBE2V2
REACTOME_MEIOTIC_SYNAPSIS	REACTOME_MEIOTIC_SYNAPSIS	79	0.283888	1.23891	0.117647	0.291299	0.208333	5472	tags=25%, list=15%, signal=22%	LMNB1/BRCA1/STAG3/SMC1B/SYCP2/H2BC11/SYCE1/H2AZ1/SMC1A/H2BC9/H2AC14/RAD21/H2BC17/SMC3/H2AC4/H4C14/H4C12/H2AX/STAG1/POT1
REACTOME_STING_MEDIATED_INDUCTION_OF_HOST_IMMUNE_RESPONSES	REACTOME_STING_MEDIATED_INDUCTION_OF_HOST_IMMUNE_RESPONSES	15	0.433337	1.34569	0.117871	0.291542	0.208507	8315	tags=60%, list=23%, signal=46%	PRKDC/NLRP4/MRE11/XRCC5/TBK1/DTX4/IFI16/XRCC6/CGAS
PID_FGF_PATHWAY	PID_FGF_PATHWAY	55	-0.395247	-1.28055	0.117991	0.291542	0.208507	8258	tags=31%, list=23%, signal=24%	MAPK3/FGFR1/FOS/HGF/KLB/CAMK2A/BGLAP/SDC2/FGF4/MMP9/FGF2/PTK2B/SPP1/FGFR3/FGF1/FGFR2/FGF9
WP_INTRACELLULAR_TRAFFICKING_PROTEINS_INVOLVED_IN_CMT_NEUROPATHY	WP_INTRACELLULAR_TRAFFICKING_PROTEINS_INVOLVED_IN_CMT_NEUROPATHY	27	-0.463266	-1.31706	0.118252	0.291885	0.208752	4461	tags=44%, list=12%, signal=39%	RAB11B/SH3TC2/LRSAM1/LITAF/EGR2/RABAC1/MPZ/HSPB8/RAB4B/HSPB1/NDRG1/RAB25
REACTOME_NUCLEAR_SIGNALING_BY_ERBB4	REACTOME_NUCLEAR_SIGNALING_BY_ERBB4	32	-0.448187	-1.31953	0.118602	0.292444	0.209152	6661	tags=31%, list=18%, signal=26%	PSENEN/ERBB4/ADAP1/PGR/BTC/S100B/NRG2/APOE/CXCL12/EREG
REACTOME_PI_3K_CASCADE_FGFR3	REACTOME_PI_3K_CASCADE_FGFR3	18	-0.518108	-1.36284	0.11911	0.29321	0.2097	5155	tags=28%, list=14%, signal=24%	FGF4/FGF2/FGFR3/FGF1/FGF9
REACTOME_INSULIN_RECEPTOR_SIGNALLING_CASCADE	REACTOME_INSULIN_RECEPTOR_SIGNALLING_CASCADE	54	-0.395149	-1.27888	0.119159	0.29321	0.2097	5155	tags=24%, list=14%, signal=21%	KLB/FGF4/FGF3/FGF22/PIK3R2/FLT3/FGF2/TLR9/FLT3LG/FGFR3/FGF1/FGFR2/FGF9
REACTOME_CELL_CELL_JUNCTION_ORGANIZATION	REACTOME_CELL_CELL_JUNCTION_ORGANIZATION	64	0.297873	1.28736	0.119718	0.294282	0.210467	3273	tags=22%, list=9%, signal=20%	CDH10/CDH12/CDH7/CDH18/CLDN19/CLDN14/SDK2/CDH13/CLDN16/CDH24/CDH6/CDH8/PRKCI/CTNNB1
KEGG_PRIMARY_BILE_ACID_BIOSYNTHESIS	KEGG_PRIMARY_BILE_ACID_BIOSYNTHESIS	16	-0.526476	-1.3357	0.120433	0.295548	0.211372	6466	tags=50%, list=18%, signal=41%	CYP46A1/HSD3B7/CYP7A1/CH25H/ACOX2/CYP39A1/CYP8B1/AKR1C4
REACTOME_SIGNALING_BY_NTRK3_TRKC_	REACTOME_SIGNALING_BY_NTRK3_TRKC_	17	0.41533	1.32128	0.120482	0.295548	0.211372	6826	tags=41%, list=19%, signal=33%	NRAS/PLCG1/IRS1/PIK3R1/PTPRO/KRAS/PIK3CA
WP_DOPAMINERGIC_NEUROGENESIS	WP_DOPAMINERGIC_NEUROGENESIS	30	0.370044	1.32115	0.121951	0.298843	0.213729	2877	tags=20%, list=8%, signal=18%	NEUROD1/OTX2/FOXA2/FGF8/PITX3/NKX2-2
